# Supplementary material for: Quantitative Trait Loci for Freezing Tolerance in a Lowland x Upland Switchgrass Population
Source: Front Plant Sci. 2019 Mar 29;10:372. doi: 10.3389/fpls.2019.00372 (PMC6450214; doi:10.3389/fpls.2019.00372)
Supplement: TABLE S1 — The genotype data of selected 1618 markers and 341 F2 progenies used in QTL analysis. The genotype are coded as cross pollinated (CP) format based on JoinMap 4.1 (Van Ooijen, 2006). < hkxhk > : F2 type, segregating 1:2:1, hh and kk mean homozygous to each of the grandparents Summer or Ellsworth and hk means heterozygous. < lmxll > and < nnxnp > : both BC1-type, segregating 1:1. [file Table_1.XLSX]

## Sheet: ST_1
Locus	Segregation	Phase	ELLSU_1001	ELLSU_1002	ELLSU_1003	ELLSU_1004	ELLSU_1005	ELLSU_1006	ELLSU_1007	ELLSU_1008	ELLSU_1009	ELLSU_1010	ELLSU_1011	ELLSU_1012	ELLSU_1013	ELLSU_1014	ELLSU_1015	ELLSU_1018	ELLSU_1019	ELLSU_1020	ELLSU_1021	ELLSU_1022	ELLSU_1023	ELLSU_1024	ELLSU_1025	ELLSU_1026	ELLSU_1027	ELLSU_1028	ELLSU_1029	ELLSU_1030	ELLSU_1031	ELLSU_1032	ELLSU_1033	ELLSU_1034	ELLSU_1035	ELLSU_1036	ELLSU_1037	ELLSU_1038	ELLSU_1039	ELLSU_1041	ELLSU_1042	ELLSU_1043	ELLSU_1044	ELLSU_1045	ELLSU_1046	ELLSU_1047	ELLSU_1048	ELLSU_1049	ELLSU_1051
Chr01K_1989544	<hkxhk>	{11}	hh	hh	hk	kk	hk	hk	kk	hk	hk	hk	hh	hk	kk	hk	hh	hk	hk	hk	hk	hh	hh	hk	hk	hk	kk	hh	hk	hk	hk	hk	kk	hk	hk	hk	hk	kk	hh	hk	hk	hh	kk	kk	kk	hk	hk	hk	hh
Chr01K_731672	<hkxhk>	{00}	kk	kk	hk	hk	kk	kk	hh	hh	hk	hk	kk	kk	hh	hk	kk	hk	hk	hk	hk	kk	kk	hk	hk	kk	hh	kk	hh	hk	hk	hk	hh	hk	hk	kk	hk	hk	kk	hk	hh	kk	hk	hk	hk	hk	hk	hk	kk
Chr01K_907961	<hkxhk>	{00}	hk	kk	hh	hk	hh	hk	hh	hk	hk	hk	kk	kk	hh	hk	kk	hk	hk	hk	hk	kk	kk	hk	hh	kk	hh	kk	hh	hk	hk	hk	hh	hk	hk	kk	hk	hh	kk	hk	hk	hk	hk	hk	hk	hk	hk	hk	kk
Chr01K_1810592	<hkxhk>	{00}	hk	kk	hk	hk	hk	hk	hh	hk	hk	kk	kk	kk	hk	hk	kk	hk	hk	hk	hk	kk	kk	hk	hk	kk	hh	kk	hk	hk	hk	hk	hk	hk	hk	kk	hk	hk	kk	hk	hk	kk	hk	hk	hk	hk	hk	kk	kk
Chr01K_3081465	<hkxhk>	{11}	hk	kk	hk	hk	hk	hk	kk	hk	hk	hk	hh	hh	kk	hk	hh	kk	kk	hk	hk	hh	hh	hk	hk	hh	kk	hh	hk	hk	hk	hk	kk	hk	hk	hh	hk	kk	hh	hk	kk	hh	hk	kk	hk	hk	hk	hk	hh
Chr01K_2933387	<hkxhk>	{00}	hk	hk	hk	hk	hk	hk	hh	hk	hk	hk	kk	kk	hh	hk	hk	hk	hh	hk	hk	kk	kk	hk	hk	kk	hh	kk	hk	hk	hk	hk	hh	hk	hk	kk	hk	hh	kk	hk	hh	kk	hk	hh	hk	hk	hk	hk	kk
Chr01K_3557684	<hkxhk>	{00}	hk	hk	hk	hk	hk	hk	hh	hk	hk	hk	kk	kk	hh	hk	kk	hk	hk	hk	hk	hk	kk	kk	hk	kk	hk	kk	hk	hk	hk	hk	hh	hk	hk	kk	hk	hh	kk	hk	hh	kk	hk	hh	kk	hk	kk	hk	kk
Chr01K_3572036	<hkxhk>	{00}	hk	hk	hk	kk	hk	hk	hh	hk	hk	hk	kk	kk	hh	hk	kk	hk	hh	hk	hk	hk	kk	hk	hk	kk	hh	kk	hk	hk	hk	hk	hk	hk	kk	hk	hk	hk	kk	hk	hh	kk	hh	hk	hk	hk	hk	hk	kk
Chr01K_3592354	<hkxhk>	{00}	hk	kk	hk	hk	hk	hh	hk	hk	hk	hk	kk	kk	hh	hk	kk	hk	hk	hk	hk	kk	kk	hk	hk	kk	hh	kk	hk	hk	hk	kk	hh	hk	hk	kk	hk	hh	kk	hk	hh	kk	kk	hk	hk	hk	hk	hk	kk
Chr01K_4082188	<hkxhk>	{00}	hk	hk	hk	hk	hk	hk	hk	hk	hk	hk	kk	kk	hk	hk	kk	hk	hk	hk	hk	kk	kk	kk	hk	kk	hh	kk	hk	hk	hk	hk	hk	hk	hk	kk	hk	hh	kk	hk	hk	hk	hk	hh	hk	hk	hk	hk	kk
Chr01K_4493384	<hkxhk>	{00}	hk	hk	hk	hk	hk	hk	hk	hk	hk	hk	kk	kk	hk	hk	kk	hh	hk	hk	hk	hk	kk	hk	hk	kk	hh	kk	hk	hk	hk	hk	hh	hk	hk	kk	hk	hh	kk	hk	hk	hk	hh	hk	hk	hk	hk	hk	kk
Chr01K_6506280	<lmxll>	{0-}	ll	ll	ll	lm	ll	lm	ll	ll	lm	lm	lm	lm	ll	lm	lm	lm	lm	lm	lm	lm	--	lm	ll	lm	ll	lm	lm	ll	lm	lm	lm	ll	ll	lm	ll	ll	lm	ll	ll	ll	lm	lm	ll	ll	ll	ll	lm
Chr01K_6583381	<hkxhk>	{11}	hk	kk	hk	hh	hk	hk	hk	hk	kk	hk	hk	hk	hk	hk	hk	--	hk	kk	hk	hh	hh	hk	hk	hh	hk	hh	hk	hk	hk	hk	kk	hk	hk	hh	hk	kk	hh	hk	hk	hk	kk	hk	hk	hk	hk	hk	hk
Chr01K_9116738	<hkxhk>	{11}	hk	hk	hk	hk	hh	hk	hk	hk	hk	hk	hh	hh	hk	hk	kk	hk	hk	kk	hk	hh	hh	hk	hk	hh	kk	hk	kk	hk	hk	hk	kk	hk	hk	hh	hk	kk	hh	hk	hk	hk	kk	hk	hk	hk	hk	hk	hh
Chr01K_8626785	<hkxhk>	{11}	hk	hk	hk	hk	hk	hk	hk	hk	hk	hk	hh	hh	hk	hk	hk	hk	hh	kk	hk	--	hh	hk	hk	hh	kk	hh	hk	hk	hk	hk	kk	hh	hk	hh	hk	kk	hh	hk	hk	hk	hk	hk	hk	hk	kk	hk	hh
Chr01K_8438874	<hkxhk>	{11}	hk	hk	hk	hk	hk	hk	hk	hk	hk	hk	hh	hh	hk	hk	kk	hk	hh	kk	hk	hk	hh	hk	hk	hk	kk	hh	hk	hk	hk	kk	kk	hh	hh	hh	hk	kk	hh	hk	hk	hk	hh	hk	hk	hk	kk	hk	hh
Chr01K_64953406	<hkxhk>	{10}	kk	hk	hk	hh	hk	kk	hh	hh	hk	hk	hk	hh	hk	hk	hk	hk	hk	kk	hh	hh	hk	kk	hk	hk	hk	hk	kk	hk	hk	hk	hh	hh	hh	hk	kk	hk	kk	hh	hh	hk	kk	hk	hh	hk	hk	hk	hk
Chr01K_68527463	<lmxll>	{0-}	ll	ll	ll	lm	lm	ll	lm	lm	lm	ll	lm	lm	ll	lm	ll	lm	ll	lm	lm	--	lm	ll	ll	lm	lm	lm	lm	ll	lm	ll	lm	lm	lm	lm	ll	ll	ll	ll	lm	ll	lm	lm	lm	ll	ll	lm	ll
Chr01K_9629343	<hkxhk>	{11}	hk	hk	hk	hk	hk	hk	hk	hk	hk	hk	hh	hh	hk	hk	kk	hk	hh	kk	hk	hh	hk	hk	hk	hk	kk	hh	hk	hk	hk	hk	hh	hh	hk	hh	hk	kk	hh	hk	hk	hk	hk	kk	hk	kk	hk	hk	hk
Chr01K_71061433	<lmxll>	{0-}	ll	ll	ll	lm	lm	ll	lm	lm	lm	ll	lm	lm	ll	lm	lm	lm	ll	lm	lm	ll	lm	ll	ll	lm	lm	lm	ll	ll	lm	ll	lm	lm	lm	lm	ll	ll	ll	ll	lm	ll	lm	lm	ll	ll	ll	lm	ll
Chr01K_65581786	<nnxnp>	{-1}	nn	np	np	np	nn	nn	nn	nn	nn	np	nn	np	np	nn	nn	nn	np	nn	np	nn	nn	np	nn	nn	nn	nn	nn	np	nn	nn	np	np	np	np	np	np	nn	nn	nn	np	nn	nn	np	nn	np	np	np
Chr01K_70299102	<lmxll>	{0-}	ll	ll	ll	lm	lm	ll	lm	lm	lm	lm	lm	lm	ll	lm	lm	lm	ll	lm	lm	lm	lm	ll	ll	lm	lm	lm	lm	ll	lm	ll	lm	lm	lm	lm	ll	ll	ll	ll	lm	ll	--	lm	lm	ll	lm	lm	ll
Chr01K_71471827	<lmxll>	{0-}	ll	ll	lm	lm	lm	lm	lm	lm	lm	lm	lm	lm	ll	lm	lm	lm	ll	lm	lm	lm	lm	ll	ll	lm	lm	lm	lm	ll	lm	ll	lm	lm	lm	lm	ll	ll	ll	lm	lm	ll	lm	lm	ll	ll	lm	lm	ll
Chr01K_70134445	<lmxll>	{0-}	ll	ll	ll	lm	lm	ll	lm	lm	lm	ll	lm	lm	ll	lm	lm	lm	ll	lm	lm	lm	lm	ll	ll	lm	lm	lm	lm	ll	lm	ll	lm	lm	lm	lm	ll	ll	ll	ll	lm	ll	lm	lm	lm	ll	ll	lm	ll
Chr01K_72735210	<lmxll>	{0-}	ll	ll	lm	lm	lm	ll	lm	lm	lm	ll	lm	lm	ll	lm	lm	lm	ll	lm	lm	lm	lm	lm	ll	lm	ll	ll	lm	lm	lm	lm	lm	lm	lm	lm	ll	ll	ll	ll	lm	ll	lm	lm	lm	ll	lm	lm	ll
Chr01K_72491227	<lmxll>	{0-}	ll	ll	ll	lm	lm	ll	lm	lm	lm	ll	lm	lm	ll	lm	lm	lm	ll	lm	lm	lm	lm	ll	ll	lm	ll	lm	lm	ll	lm	ll	lm	lm	lm	ll	ll	ll	lm	ll	lm	ll	lm	lm	lm	ll	lm	lm	ll
Chr01K_74829362	<hkxhk>	{10}	kk	hk	hk	hk	hk	kk	hk	hh	kk	kk	hk	hk	hk	hk	hh	hh	kk	hh	hh	hk	hk	hk	hk	hk	kk	hk	hh	hk	hk	hk	hk	hh	hh	hk	hk	hk	kk	kk	hk	hh	hk	hk	hk	hk	hk	hh	kk
Chr01K_69124605	<nnxnp>	{-1}	nn	np	np	nn	nn	nn	nn	np	np	np	nn	np	np	nn	np	nn	nn	nn	np	nn	nn	np	np	nn	nn	np	nn	np	nn	np	np	np	np	np	np	np	nn	np	np	np	nn	nn	np	np	np	np	np
Chr01K_72928703	<lmxll>	{0-}	ll	ll	ll	lm	lm	ll	lm	lm	lm	ll	lm	lm	ll	lm	lm	lm	ll	lm	lm	lm	lm	ll	ll	lm	ll	lm	lm	ll	lm	ll	lm	lm	lm	lm	ll	ll	lm	ll	lm	lm	lm	lm	lm	ll	lm	lm	ll
Chr01K_71981226	<nnxnp>	{-1}	nn	np	np	nn	nn	nn	nn	np	nn	nn	nn	nn	np	nn	np	np	nn	nn	np	nn	nn	np	np	nn	nn	nn	np	np	nn	np	nn	np	np	np	np	nn	np	nn	nn	np	np	nn	np	np	np	np	nn
Chr01K_74524705	<lmxll>	{0-}	lm	ll	ll	lm	lm	ll	--	lm	lm	ll	lm	lm	ll	lm	lm	lm	ll	lm	lm	lm	lm	ll	ll	lm	ll	lm	lm	ll	lm	ll	lm	lm	lm	lm	ll	lm	ll	ll	lm	ll	lm	lm	lm	ll	lm	lm	lm
Chr01K_75114366	<hkxhk>	{10}	kk	hk	hk	hk	hk	kk	hk	hh	hk	kk	hk	hk	hk	hk	hk	hh	kk	hh	hk	hk	hk	hk	hk	hk	hk	hk	hh	hk	hk	hk	hh	hh	hh	hh	hk	hk	hk	kk	hh	hk	hk	hk	hk	hk	hk	hk	kk
Chr01K_69432678	<nnxnp>	{-1}	nn	np	np	np	nn	nn	nn	np	nn	nn	nn	np	np	nn	np	nn	nn	nn	np	nn	nn	np	np	nn	nn	nn	nn	np	nn	np	np	np	np	np	np	np	np	nn	np	np	np	nn	np	np	np	np	nn
Chr01K_68944520	<nnxnp>	{-1}	np	np	np	np	nn	nn	nn	np	nn	np	np	np	np	nn	np	nn	nn	nn	np	np	np	nn	np	nn	nn	nn	nn	np	nn	np	np	np	np	np	np	np	nn	np	np	np	nn	nn	np	np	np	np	np
Chr01K_75426757	<lmxll>	{0-}	ll	ll	ll	lm	lm	ll	lm	lm	lm	ll	lm	lm	ll	lm	lm	lm	ll	lm	lm	ll	lm	ll	ll	--	ll	ll	lm	ll	lm	ll	lm	lm	lm	lm	ll	ll	ll	ll	lm	ll	lm	lm	lm	ll	lm	lm	ll
Chr01K_74698832	<hkxhk>	{10}	kk	hk	hk	hk	hk	kk	hk	hk	hk	kk	hk	hk	hk	hk	hh	hh	kk	hh	hk	hk	hk	hk	hk	kk	kk	hk	hk	hk	hk	hk	hh	hk	hk	hk	hk	hk	hk	kk	hh	hk	hk	hk	hk	hk	hh	hk	kk
Chr01K_72219248	<nnxnp>	{-1}	nn	np	np	nn	nn	nn	nn	np	nn	nn	nn	nn	np	nn	np	np	nn	nn	np	nn	nn	np	np	nn	nn	nn	np	np	nn	np	np	np	np	np	np	np	np	nn	np	np	np	nn	np	np	np	np	nn
Chr01K_70646180	<nnxnp>	{-1}	nn	np	np	np	nn	nn	nn	np	nn	nn	nn	np	np	nn	nn	nn	nn	nn	np	nn	nn	np	np	nn	nn	nn	nn	np	nn	np	np	np	np	np	np	np	np	nn	np	np	np	nn	np	np	np	np	nn
Chr01K_75775891	<hkxhk>	{10}	hk	hh	hk	hk	hk	kk	hk	hh	hh	kk	hk	hk	hk	hk	hh	hh	kk	hh	hh	kk	hk	hk	hk	hk	kk	hk	hh	hk	hk	hk	hk	hh	hh	hh	hk	hk	kk	kk	hh	hk	hh	hk	hh	hk	hh	hk	kk
Chr01K_76985947	<lmxll>	{0-}	ll	lm	ll	lm	lm	ll	lm	lm	lm	ll	lm	lm	ll	lm	lm	lm	ll	ll	lm	lm	lm	ll	ll	lm	ll	lm	lm	ll	ll	ll	lm	ll	lm	lm	ll	ll	ll	ll	lm	ll	lm	lm	lm	ll	lm	lm	ll
Chr01K_73352905	<nnxnp>	{-1}	nn	np	np	nn	nn	nn	nn	np	nn	nn	nn	nn	np	nn	np	np	nn	nn	np	nn	nn	np	np	nn	nn	nn	np	np	nn	np	np	np	np	np	np	np	np	nn	np	np	np	nn	np	np	np	np	nn
Chr01K_77112522	<lmxll>	{0-}	ll	lm	ll	lm	lm	ll	lm	lm	lm	ll	lm	lm	ll	lm	lm	lm	ll	ll	lm	lm	lm	ll	ll	lm	ll	lm	lm	ll	ll	ll	lm	ll	lm	lm	ll	lm	ll	ll	lm	ll	ll	lm	lm	ll	lm	ll	ll
Chr01K_77981042	<hkxhk>	{10}	kk	hk	kk	hk	hk	kk	hk	hh	kk	kk	hk	hk	hk	hk	hk	hh	kk	hk	hh	hk	hk	kk	hk	kk	kk	hk	hh	hk	kk	kk	hh	hk	hh	hh	hk	hh	hh	kk	hh	hk	hh	hk	hh	hk	hh	hh	kk
Chr01K_77573151	<hkxhk>	{10}	kk	hk	hk	hk	hk	kk	hh	hh	hk	kk	hk	hk	hk	hk	hh	hh	kk	hk	hh	hk	hk	kk	kk	hk	kk	hk	hh	kk	kk	hk	hh	hk	hh	hk	hk	hh	hk	kk	hh	hk	hk	hk	hh	hk	hh	hk	kk
Chr01K_78264223	<nnxnp>	{-1}	nn	nn	np	nn	nn	nn	np	np	nn	nn	nn	nn	np	nn	np	np	nn	np	np	nn	nn	nn	np	nn	np	nn	np	nn	np	np	np	np	np	np	np	np	np	nn	--	np	np	nn	np	np	np	nn	nn
Chr01K_78478634	<lmxll>	{0-}	ll	lm	ll	lm	lm	ll	lm	lm	lm	ll	lm	lm	lm	lm	lm	lm	ll	lm	ll	lm	lm	ll	ll	lm	ll	lm	lm	ll	ll	ll	lm	ll	lm	lm	lm	lm	ll	ll	lm	ll	lm	lm	lm	ll	lm	lm	ll
Chr01K_77417414	<nnxnp>	{-1}	nn	nn	np	nn	nn	np	np	np	nn	nn	nn	nn	np	nn	np	np	nn	np	np	nn	nn	nn	np	nn	nn	nn	np	nn	nn	np	np	np	np	np	np	np	np	nn	np	np	np	nn	np	np	np	nn	nn
Chr01K_79852909	<nnxnp>	{-1}	nn	nn	np	nn	np	nn	np	np	nn	nn	nn	nn	np	nn	np	np	np	np	np	nn	nn	nn	np	nn	np	nn	np	nn	np	np	np	np	np	np	np	np	np	nn	np	np	np	nn	np	np	np	nn	nn
Chr01N_348077	<hkxhk>	{01}	hh	kk	kk	hh	hk	kk	hk	hk	hk	hk	hh	kk	kk	hk	hk	hk	hh	hh	hk	hk	hh	hk	hk	kk	hk	hh	hh	hk	hk	kk	hk	hh	hh	hk	hk	hk	hk	hk	hh	hk	kk	hk	hk	hk	kk	hh	kk
Chr01N_1323740	<hkxhk>	{01}	hh	kk	kk	hh	hk	hk	hk	hk	hk	hk	hh	hk	kk	hk	hh	hk	hk	hh	hk	hk	hh	hh	hk	hk	hk	hh	hk	hk	kk	kk	hk	hh	hh	hk	hk	hk	hk	hk	hh	kk	kk	hk	hk	hh	hk	hh	kk
Chr01N_1364734	<hkxhk>	{01}	hk	kk	kk	hh	hk	kk	kk	hk	hk	hk	hh	kk	kk	hk	hh	kk	hk	hh	hk	hk	hh	hk	hk	hk	hk	hk	hh	hk	kk	kk	hk	hk	hh	hk	hk	hk	hk	hk	hk	hk	hk	hk	hk	hk	hk	hh	kk
Chr01N_2068236	<nnxnp>	{-0}	np	nn	np	np	nn	nn	np	np	np	np	nn	nn	nn	nn	nn	np	nn	np	np	nn	nn	np	np	np	nn	np	np	nn	nn	nn	nn	np	np	np	nn	np	nn	nn	np	nn	np	np	np	np	nn	np	nn
Chr01N_1307586	<hkxhk>	{10}	kk	hh	hh	kk	hk	hh	hh	hk	hk	hk	kk	hh	hk	kk	kk	hk	hk	kk	kk	hk	kk	hk	hk	hk	kk	kk	kk	hk	hh	hh	hk	kk	kk	hk	hk	hk	hk	hk	kk	hk	hh	hk	hk	kk	hk	kk	hh
Chr01N_1240032	<nnxnp>	{-0}	np	nn	nn	np	nn	nn	nn	np	nn	np	np	nn	nn	nn	np	np	nn	np	np	np	nn	np	np	np	nn	np	np	nn	np	nn	nn	np	np	np	nn	np	nn	nn	np	nn	np	np	np	np	nn	np	nn
Chr01N_3130650	<hkxhk>	{10}	kk	hh	hh	hh	hk	hh	hh	hk	hk	hk	hk	hk	hh	hk	hk	hh	kk	kk	kk	hk	kk	hk	hk	hk	hh	kk	kk	hk	hh	hh	hk	kk	kk	hk	hk	hk	hk	hk	hk	hk	hk	hk	kk	kk	hk	kk	hh
Chr01N_2442880	<hkxhk>	{01}	hh	kk	kk	hk	kk	kk	hk	hk	hk	hk	hk	kk	kk	hk	hh	hk	hk	hh	hk	hk	hh	hk	hh	hk	hk	hh	hh	kk	kk	kk	hk	hh	hh	hk	kk	hk	kk	hk	hh	hk	kk	hk	hk	hh	hk	hh	kk
Chr01N_2641210	<nnxnp>	{-0}	np	nn	nn	np	nn	np	np	np	np	np	np	nn	nn	nn	np	nn	nn	np	np	nn	nn	np	np	np	nn	np	np	nn	nn	nn	nn	np	np	np	nn	np	nn	nn	np	nn	np	np	np	np	nn	np	nn
Chr01N_2258742	<lmxll>	{1-}	lm	ll	ll	ll	lm	ll	ll	ll	ll	ll	lm	ll	ll	lm	lm	ll	lm	lm	ll	lm	lm	ll	ll	ll	lm	lm	lm	lm	ll	ll	lm	lm	lm	ll	ll	ll	lm	lm	lm	lm	ll	ll	ll	lm	lm	lm	ll
Chr01N_3389268	<hkxhk>	{10}	kk	hh	hk	hk	hh	hk	hk	hk	hh	hk	hk	hh	hh	hk	kk	hh	kk	hk	hk	hk	kk	hk	hk	kk	hk	kk	kk	hk	hh	hh	hk	kk	kk	hk	hh	hk	hk	hk	hk	hk	hk	hk	hk	kk	hk	kk	hh
Chr01N_5073789	<nnxnp>	{-1}	nn	np	nn	np	np	np	nn	nn	np	nn	nn	np	np	np	nn	np	nn	np	np	nn	nn	nn	nn	nn	nn	nn	nn	np	np	np	np	nn	np	np	np	nn	np	np	np	np	nn	nn	np	nn	--	nn	np
Chr01N_2104636	<lmxll>	{1-}	lm	ll	ll	lm	lm	ll	ll	ll	ll	ll	lm	ll	ll	lm	lm	ll	lm	lm	ll	ll	lm	ll	ll	ll	lm	ll	lm	lm	ll	ll	lm	lm	ll	ll	lm	ll	lm	lm	lm	lm	ll	ll	ll	lm	lm	lm	ll
Chr01N_4438312	<nnxnp>	{-1}	np	np	nn	nn	np	np	nn	nn	np	np	nn	np	np	np	nn	np	nn	np	nn	nn	nn	np	nn	nn	np	nn	nn	np	np	np	np	nn	np	nn	np	nn	--	np	np	np	nn	nn	nn	nn	np	np	np
Chr01N_4012914	<hkxhk>	{10}	kk	hh	hh	hk	hk	hh	hk	hk	hk	hk	hk	hk	hk	hk	kk	hh	kk	hk	hk	hk	hk	hk	hk	hk	hk	kk	kk	hk	hh	hk	hk	kk	kk	hk	hk	hk	hk	hk	hk	kk	hh	kk	hk	kk	kk	kk	hh
Chr01N_4470759	<nnxnp>	{-1}	nn	np	nn	nn	np	np	nn	nn	np	nn	nn	np	np	np	nn	np	nn	np	nn	nn	nn	nn	nn	nn	np	nn	nn	np	np	np	np	nn	nn	nn	np	nn	np	np	np	np	nn	nn	nn	nn	np	nn	np
Chr01N_4937352	<nnxnp>	{-1}	nn	np	nn	nn	np	np	nn	nn	np	nn	nn	np	np	np	nn	np	nn	np	nn	nn	nn	nn	nn	nn	nn	nn	nn	np	np	np	np	nn	nn	nn	np	nn	np	np	np	np	nn	nn	nn	nn	np	nn	np
Chr01N_4529057	<hkxhk>	{10}	kk	hh	hh	hk	hh	hh	kk	hk	hh	hk	hk	hh	hk	hk	kk	hh	kk	hk	hk	hk	kk	hk	hk	hk	hk	kk	kk	hk	hh	hh	hk	kk	hk	hk	hk	hk	hk	hk	hk	hk	hk	hk	hk	kk	hk	kk	hh
Chr01N_5206929	<nnxnp>	{-1}	nn	np	nn	nn	np	np	nn	nn	np	nn	nn	np	np	np	nn	np	nn	np	np	nn	nn	nn	nn	nn	nn	nn	nn	np	np	np	np	nn	nn	nn	np	nn	np	np	np	nn	nn	nn	nn	nn	np	nn	np
Chr01N_5991259	<nnxnp>	{-1}	nn	np	nn	nn	np	np	nn	nn	np	nn	np	np	np	np	nn	np	nn	nn	np	nn	nn	nn	np	nn	nn	nn	nn	np	np	np	np	nn	nn	nn	np	nn	np	np	np	nn	nn	nn	nn	nn	np	nn	np
Chr01N_4998939	<lmxll>	{0-}	ll	lm	lm	lm	lm	lm	lm	lm	lm	lm	lm	ll	lm	ll	ll	ll	ll	lm	lm	lm	lm	lm	lm	lm	lm	ll	ll	ll	lm	lm	ll	ll	ll	lm	lm	lm	ll	lm	ll	ll	ll	lm	lm	ll	ll	ll	lm
Chr01N_6610660	<nnxnp>	{-1}	nn	np	nn	nn	np	np	nn	nn	np	nn	np	np	np	np	nn	np	nn	np	np	nn	nn	nn	nn	nn	nn	nn	nn	np	nn	np	np	nn	nn	nn	np	nn	np	np	np	nn	nn	nn	nn	nn	np	nn	np
Chr01N_6012028	<nnxnp>	{-1}	nn	np	nn	nn	np	np	nn	nn	np	nn	np	np	np	np	nn	np	nn	np	np	nn	nn	nn	nn	nn	nn	nn	nn	np	np	np	np	nn	nn	nn	np	nn	np	np	np	np	nn	nn	nn	nn	np	nn	np
Chr01N_6698948	<nnxnp>	{-1}	nn	np	nn	nn	np	np	nn	nn	np	nn	np	np	np	np	nn	np	nn	np	np	nn	nn	nn	nn	nn	nn	nn	nn	np	np	np	np	nn	nn	nn	np	nn	np	np	np	np	nn	nn	nn	nn	np	nn	np
Chr01N_7045194	<nnxnp>	{-1}	nn	np	nn	nn	np	np	nn	nn	np	nn	np	np	np	nn	nn	np	nn	np	np	nn	nn	nn	nn	nn	nn	nn	nn	np	np	np	np	nn	nn	nn	np	nn	np	np	np	np	nn	nn	nn	nn	np	nn	np
Chr01N_7673097	<nnxnp>	{-1}	nn	np	nn	nn	np	np	nn	nn	np	nn	np	np	np	np	nn	np	nn	np	np	nn	nn	nn	nn	nn	nn	nn	nn	np	np	np	np	nn	nn	nn	np	nn	np	np	np	np	nn	nn	nn	nn	np	nn	np
Chr01N_4613045	<lmxll>	{1-}	lm	ll	ll	ll	ll	ll	ll	ll	ll	ll	ll	ll	ll	lm	lm	ll	lm	lm	ll	lm	lm	ll	lm	lm	lm	lm	lm	--	ll	lm	lm	lm	lm	ll	ll	ll	lm	ll	lm	lm	ll	ll	ll	lm	lm	lm	ll
Chr01N_7741242	<nnxnp>	{-1}	nn	np	nn	nn	np	np	nn	nn	np	nn	np	np	np	np	nn	np	nn	np	np	nn	nn	nn	nn	nn	nn	nn	nn	np	np	np	np	nn	nn	nn	np	nn	np	np	np	np	nn	nn	nn	nn	np	nn	np
Chr01N_8348462	<nnxnp>	{-1}	nn	np	nn	nn	nn	np	nn	nn	np	nn	np	np	np	np	nn	np	nn	np	np	nn	nn	nn	nn	nn	nn	nn	nn	np	np	np	np	nn	nn	nn	np	nn	np	np	np	np	nn	nn	nn	nn	np	nn	np
Chr01N_8509526	<nnxnp>	{-1}	nn	np	nn	nn	np	np	nn	nn	np	nn	np	np	np	np	nn	np	nn	np	np	nn	nn	nn	nn	nn	nn	nn	nn	np	np	np	np	np	nn	nn	np	nn	np	np	np	np	nn	nn	nn	nn	np	nn	np
Chr01N_8380348	<nnxnp>	{-1}	nn	np	nn	nn	np	np	nn	nn	np	nn	np	np	np	np	nn	np	nn	np	np	nn	nn	nn	nn	nn	nn	nn	nn	np	np	nn	np	np	nn	nn	np	nn	np	np	np	np	nn	nn	nn	nn	np	nn	nn
Chr01N_9059821	<nnxnp>	{-1}	np	nn	nn	nn	np	np	nn	nn	np	nn	np	np	np	np	nn	np	nn	np	np	nn	nn	nn	nn	nn	nn	nn	nn	np	np	np	np	np	nn	nn	np	nn	nn	np	np	np	nn	nn	nn	nn	np	nn	np
Chr01N_14757024	<nnxnp>	{-1}	np	nn	nn	np	np	np	nn	nn	np	np	np	np	np	np	nn	np	nn	np	np	np	nn	nn	nn	nn	nn	nn	nn	np	np	np	np	np	nn	np	np	nn	nn	np	np	np	nn	nn	nn	np	np	nn	np
Chr01N_11384858	<nnxnp>	{-1}	np	nn	nn	nn	np	nn	nn	nn	np	nn	np	np	np	np	nn	np	nn	np	np	nn	nn	nn	nn	nn	nn	nn	nn	np	np	np	np	np	nn	nn	np	nn	nn	np	np	np	nn	nn	nn	nn	np	nn	np
Chr01N_4511191	<lmxll>	{1-}	lm	lm	lm	ll	ll	ll	ll	ll	ll	ll	lm	ll	ll	lm	lm	ll	ll	lm	ll	lm	lm	ll	ll	ll	lm	lm	lm	lm	ll	ll	lm	lm	lm	ll	ll	lm	lm	lm	lm	lm	ll	lm	ll	lm	lm	lm	ll
Chr01N_16688147	<nnxnp>	{-1}	np	nn	nn	nn	np	nn	nn	nn	np	nn	np	np	np	np	nn	np	nn	np	np	nn	nn	nn	nn	nn	nn	nn	nn	np	np	np	np	np	nn	nn	np	nn	nn	np	np	np	nn	nn	nn	nn	np	nn	np
Chr01N_15721904	<nnxnp>	{-1}	np	nn	nn	nn	np	nn	nn	nn	np	nn	np	np	np	np	nn	np	nn	np	np	nn	nn	nn	np	nn	nn	nn	nn	np	np	np	np	np	nn	nn	np	nn	nn	np	nn	np	nn	nn	nn	nn	np	nn	np
Chr01N_27003317	<nnxnp>	{-1}	np	nn	nn	nn	np	nn	nn	nn	np	nn	np	np	np	np	nn	np	nn	np	np	nn	nn	nn	--	nn	nn	nn	nn	np	np	np	np	np	np	nn	np	nn	nn	np	np	np	nn	nn	np	nn	np	nn	np
Chr01N_31905166	<nnxnp>	{-1}	np	nn	nn	nn	np	nn	nn	nn	np	nn	np	np	np	np	nn	np	nn	np	np	nn	nn	nn	np	nn	nn	nn	nn	np	np	np	np	np	np	nn	np	nn	nn	np	np	np	nn	nn	np	nn	np	nn	np
Chr01N_28616298	<nnxnp>	{-1}	nn	nn	nn	nn	np	nn	nn	nn	np	nn	np	np	np	np	nn	np	nn	np	np	nn	nn	nn	np	nn	nn	nn	nn	np	np	np	np	np	np	nn	np	nn	nn	np	np	np	nn	nn	np	nn	np	nn	np
Chr01N_31732499	<nnxnp>	{-1}	np	nn	nn	nn	np	nn	nn	nn	np	nn	np	np	np	np	nn	np	nn	np	np	nn	nn	nn	np	nn	nn	nn	nn	np	np	np	np	np	np	nn	np	nn	nn	np	np	np	np	nn	np	nn	np	nn	np
Chr01N_35850913	<nnxnp>	{-1}	np	nn	nn	nn	np	nn	nn	nn	np	nn	np	np	np	np	nn	np	nn	np	np	nn	nn	nn	np	nn	nn	nn	nn	np	np	np	nn	np	np	nn	np	nn	nn	np	np	np	nn	nn	np	nn	np	nn	np
Chr01N_34871733	<nnxnp>	{-1}	np	nn	nn	nn	np	nn	nn	nn	np	nn	np	np	np	np	nn	np	np	np	np	nn	nn	nn	np	nn	nn	nn	nn	np	np	np	np	np	np	nn	np	nn	np	np	np	np	nn	nn	np	nn	nn	nn	np
Chr01N_34846892	<nnxnp>	{-1}	np	nn	nn	nn	np	nn	nn	nn	np	nn	np	np	np	np	nn	np	nn	np	np	nn	nn	nn	np	nn	nn	nn	nn	np	np	np	np	np	np	nn	np	nn	nn	np	np	np	nn	nn	np	nn	np	nn	np
Chr01N_28717689	<nnxnp>	{-1}	np	nn	nn	nn	np	nn	nn	nn	np	nn	np	np	np	np	nn	nn	nn	np	np	nn	nn	nn	np	np	nn	nn	nn	np	np	np	np	np	np	nn	np	nn	nn	np	np	np	nn	nn	np	nn	np	nn	np
Chr01N_31308579	<nnxnp>	{-1}	np	nn	nn	nn	np	nn	nn	nn	np	nn	np	np	np	np	nn	np	nn	np	np	nn	nn	nn	np	nn	nn	nn	nn	np	np	np	np	np	np	nn	np	nn	nn	np	np	np	nn	nn	np	nn	np	nn	np
Chr01N_56626850	<nnxnp>	{-1}	np	nn	nn	nn	np	nn	nn	nn	np	nn	np	np	np	np	nn	np	nn	np	nn	nn	nn	np	np	nn	nn	nn	nn	np	np	np	np	np	np	nn	np	nn	nn	np	np	np	nn	nn	np	nn	np	nn	np
Chr01N_32773213	<nnxnp>	{-1}	nn	nn	nn	nn	np	nn	nn	nn	np	nn	np	np	nn	np	nn	np	nn	np	np	nn	nn	nn	np	nn	nn	nn	nn	np	np	np	np	np	nn	nn	nn	nn	nn	np	np	np	nn	nn	nn	nn	np	nn	np
Chr01N_5746410	<lmxll>	{0-}	lm	lm	lm	lm	lm	lm	lm	lm	lm	lm	lm	ll	lm	ll	ll	lm	lm	lm	lm	lm	lm	lm	lm	lm	lm	ll	ll	ll	lm	lm	ll	ll	lm	lm	lm	lm	ll	lm	ll	ll	ll	ll	lm	ll	ll	lm	ll
Chr01N_34681075	<nnxnp>	{-1}	np	nn	nn	nn	nn	nn	nn	nn	np	nn	np	np	np	np	nn	np	nn	np	np	np	nn	nn	np	nn	nn	nn	nn	np	np	np	np	np	np	nn	np	nn	nn	np	np	np	nn	nn	np	nn	np	nn	np
Chr01N_19428507	<nnxnp>	{-1}	np	np	nn	nn	np	nn	nn	nn	np	nn	np	np	np	np	nn	np	nn	np	np	nn	nn	nn	np	nn	nn	nn	nn	np	np	np	np	np	nn	nn	np	nn	nn	np	np	np	nn	nn	nn	nn	np	nn	np
Chr01N_15705750	<nnxnp>	{-1}	np	nn	nn	nn	np	np	nn	np	np	nn	np	np	np	np	np	np	nn	np	np	nn	nn	nn	np	nn	nn	nn	nn	np	np	np	np	np	np	nn	np	nn	nn	np	np	np	nn	nn	nn	nn	np	nn	np
Chr01N_25447514	<nnxnp>	{-1}	np	nn	nn	nn	np	nn	np	nn	np	nn	np	np	np	np	nn	np	nn	np	np	nn	nn	nn	np	nn	nn	np	nn	np	np	np	--	np	np	nn	np	nn	nn	np	np	np	nn	nn	np	nn	np	nn	np
Chr01N_15385440	<nnxnp>	{-1}	--	nn	nn	nn	np	nn	nn	nn	--	nn	np	np	np	np	nn	np	nn	np	np	nn	nn	nn	np	nn	np	nn	nn	np	nn	np	np	np	nn	np	np	nn	nn	np	np	np	nn	nn	nn	np	np	nn	np
Chr01N_68877208	<nnxnp>	{-1}	np	nn	nn	nn	np	nn	nn	nn	np	nn	np	np	--	np	nn	np	nn	np	np	nn	nn	np	np	nn	nn	nn	nn	np	np	np	np	np	np	nn	np	np	nn	np	np	np	nn	nn	np	nn	np	nn	np
Chr01N_44181806	<nnxnp>	{-1}	np	nn	nn	nn	np	nn	nn	nn	np	nn	nn	np	nn	np	nn	np	nn	np	np	nn	nn	np	np	nn	nn	nn	np	np	np	np	nn	np	np	nn	np	nn	nn	np	np	nn	nn	nn	np	nn	np	nn	nn
Chr01N_71234762	<nnxnp>	{-1}	np	nn	nn	nn	np	nn	nn	nn	np	nn	np	np	np	np	nn	np	--	np	np	nn	nn	np	np	np	nn	nn	nn	np	np	np	np	np	np	nn	np	np	nn	np	np	np	np	nn	nn	nn	np	nn	np
Chr01N_30233921	<nnxnp>	{-1}	np	np	nn	nn	np	nn	nn	nn	np	nn	np	np	np	np	nn	np	nn	np	np	nn	nn	nn	np	nn	nn	nn	nn	np	np	np	nn	np	nn	np	np	np	nn	np	np	np	nn	nn	np	np	np	nn	np
Chr01N_70305484	<nnxnp>	{-1}	np	nn	nn	nn	np	nn	nn	nn	np	nn	np	np	np	np	nn	np	nn	np	np	nn	np	np	nn	nn	np	nn	nn	np	np	nn	np	np	np	nn	np	nn	nn	np	np	np	nn	nn	np	nn	np	nn	np
Chr01N_72588745	<nnxnp>	{-1}	np	np	np	nn	np	nn	nn	nn	np	np	np	np	np	np	nn	np	nn	np	np	nn	nn	np	np	nn	nn	nn	nn	np	np	np	np	np	np	nn	np	np	np	np	np	np	nn	nn	np	nn	np	nn	np
Chr01N_72603074	<nnxnp>	{-1}	np	nn	nn	nn	np	nn	nn	nn	np	np	np	np	np	np	nn	np	nn	np	np	nn	nn	np	np	nn	nn	np	nn	np	np	np	nn	np	np	nn	np	np	np	np	np	np	nn	nn	np	nn	np	nn	np
Chr01N_75777686	<nnxnp>	{-1}	np	nn	nn	nn	np	nn	nn	nn	np	np	np	np	np	np	nn	np	nn	np	np	nn	nn	np	np	nn	nn	np	nn	np	nn	np	np	np	np	nn	np	np	nn	np	nn	np	nn	nn	np	nn	nn	nn	np
Chr01N_75818714	<nnxnp>	{-0}	nn	np	np	np	nn	np	np	np	nn	nn	nn	nn	nn	nn	np	nn	np	nn	nn	nn	nn	nn	nn	np	np	nn	np	nn	np	nn	nn	nn	nn	np	nn	nn	np	nn	np	nn	np	np	nn	np	np	np	nn
Chr01N_76270398	<nnxnp>	{-1}	np	nn	nn	nn	np	nn	nn	nn	np	np	np	np	np	np	nn	np	np	np	np	nn	nn	np	np	nn	nn	nn	nn	np	np	np	np	np	np	nn	np	np	np	np	nn	np	nn	nn	np	nn	nn	nn	np
Chr01N_77150229	<nnxnp>	{-1}	np	nn	nn	nn	np	nn	nn	nn	nn	np	np	np	np	np	nn	np	nn	nn	np	nn	nn	np	np	nn	np	np	nn	np	nn	np	np	np	np	nn	nn	np	np	np	nn	np	np	nn	np	nn	nn	nn	np
Chr01N_77553568	<nnxnp>	{-1}	np	nn	nn	nn	np	nn	nn	nn	nn	np	np	np	np	np	nn	np	nn	np	np	nn	nn	np	np	np	np	np	nn	nn	nn	np	np	nn	np	nn	np	np	nn	np	nn	np	nn	nn	np	nn	nn	nn	np
Chr01N_80368241	<nnxnp>	{-1}	np	nn	nn	nn	np	nn	np	np	nn	np	np	np	--	np	nn	np	nn	np	np	nn	nn	np	np	np	np	np	nn	np	nn	np	np	nn	np	nn	np	np	np	np	nn	np	nn	nn	nn	nn	nn	nn	np
Chr01N_77862136	<nnxnp>	{-1}	np	nn	nn	nn	np	nn	nn	nn	nn	np	np	np	np	np	nn	np	nn	np	np	nn	nn	np	np	np	np	np	nn	np	nn	nn	np	nn	np	nn	np	np	np	np	nn	nn	nn	nn	np	nn	nn	nn	np
Chr01N_80843747	<nnxnp>	{-1}	nn	nn	nn	nn	nn	nn	nn	np	nn	np	np	np	np	np	nn	np	--	np	nn	nn	nn	np	np	np	np	--	nn	np	nn	np	np	nn	np	nn	np	np	np	np	nn	np	nn	nn	np	nn	nn	nn	np
Chr01N_80968131	<nnxnp>	{-1}	np	nn	nn	nn	nn	nn	nn	np	nn	np	np	np	np	np	nn	np	np	np	nn	nn	nn	np	np	np	np	np	nn	np	nn	np	np	nn	np	nn	np	np	np	np	nn	np	nn	nn	np	nn	nn	nn	np
Chr01N_80984917	<nnxnp>	{-1}	np	nn	nn	nn	nn	nn	nn	np	nn	np	np	np	np	np	nn	np	np	np	np	nn	nn	np	np	np	np	np	nn	np	nn	np	np	nn	np	nn	np	np	np	np	nn	np	nn	nn	np	nn	nn	nn	np
Chr01N_81281959	<nnxnp>	{-1}	np	nn	nn	nn	nn	nn	nn	np	nn	np	np	np	np	np	nn	np	np	np	np	nn	nn	np	np	np	np	np	nn	np	nn	np	np	nn	np	nn	np	np	np	np	nn	np	nn	nn	np	nn	nn	nn	np
Chr01N_81855184	<nnxnp>	{-1}	np	nn	nn	nn	nn	nn	nn	np	nn	np	np	np	np	np	nn	np	np	np	np	nn	nn	np	np	np	np	np	nn	np	nn	np	np	nn	np	nn	np	np	np	nn	nn	np	nn	nn	np	nn	nn	nn	nn
Chr01N_82485764	<nnxnp>	{-1}	np	nn	nn	nn	nn	nn	nn	np	nn	np	np	np	np	np	nn	np	np	np	np	nn	nn	np	np	np	np	np	nn	np	nn	np	np	nn	np	nn	np	np	np	nn	nn	np	nn	nn	np	nn	nn	nn	np
Chr01N_77723136	<nnxnp>	{-1}	np	nn	nn	nn	np	nn	nn	nn	nn	np	np	np	np	np	nn	np	nn	np	np	nn	nn	nn	np	--	nn	np	nn	nn	nn	np	np	nn	np	nn	np	np	--	np	nn	np	np	nn	np	nn	nn	nn	nn
Chr01N_83539620	<nnxnp>	{-1}	np	nn	nn	nn	nn	nn	nn	np	nn	np	np	np	np	np	nn	np	np	np	np	nn	nn	np	np	np	np	np	nn	np	nn	np	np	nn	np	nn	np	np	np	nn	nn	nn	nn	nn	nn	nn	nn	nn	np
Chr01N_84134913	<nnxnp>	{-1}	np	np	nn	nn	nn	nn	nn	np	nn	np	np	np	np	np	nn	np	np	np	np	nn	nn	np	np	np	np	np	nn	np	nn	np	np	nn	np	nn	np	np	np	nn	nn	nn	np	nn	np	nn	nn	np	np
Chr01N_84251979	<nnxnp>	{-1}	np	np	nn	nn	nn	nn	nn	np	nn	nn	np	np	np	np	nn	np	np	np	np	nn	nn	np	np	np	np	np	nn	np	nn	np	np	nn	np	nn	np	np	np	nn	nn	nn	nn	nn	np	nn	nn	np	np
Chr01N_84264967	<nnxnp>	{-1}	np	np	nn	nn	nn	nn	nn	np	nn	np	np	np	np	np	nn	np	np	np	np	nn	nn	np	np	np	np	np	nn	np	nn	np	np	nn	np	nn	np	np	np	nn	nn	nn	np	nn	np	nn	nn	np	np
Chr01N_84424865	<nnxnp>	{-1}	np	np	nn	nn	nn	nn	nn	np	nn	np	np	np	np	np	nn	np	np	np	np	nn	nn	np	np	np	np	np	nn	np	nn	np	np	nn	np	nn	np	np	np	nn	nn	nn	np	nn	np	nn	nn	np	np
Chr01N_85193234	<nnxnp>	{-1}	np	np	nn	nn	nn	nn	nn	np	nn	np	np	np	np	nn	nn	np	np	np	np	nn	nn	np	np	np	np	np	nn	np	nn	np	np	nn	np	nn	np	np	np	nn	nn	nn	--	nn	np	nn	nn	np	nn
Chr01N_87011790	<nnxnp>	{-1}	np	np	nn	nn	nn	nn	nn	np	nn	np	np	np	np	np	nn	np	np	np	np	nn	nn	np	np	nn	np	np	nn	np	nn	np	np	nn	np	np	np	np	np	nn	nn	nn	nn	nn	np	nn	nn	np	np
Chr01N_87000856	<nnxnp>	{-1}	np	np	nn	nn	nn	nn	nn	np	nn	np	np	np	np	np	nn	np	np	np	np	nn	nn	np	nn	np	np	np	nn	np	nn	np	np	nn	np	np	np	np	np	nn	nn	nn	np	nn	np	nn	nn	nn	np
Chr01N_87404859	<nnxnp>	{-1}	np	np	nn	nn	nn	nn	nn	np	nn	np	np	np	np	np	nn	np	np	np	np	nn	nn	np	np	np	np	np	nn	np	nn	np	np	nn	nn	np	np	np	np	nn	nn	nn	np	nn	np	nn	nn	np	np
Chr01N_94097738	<nnxnp>	{-1}	np	np	nn	np	nn	nn	nn	np	nn	np	nn	np	np	nn	np	nn	np	np	np	nn	nn	np	np	np	np	np	nn	np	nn	np	np	nn	np	np	np	np	np	nn	nn	nn	np	nn	np	nn	nn	np	np
Chr01N_92735336	<nnxnp>	{-1}	np	np	nn	np	nn	nn	nn	np	nn	np	np	nn	np	np	np	nn	np	np	np	nn	nn	np	np	np	np	np	nn	np	nn	np	np	nn	np	np	np	np	np	nn	nn	nn	np	nn	np	np	nn	np	np
Chr01N_92753519	<nnxnp>	{-1}	np	np	nn	np	nn	nn	nn	np	nn	np	np	nn	np	np	np	nn	np	np	np	nn	nn	np	np	nn	np	np	nn	np	nn	np	np	nn	np	np	np	np	np	nn	nn	nn	np	nn	np	np	nn	np	np
Chr01N_93087916	<hkxhk>	{00}	hk	hh	hk	hk	hk	hk	hk	hk	kk	hh	hk	hk	hk	hk	hh	hk	hh	hk	kk	hk	hh	hk	hh	hh	hh	hh	hk	hh	kk	hh	hh	kk	hh	kk	hk	hk	hh	hk	hk	kk	hk	kk	hk	hk	hk	hk	hh
Chr01N_92086924	<nnxnp>	{-1}	np	np	nn	np	nn	nn	nn	np	nn	np	np	nn	np	np	np	nn	np	nn	np	nn	nn	np	np	np	np	np	nn	np	nn	np	np	nn	np	np	np	np	np	nn	np	nn	--	nn	np	np	nn	np	nn
Chr01N_92676863	<nnxnp>	{-1}	np	np	nn	np	nn	nn	nn	np	nn	np	np	nn	np	nn	np	nn	nn	np	np	nn	nn	nn	nn	np	np	np	nn	np	nn	np	np	nn	np	np	np	np	np	nn	nn	nn	--	nn	np	np	nn	np	np
Chr01N_96269799	<hkxhk>	{00}	hk	hh	hk	hk	hk	hk	hk	hk	kk	hk	hk	hk	hk	hh	hh	hh	hh	hk	hk	hk	hh	hk	hh	hh	hh	--	kk	hk	kk	hh	hh	kk	hk	hk	kk	kk	hh	hk	hk	kk	kk	hk	kk	hh	hk	hh	hh
Chr01N_96771260	<nnxnp>	{-0}	nn	np	np	np	np	np	nn	np	np	np	nn	np	nn	nn	nn	np	nn	nn	nn	nn	nn	nn	nn	nn	nn	nn	np	nn	np	nn	nn	np	nn	nn	nn	nn	nn	np	--	np	nn	np	np	np	np	nn	nn
Chr01N_97496476	<hkxhk>	{00}	hk	hk	hk	hk	hk	hk	hh	hk	kk	hk	hk	hk	hk	hh	hh	hk	hh	hk	kk	hk	hh	hh	hh	hk	hk	hh	kk	hh	kk	hk	hk	kk	hh	kk	hk	hk	hh	hk	hk	kk	hk	hk	kk	hk	hk	hh	hh
Chr01N_96853979	<hkxhk>	{00}	hk	hh	hk	hk	hk	hk	hk	hk	kk	hh	hk	hk	hk	hh	hh	hk	hk	hk	hk	hk	hh	hk	hh	hh	hh	hh	kk	hk	kk	hk	hh	kk	hh	hk	hk	hk	hh	hk	hk	kk	hk	hk	kk	hh	hk	hh	hh
Chr01N_97283493	<hkxhk>	{00}	hk	hh	hk	hk	hk	hk	hh	hh	kk	hk	hk	hk	hk	hh	hh	hk	hh	hk	hk	hk	hh	hh	hh	hh	hh	hh	kk	hh	hk	hk	hk	kk	hk	hk	hk	hk	hh	hk	hh	kk	hk	hk	kk	hk	hk	hh	hh
Chr02K_1852449	<hkxhk>	{10}	hk	kk	hk	hk	hh	kk	kk	hk	kk	kk	hh	kk	kk	hh	kk	kk	kk	hk	hk	hk	hk	--	kk	hk	hk	hh	hk	hk	hk	hk	hk	kk	hk	hk	hk	hk	kk	hk	hk	hk	hh	kk	hk	hh	hk	hk	hk
Chr02K_904983	<hkxhk>	{01}	hk	hh	hk	hk	kk	hk	hh	hk	hk	hh	kk	hh	hh	kk	hk	hk	hh	hk	kk	hk	kk	kk	hh	hh	hk	kk	kk	kk	hk	kk	hk	hk	kk	hk	hk	hk	hh	hk	hk	kk	kk	hh	hk	kk	kk	hk	hk
Chr02K_6179342	<nnxnp>	{-1}	np	nn	nn	np	np	np	nn	np	nn	nn	np	nn	nn	nn	nn	nn	np	nn	np	nn	nn	nn	nn	nn	nn	np	nn	np	np	np	np	np	nn	np	nn	np	nn	np	np	np	np	nn	np	np	np	np	nn
Chr02K_890369	<hkxhk>	{10}	hk	kk	hk	hk	hh	hk	kk	hk	hk	kk	hh	kk	kk	hh	hk	hk	hk	hk	hk	hk	hk	hh	kk	kk	kk	hh	hk	hk	hk	hh	hk	kk	hh	hk	hk	hk	kk	hh	hk	hh	hh	kk	hk	hh	hk	hk	hk
Chr02K_5431031	<lmxll>	{0-}	lm	ll	lm	ll	lm	lm	ll	ll	lm	ll	lm	ll	ll	lm	lm	lm	ll	lm	ll	lm	lm	lm	ll	ll	lm	lm	lm	lm	lm	lm	ll	ll	lm	ll	lm	ll	ll	ll	ll	lm	lm	ll	ll	lm	lm	lm	lm
Chr02K_6768959	<nnxnp>	{-1}	np	np	nn	np	np	np	nn	np	nn	np	np	nn	nn	nn	nn	nn	--	nn	np	np	nn	np	nn	np	nn	np	nn	np	np	np	np	nn	nn	np	nn	np	nn	np	np	np	np	nn	np	np	np	np	nn
Chr02K_8489162	<hkxhk>	{10}	hh	hk	kk	hk	hh	hh	kk	kk	hk	hk	hh	kk	kk	hk	hk	hk	kk	hk	hk	hh	hh	--	kk	hh	hk	hh	hk	hk	hh	hh	hk	hk	hk	hk	hk	hk	kk	hk	kk	hh	hh	kk	hk	hh	hh	hh	hk
Chr02K_6506825	<lmxll>	{0-}	lm	ll	lm	ll	lm	lm	ll	ll	lm	ll	lm	ll	ll	lm	lm	lm	ll	lm	ll	lm	lm	lm	ll	ll	lm	lm	lm	lm	lm	lm	ll	ll	lm	ll	lm	ll	ll	ll	ll	lm	lm	ll	ll	lm	lm	lm	lm
Chr02K_4945491	<nnxnp>	{-1}	np	nn	nn	np	np	np	nn	np	nn	np	np	nn	nn	nn	nn	nn	--	nn	np	nn	nn	np	nn	np	np	np	nn	np	np	np	np	np	np	np	nn	np	nn	np	np	np	np	nn	np	np	np	np	nn
Chr02K_6485193	<lmxll>	{0-}	lm	ll	lm	ll	lm	lm	ll	ll	lm	ll	lm	ll	ll	lm	lm	lm	ll	lm	ll	lm	lm	lm	ll	ll	lm	lm	lm	lm	lm	lm	ll	ll	lm	ll	lm	ll	ll	ll	ll	lm	--	ll	ll	lm	lm	lm	lm
Chr02K_6194657	<lmxll>	{0-}	lm	ll	lm	ll	lm	lm	ll	ll	lm	ll	lm	ll	ll	lm	lm	lm	ll	lm	ll	lm	lm	lm	ll	ll	lm	lm	lm	lm	lm	lm	ll	ll	lm	ll	lm	ll	ll	ll	ll	lm	lm	lm	ll	lm	lm	lm	lm
Chr02K_11767068	<nnxnp>	{-1}	np	np	nn	np	np	nn	nn	np	nn	np	np	nn	nn	nn	nn	nn	np	nn	np	np	nn	np	nn	np	nn	nn	nn	np	np	np	np	np	nn	np	nn	np	nn	np	np	np	--	nn	np	np	np	np	nn
Chr02K_10520459	<lmxll>	{0-}	lm	ll	lm	ll	lm	lm	ll	ll	lm	ll	lm	ll	ll	lm	lm	lm	ll	lm	lm	--	--	lm	ll	ll	lm	--	lm	lm	lm	lm	ll	ll	lm	ll	lm	ll	ll	ll	lm	lm	lm	ll	ll	lm	lm	ll	ll
Chr02K_10540617	<lmxll>	{0-}	lm	ll	lm	ll	lm	lm	ll	ll	lm	ll	lm	ll	ll	lm	lm	lm	ll	lm	lm	--	--	lm	ll	ll	lm	lm	lm	lm	lm	lm	ll	ll	lm	ll	lm	ll	ll	ll	ll	lm	ll	ll	ll	lm	lm	ll	lm
Chr02K_11783417	<nnxnp>	{-1}	np	np	nn	nn	np	np	nn	np	nn	np	np	nn	nn	nn	nn	nn	np	nn	np	nn	nn	np	nn	np	nn	np	nn	np	np	np	np	np	nn	np	nn	np	nn	np	np	np	np	nn	np	np	np	np	nn
Chr02K_11885151	<hkxhk>	{10}	hh	hk	hk	hk	hh	hh	hk	hk	hk	hk	hh	kk	kk	hk	hk	hk	hk	hk	hh	hh	hh	hk	kk	hk	hk	hh	hk	hh	hh	hk	hk	kk	hk	hk	hk	hk	kk	hk	hk	hh	hh	kk	hk	hk	hh	hk	hk
Chr02K_13434298	<lmxll>	{0-}	lm	ll	lm	ll	ll	lm	ll	ll	lm	ll	lm	ll	ll	lm	lm	lm	ll	lm	ll	lm	lm	lm	ll	ll	lm	lm	lm	lm	lm	lm	ll	ll	lm	ll	lm	ll	ll	ll	ll	lm	lm	ll	lm	lm	lm	ll	lm
Chr02K_12671019	<lmxll>	{0-}	lm	ll	lm	ll	ll	lm	ll	ll	lm	ll	lm	ll	ll	lm	lm	ll	ll	lm	lm	--	--	lm	ll	ll	lm	lm	lm	lm	lm	lm	ll	ll	lm	ll	lm	ll	ll	ll	ll	lm	ll	ll	ll	lm	lm	ll	lm
Chr02K_11989086	<nnxnp>	{-1}	np	np	nn	np	np	np	nn	np	nn	np	np	nn	nn	nn	nn	nn	np	nn	np	nn	nn	nn	nn	np	nn	np	nn	np	np	np	np	np	nn	np	nn	np	nn	np	np	np	np	nn	np	np	np	np	nn
Chr02K_11816022	<lmxll>	{0-}	lm	ll	lm	ll	lm	lm	ll	ll	lm	ll	lm	ll	ll	lm	lm	lm	ll	lm	lm	lm	lm	lm	ll	ll	lm	lm	lm	lm	lm	lm	ll	ll	lm	ll	lm	ll	ll	ll	ll	lm	lm	ll	ll	lm	lm	ll	lm
Chr02K_11852448	<lmxll>	{0-}	lm	ll	lm	ll	lm	lm	ll	ll	lm	ll	lm	ll	ll	lm	lm	lm	ll	lm	lm	lm	lm	lm	ll	ll	lm	lm	lm	lm	lm	lm	ll	ll	lm	ll	lm	ll	ll	ll	ll	lm	lm	ll	ll	lm	lm	ll	lm
Chr02K_14118544	<hkxhk>	{10}	hk	hk	hk	hk	kk	hk	kk	hk	hk	hk	hh	kk	kk	hk	hk	hk	hk	hk	hh	hk	hh	hk	kk	hk	kk	hh	hk	hh	hk	hh	hk	hk	hk	hk	hk	hk	kk	hk	hk	hh	hh	kk	kk	hh	hk	hk	hk
Chr02K_14737135	<lmxll>	{0-}	lm	ll	lm	ll	ll	lm	ll	ll	lm	ll	lm	ll	ll	lm	lm	lm	ll	lm	lm	lm	lm	lm	ll	ll	lm	lm	lm	lm	lm	lm	ll	ll	lm	ll	lm	ll	ll	ll	ll	lm	lm	ll	ll	lm	ll	ll	lm
Chr02K_19643747	<nnxnp>	{-1}	np	np	nn	np	nn	nn	nn	nn	nn	np	np	nn	nn	nn	nn	nn	np	np	np	nn	nn	nn	nn	np	nn	np	nn	np	nn	np	np	nn	nn	np	nn	np	nn	np	nn	np	nn	nn	nn	nn	np	np	nn
Chr02K_15808617	<lmxll>	{0-}	lm	ll	lm	ll	ll	lm	ll	ll	lm	ll	lm	ll	ll	lm	lm	lm	ll	lm	lm	lm	lm	lm	ll	ll	lm	lm	lm	ll	lm	lm	ll	ll	lm	ll	lm	ll	ll	ll	ll	lm	lm	ll	lm	lm	ll	ll	lm
Chr02K_18470228	<lmxll>	{0-}	lm	ll	lm	lm	ll	lm	ll	ll	ll	lm	lm	ll	ll	lm	lm	lm	ll	lm	lm	lm	lm	lm	ll	ll	lm	lm	lm	ll	lm	lm	ll	lm	lm	ll	lm	ll	ll	ll	ll	lm	lm	ll	lm	ll	ll	ll	lm
Chr02K_26895987	<lmxll>	{0-}	lm	lm	lm	lm	ll	ll	ll	ll	ll	lm	ll	ll	ll	lm	lm	lm	lm	lm	lm	lm	lm	lm	lm	ll	lm	lm	lm	ll	lm	lm	ll	ll	lm	lm	lm	ll	ll	lm	ll	lm	lm	lm	lm	lm	ll	ll	lm
Chr02K_23377756	<nnxnp>	{-1}	np	np	nn	nn	nn	np	nn	np	nn	np	np	nn	nn	nn	nn	nn	nn	np	np	nn	nn	nn	nn	np	nn	np	nn	np	nn	np	np	np	nn	nn	nn	np	nn	np	np	--	np	nn	nn	nn	nn	np	nn
Chr02K_23785923	<lmxll>	{0-}	lm	ll	lm	lm	ll	lm	ll	ll	ll	ll	ll	ll	ll	lm	lm	lm	ll	lm	lm	lm	lm	lm	ll	ll	ll	lm	lm	ll	lm	lm	ll	ll	lm	ll	lm	ll	ll	ll	ll	lm	lm	lm	lm	ll	ll	ll	lm
Chr02K_23798895	<lmxll>	{0-}	ll	ll	ll	lm	ll	lm	ll	ll	ll	ll	ll	ll	ll	lm	lm	lm	ll	lm	lm	lm	--	lm	ll	ll	lm	lm	lm	ll	lm	lm	ll	ll	lm	ll	lm	ll	ll	ll	ll	lm	lm	lm	ll	ll	ll	ll	lm
Chr02K_29135590	<nnxnp>	{-1}	np	np	nn	nn	nn	np	nn	np	nn	np	np	nn	nn	nn	np	nn	nn	np	np	nn	nn	nn	nn	np	np	np	nn	np	nn	np	np	np	nn	nn	nn	np	nn	np	np	np	np	np	np	nn	nn	np	nn
Chr02K_40647096	<nnxnp>	{-1}	np	np	nn	np	nn	nn	nn	np	nn	np	np	nn	np	nn	np	nn	np	np	np	nn	nn	np	nn	np	np	nn	np	np	nn	np	nn	np	nn	nn	nn	np	np	np	np	np	np	nn	nn	np	nn	np	np
Chr02K_24082067	<lmxll>	{0-}	lm	ll	lm	lm	ll	lm	ll	ll	ll	ll	ll	ll	ll	lm	lm	lm	ll	lm	lm	lm	lm	lm	ll	ll	lm	lm	lm	ll	lm	lm	ll	ll	lm	ll	lm	ll	ll	ll	ll	ll	lm	lm	lm	ll	ll	ll	lm
Chr02K_58885334	<nnxnp>	{-1}	np	np	nn	nn	nn	np	nn	np	nn	np	np	np	nn	np	np	nn	np	np	nn	nn	nn	nn	nn	np	nn	np	np	np	nn	np	np	np	nn	nn	nn	np	np	np	np	np	np	nn	nn	nn	nn	np	np
Chr02K_42654890	<lmxll>	{0-}	lm	ll	ll	lm	ll	ll	lm	ll	ll	ll	ll	lm	ll	lm	lm	lm	lm	lm	lm	lm	lm	--	ll	ll	lm	lm	lm	ll	lm	ll	ll	ll	lm	lm	lm	ll	ll	ll	lm	lm	--	lm	lm	lm	lm	ll	lm
Chr02K_65333042	<nnxnp>	{-1}	nn	np	nn	nn	nn	np	nn	np	nn	np	np	np	np	nn	np	nn	np	np	nn	nn	nn	nn	nn	np	nn	np	np	np	nn	np	np	np	np	nn	nn	np	np	np	np	np	np	np	np	np	nn	np	np
Chr02K_27676511	<lmxll>	{0-}	lm	ll	lm	lm	ll	ll	ll	ll	ll	ll	ll	ll	ll	lm	lm	lm	ll	lm	lm	lm	--	lm	ll	ll	lm	ll	lm	ll	lm	lm	ll	ll	lm	ll	lm	ll	ll	ll	ll	lm	lm	ll	lm	ll	ll	ll	lm
Chr02K_46816933	<lmxll>	{0-}	lm	ll	lm	lm	ll	ll	ll	ll	ll	ll	ll	ll	ll	lm	lm	lm	ll	lm	lm	lm	lm	lm	ll	ll	lm	lm	ll	ll	lm	lm	ll	ll	lm	ll	lm	ll	ll	ll	ll	lm	lm	lm	lm	ll	ll	ll	lm
Chr02K_28746444	<lmxll>	{0-}	lm	ll	lm	lm	ll	ll	ll	ll	ll	ll	lm	ll	ll	lm	lm	lm	ll	ll	lm	lm	--	lm	ll	ll	lm	lm	ll	ll	lm	lm	ll	ll	lm	ll	lm	ll	ll	ll	ll	lm	--	lm	lm	ll	ll	ll	lm
Chr02K_28061765	<nnxnp>	{-1}	np	np	nn	np	nn	np	nn	np	nn	np	np	nn	nn	nn	np	nn	np	np	np	nn	nn	nn	nn	np	nn	np	np	np	nn	np	np	np	nn	nn	nn	np	nn	np	np	nn	nn	nn	nn	nn	nn	np	nn
Chr02K_28565116	<lmxll>	{0-}	lm	ll	lm	lm	ll	ll	ll	ll	ll	ll	ll	ll	ll	lm	lm	lm	ll	ll	lm	lm	lm	lm	ll	ll	lm	lm	lm	ll	lm	lm	ll	ll	lm	ll	lm	ll	ll	ll	ll	lm	lm	lm	lm	ll	ll	ll	lm
Chr02K_30447345	<lmxll>	{0-}	lm	ll	lm	lm	ll	ll	ll	ll	ll	ll	ll	ll	ll	lm	lm	lm	ll	ll	lm	lm	--	lm	ll	ll	lm	lm	lm	ll	lm	lm	ll	ll	lm	ll	lm	ll	ll	ll	ll	lm	lm	lm	lm	ll	ll	ll	lm
Chr02K_51221591	<lmxll>	{0-}	lm	ll	lm	lm	ll	ll	ll	ll	ll	ll	ll	ll	ll	lm	lm	lm	ll	ll	lm	lm	lm	lm	ll	ll	lm	lm	lm	ll	lm	lm	ll	ll	lm	ll	lm	ll	ll	ll	ll	lm	lm	lm	lm	ll	ll	ll	lm
Chr02K_49356340	<lmxll>	{0-}	lm	ll	lm	ll	ll	ll	ll	ll	ll	ll	ll	ll	ll	lm	lm	lm	ll	ll	lm	lm	lm	lm	ll	ll	lm	lm	lm	ll	lm	lm	ll	ll	lm	ll	lm	ll	ll	ll	ll	lm	lm	lm	lm	ll	ll	ll	lm
Chr02K_33374165	<nnxnp>	{-1}	np	np	nn	np	nn	np	nn	np	nn	np	np	nn	nn	nn	np	nn	np	np	np	nn	nn	nn	nn	np	nn	np	np	np	nn	np	np	np	nn	nn	nn	np	nn	np	np	np	np	nn	nn	nn	nn	np	nn
Chr02K_49609905	<lmxll>	{0-}	lm	ll	lm	lm	ll	ll	ll	ll	ll	ll	ll	ll	ll	lm	lm	lm	ll	ll	lm	lm	--	lm	ll	ll	lm	lm	lm	ll	lm	lm	ll	ll	lm	ll	lm	ll	ll	ll	ll	lm	lm	lm	lm	ll	ll	ll	lm
Chr02K_39398568	<lmxll>	{0-}	lm	ll	lm	lm	ll	ll	ll	ll	ll	ll	ll	ll	ll	lm	lm	lm	ll	ll	lm	lm	--	lm	ll	ll	lm	lm	lm	ll	lm	lm	ll	ll	lm	ll	lm	ll	ll	ll	ll	lm	lm	lm	lm	ll	ll	ll	lm
Chr02K_28031385	<nnxnp>	{-1}	np	np	nn	np	nn	np	nn	np	nn	np	np	nn	nn	nn	np	nn	np	np	np	nn	nn	nn	nn	np	nn	np	np	np	nn	np	np	np	nn	nn	nn	np	nn	np	np	np	np	nn	nn	nn	nn	np	nn
Chr02K_52997683	<lmxll>	{0-}	lm	ll	lm	lm	ll	ll	ll	ll	ll	ll	ll	ll	ll	ll	--	lm	ll	ll	lm	lm	--	ll	ll	ll	lm	lm	ll	ll	lm	ll	ll	ll	lm	ll	lm	ll	ll	ll	ll	lm	lm	ll	lm	ll	ll	ll	lm
Chr02K_31446583	<nnxnp>	{-1}	np	np	nn	np	nn	np	nn	np	nn	np	np	nn	nn	nn	np	nn	np	np	np	nn	nn	nn	nn	np	nn	np	np	np	nn	np	np	np	nn	nn	nn	np	nn	np	np	np	np	nn	nn	nn	nn	np	nn
Chr02K_55098890	<lmxll>	{0-}	lm	ll	lm	lm	ll	lm	ll	ll	ll	ll	ll	ll	ll	lm	lm	lm	ll	ll	ll	lm	--	lm	ll	ll	lm	lm	lm	ll	lm	ll	ll	ll	lm	ll	lm	ll	ll	ll	lm	lm	lm	lm	lm	ll	ll	ll	lm
Chr02K_55817492	<nnxnp>	{-1}	np	np	nn	np	nn	np	nn	np	nn	np	np	nn	nn	nn	np	nn	np	np	np	nn	nn	nn	nn	np	nn	np	np	np	nn	np	np	np	np	nn	nn	np	nn	np	np	np	np	nn	nn	nn	nn	np	nn
Chr02K_33536960	<lmxll>	{0-}	--	ll	lm	lm	ll	ll	ll	ll	ll	ll	ll	ll	ll	lm	lm	lm	ll	ll	lm	--	ll	lm	ll	ll	lm	lm	lm	ll	lm	ll	--	ll	lm	ll	lm	ll	ll	ll	ll	lm	lm	lm	lm	ll	ll	ll	lm
Chr02K_31474517	<lmxll>	{0-}	--	ll	lm	ll	ll	ll	ll	ll	ll	ll	ll	ll	ll	lm	ll	lm	ll	ll	lm	lm	lm	lm	ll	ll	lm	lm	lm	ll	lm	ll	ll	ll	lm	ll	lm	ll	ll	ll	ll	lm	ll	lm	lm	ll	ll	ll	lm
Chr02K_31132009	<lmxll>	{0-}	lm	ll	lm	lm	ll	ll	ll	ll	ll	ll	ll	ll	ll	lm	lm	lm	ll	ll	lm	lm	lm	lm	ll	ll	lm	lm	lm	ll	lm	ll	lm	ll	lm	ll	lm	ll	ll	ll	ll	ll	lm	lm	lm	ll	ll	ll	lm
Chr02K_58212688	<lmxll>	{0-}	lm	ll	lm	lm	ll	ll	ll	ll	ll	ll	ll	ll	ll	lm	lm	lm	ll	ll	lm	lm	lm	lm	ll	ll	lm	lm	lm	ll	lm	ll	lm	ll	lm	ll	lm	ll	lm	ll	ll	lm	lm	lm	lm	ll	ll	ll	lm
Chr02K_63582741	<lmxll>	{0-}	lm	ll	lm	lm	ll	ll	ll	ll	ll	ll	ll	ll	ll	lm	lm	lm	ll	ll	lm	lm	lm	lm	ll	ll	lm	lm	ll	ll	lm	ll	lm	ll	lm	ll	lm	ll	lm	ll	ll	lm	lm	lm	lm	ll	ll	ll	lm
Chr02K_64946675	<nnxnp>	{-1}	nn	np	nn	nn	nn	np	nn	np	nn	np	np	nn	nn	nn	np	nn	np	np	nn	nn	nn	nn	nn	np	nn	np	np	np	nn	np	np	np	nn	nn	nn	np	nn	np	np	np	np	nn	nn	nn	nn	np	np
Chr02K_63734518	<nnxnp>	{-1}	nn	np	nn	nn	nn	np	nn	np	nn	np	np	nn	nn	nn	np	nn	np	np	nn	nn	nn	nn	nn	np	nn	np	np	np	nn	np	np	np	nn	nn	nn	np	nn	np	np	np	np	nn	nn	nn	nn	np	np
Chr02K_59919344	<lmxll>	{0-}	lm	ll	lm	lm	ll	ll	ll	ll	ll	ll	ll	ll	ll	lm	lm	lm	lm	ll	lm	lm	lm	lm	ll	ll	lm	lm	lm	ll	lm	ll	lm	ll	lm	ll	lm	ll	lm	ll	ll	lm	lm	lm	lm	ll	ll	ll	lm
Chr02K_58178490	<hkxhk>	{10}	hh	hk	hk	hk	kk	hk	kk	hk	kk	hk	hk	kk	kk	hk	hk	kk	kk	hk	hk	hk	hk	hk	kk	hh	hk	hh	hk	hk	hk	hk	hh	hk	hk	kk	hk	hk	kk	hk	hk	hh	hh	hk	hk	kk	hk	hk	hh
Chr02K_60155576	<lmxll>	{0-}	lm	ll	lm	lm	ll	ll	ll	lm	ll	ll	ll	ll	ll	lm	lm	lm	ll	ll	lm	ll	lm	--	ll	ll	lm	lm	lm	ll	lm	ll	lm	ll	lm	ll	lm	ll	ll	ll	ll	lm	lm	lm	lm	ll	ll	ll	lm
Chr02K_65271585	<nnxnp>	{-1}	nn	np	nn	nn	nn	np	nn	np	nn	np	np	nn	nn	nn	np	nn	np	np	np	nn	nn	np	nn	np	nn	np	np	np	nn	np	np	np	nn	nn	nn	np	nn	np	np	np	--	nn	np	nn	nn	np	np
Chr02K_64162158	<lmxll>	{0-}	lm	ll	lm	lm	ll	ll	ll	ll	ll	ll	ll	ll	ll	lm	ll	lm	ll	ll	lm	lm	lm	lm	ll	ll	lm	lm	ll	ll	lm	ll	lm	ll	lm	ll	lm	ll	lm	ll	ll	lm	lm	lm	lm	ll	ll	ll	lm
Chr02K_67369302	<hkxhk>	{01}	hk	hk	hk	hk	hh	hk	hh	hk	hh	hk	hk	hk	hh	hk	kk	hk	hk	hk	hk	hk	hk	hk	hh	hk	hk	kk	hk	hk	hk	hk	kk	hk	hk	hh	hk	hh	hk	hk	hk	kk	kk	hk	hk	hk	hh	hk	kk
Chr02K_64384901	<lmxll>	{0-}	lm	ll	lm	lm	ll	ll	ll	ll	ll	ll	ll	ll	ll	lm	lm	lm	ll	ll	lm	lm	lm	lm	ll	ll	ll	lm	ll	ll	lm	ll	lm	ll	lm	ll	lm	ll	lm	ll	ll	lm	lm	lm	lm	ll	ll	ll	lm
Chr02K_24245353	<hkxhk>	{01}	hk	hk	hk	hk	hk	hk	hh	hk	hh	hk	hk	hk	hh	kk	kk	hk	hk	hk	hk	hk	hk	kk	hh	hk	hk	kk	hk	hk	hk	hk	kk	hk	hk	hk	hk	hk	hk	hk	hk	kk	kk	hk	hk	hh	hk	hk	kk
Chr02K_68244744	<lmxll>	{0-}	lm	ll	lm	lm	ll	ll	ll	ll	ll	ll	ll	ll	ll	lm	lm	lm	ll	ll	lm	lm	lm	lm	ll	ll	lm	lm	ll	ll	lm	ll	lm	ll	lm	ll	lm	ll	lm	ll	ll	lm	lm	lm	lm	ll	ll	ll	lm
Chr02K_68226068	<nnxnp>	{-1}	nn	np	nn	np	np	np	nn	np	nn	np	np	nn	nn	nn	np	nn	nn	np	nn	nn	nn	nn	np	np	nn	np	np	np	nn	np	np	np	np	nn	nn	np	nn	np	np	np	np	np	nn	nn	nn	np	np
Chr02K_71801012	<nnxnp>	{-1}	nn	np	nn	nn	nn	nn	nn	np	nn	np	np	nn	nn	nn	np	nn	nn	np	nn	nn	nn	nn	nn	np	nn	np	np	np	nn	np	np	np	nn	nn	nn	np	nn	np	np	np	--	nn	nn	nn	nn	np	np
Chr02K_70565865	<lmxll>	{0-}	lm	ll	lm	lm	ll	ll	ll	ll	ll	ll	ll	ll	ll	lm	lm	ll	ll	ll	lm	lm	lm	lm	ll	ll	lm	lm	ll	ll	lm	ll	lm	ll	lm	ll	lm	ll	lm	ll	ll	lm	lm	lm	lm	ll	ll	ll	lm
Chr02K_72192626	<lmxll>	{0-}	lm	ll	lm	lm	ll	ll	ll	ll	ll	ll	ll	ll	ll	lm	lm	ll	ll	ll	lm	lm	lm	lm	ll	ll	ll	lm	ll	ll	lm	ll	lm	ll	lm	ll	lm	ll	ll	ll	lm	lm	lm	lm	lm	ll	ll	ll	lm
Chr02K_68494564	<nnxnp>	{-1}	nn	np	nn	nn	nn	nn	nn	np	nn	np	np	nn	nn	nn	np	nn	nn	np	nn	nn	nn	nn	nn	np	nn	np	np	np	nn	np	np	np	nn	nn	nn	np	nn	np	np	np	np	nn	nn	nn	nn	nn	np
Chr02K_61282209	<lmxll>	{0-}	lm	ll	lm	lm	ll	ll	ll	ll	ll	ll	ll	ll	ll	lm	lm	lm	ll	ll	lm	ll	lm	lm	ll	ll	ll	lm	ll	ll	--	lm	ll	ll	lm	ll	lm	ll	lm	ll	ll	lm	lm	lm	lm	ll	ll	ll	ll
Chr02K_68655416	<nnxnp>	{-1}	nn	np	nn	nn	nn	nn	nn	np	nn	np	np	nn	nn	nn	np	nn	nn	np	nn	nn	nn	nn	nn	np	nn	np	np	np	nn	np	np	np	nn	nn	nn	np	nn	np	np	np	np	nn	nn	nn	nn	np	np
Chr02K_68357719	<nnxnp>	{-1}	nn	np	nn	nn	nn	nn	nn	np	nn	np	np	nn	nn	nn	np	nn	nn	np	nn	nn	nn	nn	nn	np	nn	np	np	np	nn	nn	np	nn	nn	nn	nn	np	nn	np	np	np	np	nn	nn	nn	nn	np	np
Chr02K_65231827	<lmxll>	{0-}	lm	ll	lm	lm	ll	ll	ll	ll	ll	ll	ll	ll	ll	lm	lm	ll	ll	ll	lm	lm	lm	lm	ll	ll	ll	lm	ll	ll	lm	ll	lm	ll	lm	ll	lm	ll	lm	ll	ll	lm	ll	lm	lm	ll	ll	ll	lm
Chr02K_72565851	<lmxll>	{0-}	--	ll	lm	lm	ll	ll	ll	ll	ll	ll	ll	ll	lm	ll	lm	ll	ll	ll	lm	lm	lm	lm	ll	ll	ll	lm	ll	ll	lm	ll	lm	lm	lm	ll	lm	ll	lm	ll	ll	lm	ll	lm	lm	ll	ll	ll	lm
Chr02K_72604519	<nnxnp>	{-1}	nn	np	nn	nn	nn	nn	nn	np	nn	np	np	nn	nn	nn	np	nn	nn	np	nn	nn	nn	nn	nn	np	nn	np	np	np	nn	np	np	np	nn	nn	nn	np	nn	np	np	np	np	nn	nn	nn	nn	np	np
Chr02K_75904994	<hkxhk>	{01}	hk	hk	hh	hh	hh	hk	hh	hk	hh	hk	hk	hh	hh	hk	hk	hh	hk	hk	hk	kk	hk	hk	hh	hk	hh	kk	hk	hk	hk	hh	hk	hk	hk	hh	hk	hk	hk	hh	hk	kk	kk	hk	hk	hh	hh	--	kk
Chr02K_76599925	<hkxhk>	{01}	hk	hk	hh	hk	hh	hk	hh	hk	hh	hk	hk	hh	hh	hk	hk	hh	hk	hk	hk	hk	hk	hk	hh	hk	hh	kk	hk	hk	hk	hk	hk	hk	hk	hh	hk	hk	hk	hk	hh	kk	hk	hk	hk	hh	hh	hk	kk
Chr02K_77217217	<hkxhk>	{01}	hk	hk	hk	hk	hh	hh	hh	hk	hh	hk	hk	hh	hh	hk	hk	hh	hh	hk	hk	hk	hk	hk	hh	hk	hh	kk	hk	hk	hk	hk	hk	hk	hk	hh	hk	hk	hk	hh	hk	kk	hh	kk	hk	hh	hh	hk	kk
Chr02K_72351167	<nnxnp>	{-1}	nn	np	nn	nn	nn	nn	np	np	nn	np	np	nn	nn	nn	np	nn	nn	np	nn	np	nn	nn	nn	np	nn	np	np	np	np	np	np	np	nn	nn	nn	np	np	np	np	np	np	nn	nn	nn	np	np	np
Chr02K_77262983	<hkxhk>	{01}	hk	hk	hh	hk	hk	hk	hh	hk	hk	hk	hk	hh	hk	hk	hk	hh	hh	hk	hk	hk	hk	hk	hh	hk	hh	kk	hk	kk	hk	hk	hk	hk	hk	hh	hk	hk	hk	hh	hk	kk	hk	hk	hk	hh	hh	hk	kk
Chr02K_74829500	<nnxnp>	{-1}	nn	np	nn	nn	nn	nn	nn	np	nn	np	np	nn	nn	nn	np	nn	nn	np	nn	nn	nn	--	nn	np	np	np	np	np	nn	np	nn	np	nn	nn	nn	np	nn	nn	nn	np	np	nn	nn	nn	nn	np	np
Chr02K_74968169	<lmxll>	{0-}	lm	ll	ll	lm	ll	ll	ll	ll	lm	ll	ll	lm	ll	lm	ll	ll	ll	ll	lm	lm	lm	lm	ll	ll	ll	lm	ll	ll	lm	ll	lm	lm	lm	lm	lm	ll	lm	ll	ll	lm	ll	lm	lm	ll	ll	lm	lm
Chr02K_79376212	<hkxhk>	{01}	hk	hk	hk	hk	hk	hh	hh	hk	hh	hk	hk	hh	hh	hk	hk	hh	hk	hk	hk	hk	hk	hk	hk	hk	hk	kk	hk	kk	hk	hk	kk	hh	hk	hh	hk	hk	--	hk	hh	kk	hk	hk	hk	hh	hh	hk	kk
Chr02K_82795519	<hkxhk>	{01}	hk	hh	hh	hk	hk	hk	hh	hk	hh	hk	hk	hh	hh	hk	hk	hk	hh	hk	hk	hk	hk	hk	hh	hk	hh	kk	hk	hk	hk	hk	hk	hh	hk	hh	hk	hk	hk	hh	hh	kk	hk	hk	hk	hh	hk	hk	kk
Chr02K_73687615	<hkxhk>	{01}	hk	hk	hh	hk	hh	hh	hh	hk	hh	hk	hk	hk	hh	kk	hh	hh	hk	hk	hk	hk	hh	kk	hk	hk	hh	kk	kk	hk	hk	hk	hk	hh	hk	hh	hk	hk	kk	hh	hh	kk	hk	hk	hk	hh	hh	hk	kk
Chr02K_84098596	<hkxhk>	{01}	hk	hh	hh	hk	hh	hh	hh	kk	hh	hk	hh	hk	hh	hk	hk	hh	hk	hh	hk	hk	hk	hk	hh	hk	hh	kk	kk	kk	hk	hk	hk	hk	hk	hk	hk	hk	hh	hk	hh	kk	hk	kk	hk	hh	hk	hk	kk
Chr02K_85084362	<hkxhk>	{01}	hk	hh	hk	hk	hk	hh	hh	hk	hh	hk	hh	hk	hk	hk	hk	hk	hk	hh	hk	hk	hk	hk	hh	hk	hk	kk	hk	kk	hk	hk	hk	hh	hk	hh	hk	hh	hk	hh	hk	kk	--	hk	hk	hh	hk	hk	hk
Chr02K_84902878	<hkxhk>	{01}	hk	hh	hh	hk	hk	hh	hh	hk	hh	hh	hk	hk	hh	hk	hk	hh	hk	hh	hk	hk	hk	hk	hk	kk	hh	kk	hk	kk	hk	hk	hk	hh	hk	hk	kk	hh	hk	hh	hh	kk	hk	hh	hk	hh	hk	hk	kk
Chr02K_87597314	<hkxhk>	{01}	kk	hh	hh	hk	hh	hh	hh	hk	hh	hh	hh	hk	hh	hk	hk	hh	hk	hh	hk	kk	hk	hk	hh	hk	hh	kk	hk	kk	hk	hk	hh	hh	kk	hh	hk	hh	hk	hh	hk	kk	hk	hh	hk	hh	hk	hk	kk
Chr02K_87941558	<hkxhk>	{01}	hk	hk	hh	hk	hk	hk	hk	hk	hk	hk	hh	hk	hh	hk	hk	hh	hk	hh	hk	hk	hk	hk	hh	hk	hh	kk	hk	kk	hk	hk	hh	hh	hk	hh	hk	hh	hk	hh	hh	kk	hk	hh	hk	hh	hk	hk	hk
Chr02K_88797094	<hkxhk>	{01}	hk	hh	hk	hk	hh	hh	hh	hk	hh	hh	hh	hk	hh	kk	hk	hh	hk	hh	hh	hk	hk	hk	hh	hk	hh	kk	hk	kk	hk	hk	hh	hk	hk	hk	hh	hh	hh	hh	hh	kk	hh	hh	hk	hh	hk	hk	hk
Chr02K_90045539	<hkxhk>	{01}	hk	hh	hh	hk	hh	hh	hk	hk	hk	hk	hh	hk	hh	hk	hk	hh	hk	hk	hk	hk	hk	kk	hh	hk	hh	kk	hk	kk	hk	hk	hh	hh	hk	hk	hh	hk	hk	hh	hk	kk	hk	hh	hk	hh	hk	hk	hk
Chr02K_89394000	<hkxhk>	{01}	hk	hh	hh	hk	hh	hh	hk	hk	hk	hh	hh	hk	hk	hk	hk	hh	hk	hh	hk	hk	hk	hk	hh	hk	hk	kk	hk	kk	hk	hk	hh	hh	hk	hk	hh	hh	hk	hh	hh	kk	hk	hh	hk	hh	hk	hk	hk
Chr02K_91477464	<hkxhk>	{01}	hk	hh	hk	hk	kk	hk	hh	hk	hk	hk	hk	hk	hh	hk	hk	hh	hk	hk	hh	hk	hk	hk	hh	kk	hh	kk	hk	kk	hk	hk	hh	hh	hk	hk	hk	hh	kk	hh	hh	kk	hk	hh	hk	hk	hk	hk	hk
Chr02K_92427230	<hkxhk>	{01}	hk	hh	hh	hk	hk	hh	hh	hk	hk	hh	hk	hk	hh	hk	hk	hh	hk	hh	hk	hk	hk	hk	hk	kk	hk	hk	hk	kk	hk	hk	hh	hh	hk	hk	hh	hh	kk	hh	hk	kk	hk	hk	kk	hk	hk	hk	hk
Chr02N_145434	<hkxhk>	{11}	hk	hh	hk	hk	hh	hk	hk	kk	hk	hk	hk	hk	hk	kk	hk	hh	kk	hk	hh	hh	hk	hk	kk	hk	hk	hh	hk	hh	hk	hk	kk	hk	hk	kk	hh	hh	hk	kk	hk	kk	--	hk	kk	hk	hh	hh	hk
Chr02N_4984144	<hkxhk>	{00}	hk	kk	hk	hh	hk	hk	hk	hk	hh	kk	hh	kk	hh	hh	hk	kk	hk	hk	kk	hk	hk	kk	hh	hk	hk	hk	hk	hk	kk	hh	hh	hk	hk	hh	kk	kk	hh	hk	hk	hh	hh	hk	hh	hk	hk	kk	hk
Chr02N_5171513	<hkxhk>	{00}	hk	kk	hk	hh	hk	hk	hk	hh	hh	kk	hh	kk	hk	hh	hk	kk	hh	hk	kk	hk	hk	kk	hh	hk	hk	hk	hk	hk	hk	hk	hh	hk	hk	hh	kk	kk	hh	hh	hk	hh	hh	hk	hk	hk	hk	kk	hk
Chr02N_5397421	<hkxhk>	{00}	hk	kk	hk	hk	hk	hk	hh	hk	hh	kk	hh	kk	hk	hh	hk	kk	hh	hk	kk	hk	hk	kk	hk	hk	hk	hk	hk	kk	kk	hk	hh	hk	hk	hk	kk	kk	hh	hk	hk	hk	hh	hk	hh	hk	hk	kk	hk
Chr02N_5976195	<nnxnp>	{-0}	np	np	nn	nn	np	nn	nn	nn	nn	np	nn	np	nn	nn	nn	np	nn	nn	np	nn	nn	np	nn	np	nn	nn	nn	np	nn	nn	nn	nn	nn	nn	np	np	nn	nn	np	nn	nn	np	nn	np	nn	np	nn
Chr02N_6998257	<hkxhk>	{11}	hk	hh	hk	kk	hk	kk	hk	kk	kk	hh	kk	hh	hk	kk	kk	hh	kk	hk	hk	hk	hk	hh	kk	hk	hk	hk	hk	hk	hk	hk	kk	hk	hk	kk	hh	hk	kk	hk	hk	hk	hk	hk	kk	kk	hk	hk	hk
Chr02N_8411128	<hkxhk>	{11}	hk	hk	hk	kk	hk	kk	kk	kk	kk	hh	kk	hk	hk	kk	kk	hk	hk	hk	hh	hk	hk	hh	kk	kk	hk	hk	hk	hk	kk	hk	kk	kk	hk	kk	hh	hk	kk	hk	hk	kk	kk	hk	kk	hk	hk	hk	hk
Chr02N_11640966	<hkxhk>	{11}	hk	hk	hk	kk	hk	kk	hk	kk	kk	hh	kk	hh	hk	kk	kk	hk	hk	hk	hh	hk	hk	hh	kk	hk	hk	hk	hk	kk	kk	hh	kk	kk	hk	kk	hh	hk	kk	hk	hk	kk	kk	hk	kk	hk	hk	hk	hk
Chr02N_8662993	<hkxhk>	{00}	hk	hk	hk	hh	hk	hh	hk	hh	hh	kk	hh	kk	hk	hh	hh	hk	hh	hk	kk	hk	hk	kk	hh	hk	hk	hk	hk	kk	hh	kk	hk	hh	hk	hh	kk	hk	hh	hk	hk	hh	hk	hk	hk	hk	hk	hk	hk
Chr02N_16004046	<hkxhk>	{11}	hk	kk	hk	kk	hk	kk	hk	kk	kk	hh	kk	hk	hk	kk	kk	hk	kk	hk	hk	hk	hk	hh	hk	hk	hh	hk	hk	hk	kk	hh	kk	kk	hk	kk	hh	hk	hk	hk	hh	kk	kk	hk	kk	hk	hk	hk	hk
Chr02N_15674917	<hkxhk>	{00}	hk	hh	--	hh	hk	hh	hk	hk	hh	kk	hh	kk	hk	hh	hk	hk	hh	hk	kk	hk	hk	kk	hk	hk	hk	hk	hh	hk	hh	kk	hh	hk	hk	hh	kk	hk	hh	hk	kk	hk	hk	hk	hk	hk	hk	hk	hk
Chr02N_19923699	<hkxhk>	{00}	hh	hh	hh	hh	hk	hk	hk	hh	hh	kk	hh	kk	hh	hk	hh	hk	hh	hk	kk	kk	hk	kk	hh	kk	hk	hk	hk	hk	hk	kk	hh	hh	hk	hk	kk	hk	hh	hk	kk	hh	hh	hk	hh	hk	hk	kk	hk
Chr02N_15789232	<nnxnp>	{-0}	np	nn	nn	nn	np	nn	nn	nn	nn	np	nn	np	nn	nn	nn	nn	nn	nn	np	nn	nn	np	np	np	nn	nn	nn	np	nn	np	nn	nn	nn	nn	np	nn	nn	nn	np	nn	nn	np	nn	np	nn	np	nn
Chr02N_36676533	<hkxhk>	{11}	kk	kk	hk	kk	hh	kk	hh	kk	kk	hh	--	hh	hk	kk	kk	hk	kk	hk	hh	kk	hk	hh	hk	hk	hk	hk	hk	hh	kk	hh	kk	kk	hk	kk	hh	hk	kk	hk	hh	kk	kk	hk	--	hk	kk	hk	hk
Chr02N_19270706	<lmxll>	{0-}	ll	ll	lm	ll	ll	ll	lm	ll	ll	lm	ll	lm	lm	ll	ll	lm	ll	lm	lm	lm	lm	lm	ll	ll	lm	lm	lm	ll	ll	lm	ll	ll	lm	ll	lm	lm	ll	lm	lm	ll	ll	ll	ll	ll	lm	ll	lm
Chr02N_34244694	<hkxhk>	{11}	kk	kk	kk	kk	hk	hk	hh	hk	kk	hh	kk	hh	hk	kk	kk	hk	kk	hk	hh	hh	hk	hh	hk	hk	hk	hk	hk	hk	kk	hh	kk	kk	hk	kk	hh	hk	kk	hk	hk	kk	kk	hk	hk	hk	hk	hk	hk
Chr02N_51798908	<hkxhk>	{11}	kk	kk	hk	kk	hk	kk	hh	kk	hk	hh	kk	hh	hk	kk	kk	hk	kk	hk	hk	hk	hk	hk	hk	hk	hk	hk	hk	hk	kk	hh	kk	kk	hk	kk	hk	hk	kk	hk	hk	kk	hk	hk	kk	hk	hk	hk	hk
Chr02N_58942739	<hkxhk>	{11}	hk	kk	hh	kk	hk	kk	hk	hk	hk	hk	kk	hh	kk	kk	kk	hk	hk	hk	hh	hk	hk	hh	hk	kk	hk	hk	hh	hk	kk	hk	kk	kk	hk	kk	hh	hk	kk	hk	hh	kk	hk	hk	kk	hk	hk	hk	hk
Chr02N_62873999	<hkxhk>	{00}	hk	hh	hk	hh	hk	hh	hh	hk	hh	kk	hh	kk	hk	hh	hh	hk	hh	hk	kk	hk	hk	kk	hk	hk	hk	hk	hk	hk	hh	kk	hh	hh	hk	hh	kk	hk	hh	hk	kk	hh	hh	hk	hk	hk	hk	hk	hk
Chr02N_35153273	<hkxhk>	{00}	hh	hk	hk	hk	hk	hh	hk	hk	hk	kk	hk	kk	hk	hh	hh	kk	hk	hk	kk	hk	hk	kk	hk	hk	hk	hk	hk	hk	hh	kk	hh	hk	hk	hh	kk	hk	hh	hk	kk	hh	hk	hk	hk	hk	hk	hk	hk
Chr02N_37505534	<hkxhk>	{00}	hh	hk	hk	hh	hk	hk	kk	hh	hh	kk	hh	kk	hk	hh	hh	kk	hh	hk	kk	hk	hk	kk	hk	hk	hk	hh	hk	hk	hh	kk	hh	hh	hh	hk	kk	kk	hh	hk	kk	--	hh	hk	hh	kk	hk	kk	hk
Chr02N_40063739	<hkxhk>	{00}	hh	hk	kk	hh	hk	hk	kk	hk	kk	kk	hh	hk	hk	hh	hh	hk	hh	hk	kk	hk	hk	kk	hk	hk	hk	hk	hk	hk	hh	kk	hh	hh	hk	hh	kk	kk	hk	hk	kk	hk	hh	hk	hh	hk	hk	kk	hk
Chr02N_43655448	<hkxhk>	{00}	hh	hh	hk	hk	hk	hh	kk	hk	hh	kk	hh	kk	hk	hk	hk	hk	hk	kk	kk	hk	hk	kk	hk	kk	hk	hk	hk	hk	hh	kk	hk	hk	hk	hk	kk	hk	hh	hk	kk	hh	hh	hk	hh	hk	hk	hk	hh
Chr02N_42937182	<hkxhk>	{00}	hh	hk	hk	hh	hk	hh	kk	hk	hk	kk	hh	kk	hk	hh	hh	hk	hh	kk	kk	hk	hk	kk	hk	hk	hk	hk	hk	hk	hk	kk	hh	hk	hk	hk	kk	hk	hh	hk	kk	hh	hh	hk	hh	hk	hk	hk	hk
Chr02N_61411318	<hkxhk>	{00}	hh	hh	kk	hh	hk	hk	kk	hk	hk	kk	hh	kk	kk	hh	hh	hk	hh	kk	kk	kk	hk	hk	hk	kk	hk	hk	hk	hk	hh	kk	hh	hh	hk	hh	kk	hk	hh	hk	kk	hh	hh	hh	hh	hk	hk	hk	hk
Chr02N_43267135	<hkxhk>	{00}	hh	hh	hk	hh	kk	hh	kk	hk	hh	kk	hh	kk	hh	hh	hh	hk	hh	hk	kk	hk	hk	kk	hk	hk	hk	hk	hk	hk	hk	kk	hh	hh	hk	hk	kk	hk	hh	hk	kk	hh	hh	hk	hh	hk	hk	kk	hk
Chr02N_44325621	<hkxhk>	{00}	hh	hh	hk	hh	hk	hk	kk	hk	hh	kk	hh	kk	hk	hk	hh	hk	hk	hk	kk	hk	hk	kk	hk	hk	hk	hk	hk	hk	hh	kk	hk	hh	hk	hh	kk	hk	hh	hk	hk	hh	hk	hk	hh	hk	hk	hk	hk
Chr02N_37688245	<hkxhk>	{00}	hh	hh	hk	hk	hk	hk	kk	hk	hh	kk	hh	kk	hk	hk	hh	hk	hh	hk	kk	hk	hk	kk	hk	hk	hk	hk	hk	hk	hh	kk	hh	hh	hk	hh	kk	hk	hk	hk	kk	hk	hk	hk	hk	kk	hk	hk	hk
Chr02N_37363724	<hkxhk>	{00}	hh	hk	hk	hh	hk	hh	kk	hh	hh	kk	hh	kk	hk	hk	hh	hk	hh	hk	kk	hk	hk	kk	hk	hk	hk	hk	hk	hk	hh	hk	hk	hk	hk	hk	hk	hk	hh	hk	kk	hk	hh	hk	hh	hk	hk	hk	kk
Chr02N_40225643	<hkxhk>	{11}	kk	kk	hk	kk	hk	kk	hh	hk	hk	hh	kk	hh	hk	kk	kk	hk	kk	hk	hh	hk	hk	hh	hk	hk	hk	hk	hk	hk	hk	hh	kk	kk	hk	kk	hk	hk	hk	hk	hh	kk	kk	hk	kk	hk	hk	hk	hk
Chr02N_40002494	<hkxhk>	{11}	kk	kk	hk	kk	hk	kk	hh	hk	hk	hh	kk	hh	hk	kk	kk	hk	kk	hk	hh	hk	hk	hk	hk	kk	hk	hk	hk	hk	kk	hh	kk	kk	hk	kk	hh	hk	kk	hk	hh	kk	hh	hk	kk	hk	hk	hk	hk
Chr02N_26417268	<hkxhk>	{11}	kk	kk	kk	kk	hk	kk	hh	hk	hk	hh	kk	hh	hk	kk	kk	hk	kk	hk	hk	hk	hk	hk	hk	hk	hk	hk	hk	hk	kk	hh	kk	kk	hk	kk	hk	hk	kk	hk	hk	kk	kk	hk	kk	hk	hk	hk	hk
Chr02N_55647175	<hkxhk>	{00}	hh	hh	hk	hh	hk	hh	kk	hk	hh	kk	hh	kk	hk	hh	hh	hk	hh	hk	kk	hk	hk	hk	hk	hk	hk	hk	hk	hk	hh	kk	hh	hh	hk	hh	kk	hk	hh	hk	kk	hh	hk	hk	hk	hk	hk	hk	hk
Chr02N_56983275	<hkxhk>	{11}	kk	kk	hk	kk	hk	kk	hh	hk	hh	hh	kk	hh	hk	kk	kk	hk	kk	hk	hh	hk	hk	hh	hk	hk	hk	hk	hk	hk	kk	hh	kk	kk	hk	kk	hk	hk	kk	hk	hh	kk	hk	hk	kk	hk	hk	hk	hk
Chr02N_32912178	<hkxhk>	{00}	hh	hh	hk	hk	hk	hk	kk	hk	hk	kk	hh	kk	hk	hh	hk	hk	hh	hk	kk	hk	hk	hk	hk	hk	hk	hk	hk	hk	hh	kk	hh	hh	hk	hh	kk	hk	hk	hk	hk	hh	hh	hk	hh	hk	hk	hk	hk
Chr02N_57999997	<hkxhk>	{11}	kk	kk	hk	kk	hk	kk	hh	hk	--	hh	kk	hh	hk	kk	kk	hk	--	hk	hh	hk	hk	hh	hk	hk	hk	hk	hk	hk	kk	hh	kk	kk	hk	kk	hh	hk	kk	hk	hh	kk	hk	hk	kk	hk	kk	hk	hh
Chr02N_17400233	<hkxhk>	{11}	kk	kk	kk	kk	hk	hk	hh	hk	hk	hh	kk	hh	hk	kk	kk	hk	kk	hk	hk	hk	hk	hh	hk	hk	hk	hk	hk	hk	kk	hh	kk	kk	hk	kk	hh	hk	kk	hk	hh	kk	hk	hk	kk	hk	kk	kk	hk
Chr02N_59066058	<hkxhk>	{11}	kk	kk	hk	kk	hk	kk	hh	hk	hk	hh	kk	hh	hk	kk	kk	hk	hk	hk	hh	hk	hk	hh	hk	hk	hk	hk	hk	hk	hk	hh	kk	kk	hk	kk	hk	hk	kk	hk	hh	kk	kk	hh	kk	hk	kk	hk	hk
Chr02N_66914652	<hkxhk>	{11}	kk	kk	hk	hk	hk	kk	hh	hk	hk	hh	kk	hh	hk	kk	kk	hk	kk	hk	hh	hk	hk	hh	hh	hk	hk	hk	hk	hk	kk	hh	kk	kk	hk	kk	hk	hk	kk	hk	hk	kk	kk	hh	kk	hk	hk	hk	hk
Chr02N_59707769	<hkxhk>	{00}	hk	hh	hk	hh	hk	hh	kk	hk	hk	kk	hh	kk	hk	hh	hh	hk	hh	hk	hk	kk	hk	kk	kk	hk	hk	hk	hk	hk	hk	kk	hh	hh	hk	hh	kk	hk	hh	hk	kk	hh	hh	kk	hh	hk	hk	hk	hk
Chr02N_60362557	<hkxhk>	{00}	hk	hh	hk	hh	hk	hh	kk	hk	hk	kk	hk	kk	hk	hk	hk	hk	hh	hk	kk	hk	hk	kk	hk	hk	hk	hk	hk	hk	hk	kk	hh	hh	hk	hh	kk	hk	hh	hk	kk	hh	hh	kk	hk	hk	hk	hk	hk
Chr02N_59507126	<hkxhk>	{00}	hk	hk	hk	hh	hk	hh	kk	hk	hk	kk	hk	kk	hk	hk	hh	kk	hh	hk	kk	kk	hk	kk	hk	hk	hk	hk	hk	hk	hk	kk	hh	hh	hk	hk	kk	hk	hk	hk	kk	hh	hh	kk	hh	hk	hk	hk	hk
Chr02N_57395651	<hkxhk>	{11}	kk	kk	kk	hk	--	kk	hh	hk	hk	hh	kk	hh	hk	kk	kk	hk	kk	hk	hh	hk	kk	hh	kk	hk	kk	hk	hk	hk	kk	hk	kk	kk	hh	kk	hh	hk	--	hk	hh	kk	kk	hk	kk	hk	hk	hh	hk
Chr02N_60329149	<hkxhk>	{00}	hh	hh	hk	hh	hk	hh	hk	hh	hh	kk	hh	kk	hk	hh	hk	kk	hk	hk	kk	kk	hk	kk	hk	hk	hk	hk	hk	hk	kk	kk	hh	hh	hk	hh	kk	hk	hh	hk	--	hh	hh	kk	hk	hk	hk	hk	hk
Chr02N_71944364	<hkxhk>	{00}	hh	hk	hk	hk	hk	hh	kk	hk	hk	kk	hh	kk	hk	hh	hh	hk	hh	hk	kk	hk	hk	hk	hk	hh	hk	hh	hk	hk	hk	kk	hk	hk	hk	hk	kk	hk	hh	hk	hk	hh	hk	kk	hh	hk	hk	hk	hk
Chr02N_79079361	<lmxll>	{1-}	lm	lm	ll	lm	lm	lm	lm	ll	ll	ll	lm	ll	ll	lm	lm	ll	lm	ll	ll	lm	lm	ll	lm	lm	ll	ll	ll	lm	lm	ll	ll	lm	ll	lm	ll	ll	lm	ll	ll	lm	lm	ll	ll	lm	ll	lm	ll
Chr02N_75808436	<hkxhk>	{00}	hk	hh	hk	hh	hk	hk	kk	hk	hk	kk	hh	kk	kk	hh	hh	hk	hh	kk	kk	hk	hk	kk	hk	hk	hk	hk	hk	hk	hk	kk	hk	hk	hk	hk	kk	hk	hk	hk	hk	hh	hk	kk	hh	hk	hk	hk	hk
Chr02N_75714676	<nnxnp>	{-0}	nn	nn	nn	nn	np	nn	np	nn	nn	np	nn	np	nn	nn	nn	nn	nn	np	np	nn	nn	np	np	np	np	nn	nn	np	np	nn	nn	np	nn	nn	np	nn	nn	nn	nn	nn	np	np	nn	np	np	np	nn
Chr02N_77550859	<lmxll>	{1-}	lm	lm	ll	lm	lm	lm	lm	ll	ll	ll	lm	ll	ll	lm	lm	ll	lm	ll	ll	lm	lm	ll	lm	lm	ll	ll	ll	lm	lm	ll	ll	lm	ll	lm	ll	ll	lm	ll	ll	lm	ll	ll	ll	lm	ll	lm	ll
Chr02N_77433266	<hkxhk>	{00}	hk	hk	hk	hk	hk	hk	hk	hk	hk	kk	hh	kk	hk	hh	hk	hk	hh	hk	kk	hk	hk	kk	hk	hk	kk	hk	hk	hk	hk	hk	hk	hk	hk	hh	kk	hk	hk	hk	hk	hh	hk	kk	hk	hh	kk	hk	hk
Chr02N_80527925	<lmxll>	{1-}	lm	lm	ll	ll	lm	lm	lm	ll	ll	ll	lm	ll	ll	lm	lm	ll	lm	ll	lm	lm	lm	ll	lm	lm	ll	ll	ll	lm	lm	ll	ll	lm	ll	lm	ll	ll	lm	ll	ll	ll	lm	ll	ll	lm	ll	lm	ll
Chr02N_81363322	<lmxll>	{1-}	lm	lm	ll	lm	lm	lm	lm	ll	ll	lm	lm	ll	ll	lm	lm	ll	lm	ll	lm	lm	lm	ll	lm	lm	ll	lm	ll	lm	lm	ll	ll	lm	ll	lm	ll	ll	lm	ll	ll	lm	ll	ll	ll	lm	ll	lm	ll
Chr02N_81006527	<nnxnp>	{-1}	np	np	np	np	nn	np	nn	np	np	nn	np	nn	np	nn	np	np	np	np	nn	nn	nn	nn	nn	nn	nn	np	np	nn	nn	np	np	nn	np	np	nn	np	np	np	np	np	nn	nn	np	np	nn	nn	np
Chr02N_79848965	<hkxhk>	{00}	hk	hh	hk	hk	hk	hh	hk	kk	hk	hk	hh	kk	hk	hk	hh	hk	hh	hk	hk	hh	hk	kk	kk	hk	kk	hk	hk	hk	hk	hk	hk	kk	hk	hh	kk	hk	hk	hk	hk	hh	hk	kk	hk	hh	kk	hk	hk
Chr02N_83025372	<lmxll>	{1-}	lm	lm	ll	lm	lm	lm	lm	ll	ll	lm	lm	ll	ll	lm	lm	ll	lm	ll	lm	lm	lm	ll	lm	lm	ll	lm	ll	lm	lm	ll	ll	lm	ll	lm	ll	ll	lm	ll	ll	lm	ll	ll	ll	ll	ll	lm	ll
Chr02N_81771791	<nnxnp>	{-1}	np	np	np	np	nn	nn	nn	np	np	nn	np	nn	np	np	np	np	np	np	nn	nn	nn	nn	nn	nn	nn	np	np	nn	nn	np	np	nn	np	np	nn	np	np	np	np	nn	nn	nn	np	np	nn	nn	np
Chr02N_26830964	<lmxll>	{1-}	lm	lm	ll	lm	lm	lm	lm	ll	ll	lm	lm	ll	ll	lm	lm	ll	lm	ll	lm	lm	lm	ll	lm	lm	ll	lm	ll	lm	lm	ll	ll	lm	ll	lm	ll	ll	lm	ll	ll	lm	ll	ll	ll	ll	ll	lm	ll
Chr02N_82625562	<hkxhk>	{00}	hk	hk	hk	hk	hk	hh	hk	hk	hk	hk	hh	kk	hk	hh	hk	kk	hk	hk	hk	hk	hk	kk	hk	hk	kk	hh	hk	hk	hk	hk	hk	hk	hk	hk	kk	hk	hh	hk	hk	hh	kk	kk	hk	hk	kk	hk	hk
Chr02N_88046923	<lmxll>	{1-}	lm	lm	ll	ll	lm	lm	ll	ll	ll	lm	lm	ll	ll	lm	lm	ll	lm	ll	lm	lm	lm	ll	lm	lm	ll	lm	ll	lm	lm	ll	ll	ll	ll	lm	ll	ll	lm	ll	ll	lm	ll	ll	ll	ll	ll	lm	ll
Chr02N_85807396	<nnxnp>	{-1}	nn	np	np	np	nn	np	nn	np	np	np	np	nn	np	np	np	nn	nn	np	nn	nn	nn	nn	nn	nn	nn	nn	np	nn	nn	np	np	nn	np	nn	nn	np	np	np	np	nn	nn	nn	np	np	nn	nn	np
Chr02N_86139173	<hkxhk>	{00}	hk	hh	hh	hk	hk	hh	kk	hk	hk	hh	hk	kk	kk	hh	hh	hk	hk	hk	hk	hh	hk	kk	hk	hk	kk	hh	hh	hk	hk	hk	kk	hk	hk	hk	kk	hk	hk	hk	hk	hk	kk	kk	hk	hk	kk	hk	hk
Chr02N_87612755	<lmxll>	{1-}	lm	lm	lm	ll	lm	ll	lm	ll	ll	lm	lm	ll	ll	lm	lm	ll	lm	ll	lm	lm	lm	ll	lm	lm	ll	lm	ll	lm	lm	ll	ll	lm	ll	lm	ll	ll	lm	ll	ll	lm	ll	ll	ll	ll	ll	lm	ll
Chr02N_88758827	<lmxll>	{1-}	ll	lm	lm	lm	lm	lm	lm	ll	ll	lm	lm	ll	ll	lm	lm	ll	lm	ll	lm	lm	lm	ll	lm	lm	ll	lm	ll	lm	lm	ll	ll	lm	ll	lm	ll	ll	lm	ll	ll	lm	ll	ll	ll	ll	ll	lm	ll
Chr02N_89499338	<hkxhk>	{11}	hk	hk	kk	hk	hk	kk	kk	hk	hk	kk	kk	hh	hk	kk	hk	hh	hk	hk	hk	kk	hk	hh	hk	kk	hk	kk	hk	hk	hk	hk	hk	hk	hk	kk	hh	hk	kk	hk	hk	hk	hh	hh	kk	hk	hk	hk	hk
Chr02N_89243172	<lmxll>	{1-}	ll	lm	lm	ll	lm	lm	lm	ll	ll	lm	lm	ll	ll	lm	lm	ll	lm	ll	lm	--	lm	ll	lm	lm	ll	lm	ll	lm	lm	ll	ll	lm	ll	lm	ll	ll	lm	ll	ll	lm	ll	ll	ll	ll	ll	lm	ll
Chr02N_87489554	<nnxnp>	{-1}	nn	nn	np	np	nn	np	nn	np	np	np	np	nn	np	np	np	nn	nn	np	nn	nn	nn	nn	nn	nn	nn	np	np	nn	nn	np	np	nn	np	np	nn	np	np	np	np	nn	nn	nn	np	np	nn	nn	np
Chr02N_88459366	<nnxnp>	{-1}	nn	nn	np	np	nn	np	np	np	np	np	np	nn	np	np	np	nn	nn	np	nn	nn	nn	nn	nn	nn	nn	np	np	nn	nn	np	np	nn	np	np	nn	np	np	np	np	nn	nn	nn	np	np	nn	nn	np
Chr02N_89286467	<lmxll>	{1-}	lm	lm	lm	ll	lm	lm	lm	ll	ll	lm	lm	ll	ll	ll	ll	ll	ll	ll	lm	--	lm	ll	lm	lm	ll	lm	ll	ll	lm	ll	ll	ll	ll	ll	ll	ll	lm	ll	ll	lm	ll	ll	ll	ll	ll	lm	ll
Chr02N_89014601	<hkxhk>	{00}	hk	hk	hh	kk	hk	hk	hh	hk	hk	hk	hh	kk	hk	hk	hh	kk	kk	hk	hk	hk	hk	kk	hk	hk	kk	hh	hk	hk	hk	hk	hk	hk	hk	hh	kk	hk	hk	hk	hk	hk	kk	kk	hk	hk	kk	hk	hk
Chr02N_89641114	<nnxnp>	{-1}	nn	nn	np	nn	nn	nn	np	np	np	np	np	nn	np	np	nn	nn	nn	np	nn	nn	nn	nn	nn	nn	nn	np	np	nn	nn	np	np	nn	np	np	nn	np	nn	np	np	nn	nn	nn	np	np	nn	nn	np
Chr02N_91855543	<lmxll>	{1-}	lm	lm	lm	ll	lm	lm	lm	ll	ll	lm	lm	ll	ll	lm	lm	ll	ll	ll	ll	--	lm	ll	lm	lm	ll	lm	ll	lm	ll	ll	ll	lm	ll	lm	ll	ll	lm	ll	ll	lm	ll	ll	ll	ll	ll	lm	ll
Chr02N_91796898	<hkxhk>	{00}	hk	hk	hh	kk	hk	hh	hh	hk	hk	hh	hk	kk	hk	hk	hk	hk	kk	hk	hk	hk	hk	kk	hk	kk	kk	hh	hk	hk	kk	hk	hk	hk	hk	hh	kk	hk	hh	hk	hk	hk	kk	kk	hk	hk	hk	hk	kk
Chr02N_90947488	<nnxnp>	{-1}	nn	nn	np	nn	nn	np	np	np	np	np	np	nn	np	np	nn	nn	nn	np	nn	nn	nn	nn	nn	nn	nn	np	np	nn	nn	np	np	nn	np	np	nn	np	nn	np	np	nn	nn	nn	np	np	nn	nn	nn
Chr02N_91585125	<lmxll>	{1-}	ll	lm	lm	ll	lm	lm	lm	ll	ll	lm	lm	ll	ll	lm	lm	lm	ll	ll	lm	--	lm	ll	ll	lm	ll	ll	ll	lm	ll	ll	ll	lm	ll	lm	ll	ll	lm	ll	ll	lm	ll	ll	ll	ll	ll	lm	ll
Chr02N_93119798	<hkxhk>	{11}	hk	hk	kk	hk	hk	kk	kk	hk	hk	kk	kk	hk	hk	hk	hk	hk	hh	hk	hk	kk	hk	hh	hk	hk	hk	kk	hk	hk	hh	hk	hk	hk	hk	kk	hk	hk	kk	hk	hk	hk	hh	hh	hk	hk	hk	hk	hk
Chr02N_93207595	<nnxnp>	{-1}	nn	nn	np	nn	nn	np	np	np	np	np	np	nn	np	nn	nn	nn	nn	np	nn	nn	nn	nn	nn	nn	nn	np	np	nn	nn	np	np	nn	np	np	nn	np	np	np	np	nn	nn	nn	np	np	nn	nn	nn
Chr02N_93252630	<lmxll>	{1-}	lm	lm	lm	ll	lm	lm	lm	ll	ll	lm	lm	ll	lm	lm	lm	lm	ll	ll	lm	--	lm	ll	lm	lm	ll	lm	ll	lm	ll	ll	ll	lm	ll	lm	ll	ll	lm	ll	ll	lm	ll	ll	ll	ll	ll	ll	ll
Chr02N_92814852	<nnxnp>	{-1}	nn	nn	np	nn	nn	np	np	np	np	np	np	nn	nn	nn	nn	nn	nn	np	nn	nn	nn	nn	nn	nn	nn	np	np	nn	nn	np	np	nn	np	np	nn	nn	nn	np	np	nn	nn	nn	np	np	nn	nn	nn
Chr02N_94823985	<lmxll>	{1-}	lm	lm	lm	ll	lm	lm	lm	ll	ll	lm	lm	ll	ll	lm	lm	lm	ll	ll	lm	--	lm	lm	lm	lm	ll	lm	ll	lm	ll	ll	ll	lm	ll	lm	ll	ll	lm	ll	ll	lm	ll	ll	ll	ll	ll	ll	ll
Chr02N_96867674	<lmxll>	{1-}	lm	lm	lm	ll	lm	lm	lm	ll	ll	lm	lm	ll	ll	lm	lm	lm	ll	ll	lm	lm	lm	lm	lm	lm	ll	lm	ll	lm	ll	ll	ll	lm	ll	lm	ll	ll	lm	ll	ll	lm	ll	ll	ll	ll	ll	ll	ll
Chr02N_96675703	<nnxnp>	{-1}	nn	nn	np	nn	nn	nn	np	np	np	np	np	nn	np	nn	nn	nn	nn	np	nn	nn	nn	nn	nn	nn	nn	np	nn	nn	nn	np	np	nn	np	np	nn	np	nn	np	np	nn	nn	nn	np	np	nn	nn	nn
Chr02N_96743593	<hkxhk>	{11}	hk	hk	kk	hh	hk	kk	hk	hk	kk	kk	kk	hk	hk	hk	hk	hk	hh	hk	hk	hk	hk	hk	hk	hk	hh	kk	hk	hk	hk	hk	hk	hk	hk	kk	hh	hk	kk	hk	hk	hk	hk	hk	hk	hk	hh	hh	hh
Chr02N_97101448	<nnxnp>	{-1}	nn	nn	np	nn	nn	np	np	np	np	np	np	nn	np	nn	nn	nn	nn	np	nn	nn	nn	nn	nn	nn	nn	np	np	nn	nn	np	np	nn	np	np	nn	np	np	np	np	nn	nn	nn	np	np	nn	nn	nn
Chr02N_96970045	<lmxll>	{1-}	lm	lm	lm	ll	lm	lm	lm	ll	ll	lm	lm	ll	ll	lm	lm	lm	ll	ll	lm	lm	lm	lm	lm	lm	ll	lm	ll	lm	ll	ll	ll	lm	ll	lm	ll	ll	lm	lm	ll	lm	ll	ll	ll	ll	ll	ll	ll
Chr02N_97597193	<nnxnp>	{-1}	nn	nn	np	nn	nn	np	np	np	np	np	np	nn	np	nn	nn	nn	nn	np	nn	nn	nn	nn	nn	nn	nn	np	np	nn	nn	np	np	nn	np	np	nn	np	nn	np	np	nn	nn	nn	np	np	nn	nn	nn
Chr02N_98190635	<lmxll>	{1-}	lm	lm	lm	ll	lm	lm	lm	ll	lm	lm	lm	ll	ll	lm	ll	lm	ll	ll	lm	lm	lm	lm	lm	ll	ll	lm	ll	lm	ll	ll	ll	lm	ll	lm	ll	lm	lm	ll	ll	lm	ll	ll	ll	ll	ll	ll	ll
Chr02N_101407484	<nnxnp>	{-1}	nn	nn	np	nn	nn	np	np	np	np	nn	np	nn	np	nn	nn	nn	nn	np	nn	nn	nn	np	nn	nn	nn	np	np	nn	nn	np	np	nn	np	np	nn	np	np	np	np	nn	nn	nn	np	np	nn	nn	nn
Chr02N_98525116	<lmxll>	{1-}	lm	lm	lm	ll	lm	lm	lm	ll	ll	lm	lm	ll	ll	lm	lm	lm	ll	ll	lm	--	lm	lm	lm	ll	ll	lm	ll	lm	ll	ll	ll	lm	ll	lm	ll	lm	lm	lm	ll	lm	ll	ll	ll	ll	ll	ll	ll
Chr02N_98234002	<hkxhk>	{00}	hk	hk	hh	kk	hk	hh	hk	hk	hh	hk	hh	kk	kk	hk	hk	hk	kk	hk	hk	hh	hk	hk	hk	hk	kk	hh	hk	hk	kk	hk	kk	hk	hk	hk	kk	hh	hk	hk	hk	hk	kk	kk	hk	hk	kk	kk	kk
Chr02N_101852463	<nnxnp>	{-1}	nn	nn	np	nn	nn	np	np	np	np	np	np	nn	np	nn	nn	nn	nn	np	nn	nn	nn	np	nn	nn	nn	nn	np	nn	nn	np	np	nn	np	np	nn	np	np	np	np	nn	nn	nn	np	np	nn	nn	nn
Chr02N_101317177	<hkxhk>	{11}	hk	hk	kk	hk	hk	kk	hk	hk	kk	kk	kk	hk	hk	hk	hk	hk	hh	hk	hk	kk	hk	kk	hk	hk	hk	kk	hk	hk	hh	hk	hk	hk	hk	kk	hh	kk	kk	kk	hk	hk	hh	hh	hk	hk	hk	hh	hk
Chr02N_101687649	<nnxnp>	{-1}	nn	nn	np	nn	nn	np	np	np	np	np	np	nn	np	nn	nn	nn	nn	np	nn	nn	nn	np	nn	nn	nn	np	np	nn	nn	np	np	nn	np	np	nn	np	np	np	np	nn	np	nn	np	np	nn	nn	nn
Chr02N_102263691	<lmxll>	{1-}	lm	lm	lm	ll	lm	lm	lm	ll	lm	lm	lm	ll	ll	lm	lm	lm	ll	lm	lm	lm	lm	lm	lm	lm	ll	lm	ll	lm	ll	ll	ll	lm	ll	lm	lm	lm	lm	lm	lm	lm	ll	ll	ll	ll	ll	ll	lm
Chr02N_101802414	<hkxhk>	{00}	hk	kk	hh	kk	hk	hh	hk	hk	hh	hk	hk	kk	hk	hk	hk	hk	kk	hh	hk	hk	hk	hh	hk	hk	kk	hk	hk	hk	kk	hk	hk	kk	hk	hk	hk	hh	hh	hh	hh	hk	kk	kk	hk	hk	kk	kk	hk
Chr02N_103713033	<lmxll>	{1-}	lm	lm	lm	ll	lm	ll	lm	ll	lm	lm	lm	ll	ll	lm	lm	lm	ll	lm	lm	lm	lm	lm	lm	lm	ll	lm	ll	lm	ll	ll	ll	lm	ll	lm	ll	lm	ll	lm	lm	ll	ll	ll	ll	ll	ll	ll	lm
Chr02N_103668726	<nnxnp>	{-1}	nn	nn	np	nn	nn	np	np	np	np	np	np	nn	np	nn	np	nn	nn	np	nn	nn	np	np	np	nn	nn	nn	np	nn	nn	np	np	nn	np	np	nn	np	np	np	np	nn	nn	nn	np	np	nn	nn	nn
Chr02N_102449568	<hkxhk>	{00}	hk	hk	hk	hk	hk	hh	hk	hk	hh	hh	hh	kk	hk	hk	hk	hk	kk	hh	hk	hk	hk	hh	hk	hk	kk	hk	hk	hk	kk	hk	hk	hk	hk	hh	hk	hh	hh	hh	hh	hk	kk	kk	hk	hk	kk	kk	hk
Chr03K_1921548	<hkxhk>	{00}	kk	hk	hk	hk	kk	hk	hk	hh	kk	hh	kk	kk	hk	hk	hk	hh	hh	hk	kk	kk	hk	kk	hh	hk	kk	hk	hk	hk	kk	hk	hh	hh	kk	hk	hk	hh	kk	kk	hk	hk	hh	hk	hk	hk	kk	kk	hh
Chr03K_878535	<nnxnp>	{-0}	np	np	nn	np	np	np	nn	nn	np	nn	np	np	nn	nn	nn	nn	nn	nn	np	np	np	nn	nn	np	np	np	nn	nn	nn	np	nn	nn	np	np	np	nn	np	np	nn	np	nn	nn	np	nn	np	np	nn
Chr03K_5035176	<hkxhk>	{00}	hk	kk	hh	hk	kk	kk	kk	hk	hk	hh	kk	hk	hk	hk	hk	hk	hh	hk	kk	hk	hk	hk	hh	hk	kk	kk	hk	hk	hk	hk	hk	hh	hk	hk	hk	hh	hk	kk	hk	hk	hk	hk	hh	hk	kk	kk	hh
Chr03K_4873570	<hkxhk>	{00}	kk	hk	hh	hk	kk	kk	hk	hh	kk	hh	kk	hk	hk	hk	hk	hk	hk	hk	kk	kk	hk	hk	hh	hk	kk	kk	hk	hk	hk	hk	hh	hh	kk	hk	hk	hh	kk	kk	hk	hk	hh	hk	hh	hk	kk	hk	hk
Chr03K_1765377	<lmxll>	{1-}	ll	lm	lm	lm	ll	lm	lm	lm	ll	lm	ll	ll	ll	ll	lm	lm	lm	ll	ll	ll	lm	ll	lm	lm	ll	ll	ll	ll	ll	lm	lm	lm	ll	ll	lm	lm	lm	ll	ll	--	ll	ll	lm	ll	ll	ll	lm
Chr03K_4945057	<hkxhk>	{00}	kk	hk	hh	hk	kk	kk	hk	hh	kk	hh	kk	hh	hk	hk	hh	hk	hk	hk	kk	kk	hk	hk	hh	hk	kk	kk	hk	hk	hk	hk	hh	hh	kk	hk	hk	hh	hk	kk	hk	hk	kk	hk	hk	hk	hk	hk	hh
Chr03K_3427262	<nnxnp>	{-0}	np	np	nn	np	np	np	np	nn	np	np	np	np	nn	nn	nn	np	nn	nn	np	nn	nn	nn	nn	np	np	np	nn	nn	nn	np	nn	nn	np	nn	np	nn	np	np	nn	np	nn	nn	nn	nn	np	np	nn
Chr03K_1453135	<lmxll>	{0-}	lm	ll	ll	ll	ll	ll	ll	ll	lm	ll	lm	lm	lm	lm	ll	ll	ll	lm	lm	lm	lm	lm	ll	ll	lm	lm	lm	lm	lm	ll	ll	ll	lm	lm	ll	ll	ll	lm	lm	ll	lm	lm	ll	lm	lm	lm	ll
Chr03K_5470320	<hkxhk>	{00}	kk	hk	hh	hk	kk	kk	hk	hh	hk	hh	kk	hh	hk	kk	hk	hk	hh	hk	kk	hk	hk	hk	hh	hk	kk	kk	hk	hk	hk	hk	hh	hh	hk	kk	hk	hh	kk	kk	hk	hk	hk	hk	hk	hk	kk	hk	hh
Chr03K_2340850	<lmxll>	{0-}	lm	ll	ll	ll	lm	ll	ll	ll	lm	ll	lm	lm	lm	lm	ll	ll	ll	lm	lm	--	lm	lm	ll	ll	lm	lm	lm	lm	lm	ll	ll	ll	lm	lm	ll	ll	ll	lm	lm	ll	lm	lm	ll	lm	lm	lm	ll
Chr03K_5951769	<hkxhk>	{00}	hk	hk	hk	hk	kk	kk	hk	hh	hk	hh	kk	hh	hk	hk	hh	hk	hh	hk	kk	hk	hk	hk	hk	hk	kk	kk	hk	hk	hh	hk	hk	hh	hk	kk	hk	hk	hk	kk	hh	hk	hk	hk	hk	hk	kk	hk	hh
Chr03K_5392120	<lmxll>	{1-}	lm	ll	lm	lm	ll	ll	lm	lm	lm	lm	ll	lm	ll	ll	lm	lm	ll	ll	ll	lm	lm	ll	lm	lm	ll	ll	ll	ll	ll	lm	lm	lm	lm	ll	lm	lm	lm	ll	ll	lm	ll	ll	lm	ll	ll	ll	lm
Chr03K_2936075	<nnxnp>	{-0}	np	np	nn	np	np	np	np	nn	np	nn	np	nn	np	nn	nn	nn	nn	nn	np	nn	nn	nn	np	np	np	np	nn	nn	nn	np	np	nn	np	np	np	nn	np	np	nn	np	np	nn	np	np	np	np	np
Chr03K_5817878	<lmxll>	{1-}	lm	ll	lm	lm	ll	ll	lm	lm	lm	lm	ll	lm	ll	ll	lm	lm	lm	ll	ll	lm	lm	ll	lm	lm	ll	ll	ll	ll	ll	lm	lm	lm	lm	ll	lm	lm	lm	ll	ll	lm	ll	ll	lm	ll	ll	ll	lm
Chr03K_6042674	<hkxhk>	{11}	hk	hk	hk	kk	hh	hh	hk	kk	hk	kk	hh	kk	hk	hk	kk	hk	kk	hk	hh	hk	hk	hh	kk	hk	hh	hh	hk	hk	hk	hk	kk	kk	hk	hk	hk	kk	hk	hk	hk	hk	hk	hk	kk	hk	hh	hk	kk
Chr03K_6809009	<lmxll>	{1-}	lm	ll	ll	lm	ll	ll	lm	lm	lm	lm	ll	lm	lm	ll	lm	lm	--	ll	ll	--	lm	ll	lm	lm	ll	ll	ll	ll	ll	lm	lm	ll	lm	ll	lm	lm	lm	ll	ll	lm	ll	ll	lm	ll	ll	ll	lm
Chr03K_8373504	<hkxhk>	{00}	hk	hk	hk	hk	kk	hk	hk	hh	hk	hk	kk	hh	hh	hk	hh	hk	hh	hk	kk	hk	hk	hk	hk	kk	kk	kk	hk	hk	hk	hh	hk	hh	hk	kk	hk	hh	hk	kk	hk	hk	hk	hk	hh	hk	kk	hk	hh
Chr03K_9645146	<lmxll>	{1-}	lm	ll	ll	lm	ll	ll	lm	lm	lm	lm	ll	lm	lm	ll	lm	lm	lm	ll	ll	lm	lm	ll	lm	ll	ll	ll	ll	ll	ll	ll	lm	lm	lm	ll	lm	lm	lm	ll	ll	lm	ll	ll	ll	ll	ll	ll	lm
Chr03K_9242608	<nnxnp>	{-0}	np	np	nn	np	np	nn	np	np	np	nn	np	nn	nn	nn	nn	np	np	nn	np	nn	nn	np	nn	np	np	nn	nn	nn	nn	np	nn	nn	np	np	np	nn	np	np	np	np	nn	nn	nn	nn	np	nn	nn
Chr03K_10856305	<lmxll>	{0-}	ll	lm	lm	ll	lm	lm	ll	ll	ll	ll	lm	ll	ll	lm	ll	ll	ll	lm	lm	lm	lm	lm	ll	lm	lm	lm	lm	lm	lm	lm	ll	ll	ll	lm	ll	ll	ll	lm	lm	ll	lm	lm	lm	lm	lm	lm	ll
Chr03K_10162141	<lmxll>	{0-}	ll	lm	lm	ll	lm	lm	ll	ll	ll	ll	lm	ll	ll	lm	ll	ll	ll	lm	lm	lm	lm	lm	ll	lm	lm	lm	lm	lm	lm	lm	ll	ll	ll	lm	ll	ll	ll	lm	lm	ll	lm	lm	lm	lm	lm	lm	ll
Chr03K_13522277	<nnxnp>	{-0}	np	np	nn	np	np	nn	--	nn	np	np	np	nn	nn	nn	nn	np	nn	nn	np	nn	nn	nn	nn	np	np	np	nn	np	nn	nn	nn	nn	np	np	np	nn	nn	np	nn	np	nn	nn	np	nn	np	np	nn
Chr03K_9525087	<lmxll>	{0-}	ll	lm	lm	ll	lm	lm	ll	ll	ll	ll	lm	lm	ll	lm	ll	ll	ll	lm	lm	lm	lm	lm	ll	lm	lm	lm	lm	lm	lm	lm	ll	ll	ll	lm	ll	ll	ll	lm	lm	ll	lm	lm	lm	lm	lm	lm	lm
Chr03K_10660401	<lmxll>	{0-}	ll	lm	lm	ll	lm	lm	ll	ll	ll	ll	lm	ll	ll	lm	lm	ll	ll	lm	lm	lm	lm	lm	ll	lm	lm	lm	lm	lm	lm	lm	lm	ll	ll	lm	ll	ll	ll	lm	ll	ll	ll	lm	lm	lm	lm	lm	ll
Chr03K_19669588	<nnxnp>	{-0}	np	nn	nn	np	np	nn	np	nn	np	np	np	np	nn	nn	nn	np	np	nn	np	np	nn	nn	nn	np	np	np	nn	nn	nn	nn	nn	nn	np	np	np	nn	np	np	np	np	nn	nn	np	np	np	nn	nn
Chr03K_11534443	<lmxll>	{0-}	ll	lm	lm	ll	lm	lm	ll	ll	ll	ll	lm	ll	ll	lm	ll	ll	ll	lm	lm	lm	lm	lm	ll	lm	lm	lm	lm	lm	lm	lm	ll	ll	ll	lm	ll	ll	ll	lm	lm	ll	lm	lm	lm	lm	lm	lm	ll
Chr03K_11365104	<lmxll>	{0-}	ll	lm	lm	ll	lm	lm	ll	ll	ll	ll	lm	ll	ll	lm	ll	ll	ll	lm	lm	lm	lm	lm	ll	lm	lm	lm	lm	lm	lm	lm	ll	ll	ll	lm	ll	ll	ll	lm	lm	ll	lm	lm	ll	lm	lm	lm	ll
Chr03K_11330065	<hkxhk>	{10}	kk	hk	hk	kk	hk	hh	kk	hk	kk	hk	hk	hk	hk	hh	hk	kk	hk	hh	hk	hk	hk	hh	hk	hk	hk	kk	hh	hh	hk	hk	hk	hk	kk	hk	kk	hk	hk	hk	hh	kk	hh	hh	hk	hk	hk	hk	hk
Chr03K_13425663	<nnxnp>	{-0}	np	nn	nn	np	np	nn	np	nn	np	nn	np	nn	np	nn	nn	np	nn	nn	np	nn	nn	nn	nn	np	np	np	nn	nn	nn	nn	nn	nn	np	np	np	nn	nn	np	nn	np	nn	np	nn	nn	np	nn	nn
Chr03K_11232040	<lmxll>	{0-}	ll	lm	lm	ll	lm	lm	ll	ll	lm	ll	lm	ll	ll	lm	ll	ll	ll	lm	ll	lm	lm	lm	ll	lm	lm	lm	lm	lm	lm	lm	ll	ll	ll	lm	ll	ll	ll	lm	lm	ll	lm	lm	lm	lm	lm	lm	ll
Chr03K_14725839	<nnxnp>	{-0}	np	nn	nn	np	np	nn	np	nn	np	nn	np	nn	np	nn	nn	np	np	nn	np	nn	nn	nn	nn	np	np	np	nn	nn	nn	nn	nn	nn	np	np	np	nn	nn	np	np	np	nn	nn	nn	nn	np	nn	nn
Chr03K_13950809	<lmxll>	{0-}	ll	lm	lm	ll	lm	ll	ll	lm	ll	ll	lm	ll	ll	lm	ll	ll	ll	lm	lm	lm	lm	ll	lm	lm	ll	lm	lm	lm	lm	lm	ll	ll	ll	lm	ll	ll	lm	lm	ll	ll	lm	lm	lm	lm	lm	lm	ll
Chr03K_15942059	<nnxnp>	{-0}	np	nn	nn	np	np	np	np	nn	np	nn	np	nn	nn	nn	nn	np	np	nn	np	nn	nn	nn	nn	nn	np	np	nn	nn	nn	nn	nn	nn	np	np	np	np	nn	np	np	np	nn	nn	nn	nn	np	nn	nn
Chr03K_15710171	<lmxll>	{0-}	ll	lm	lm	ll	lm	lm	ll	ll	lm	ll	lm	ll	ll	lm	lm	ll	ll	lm	lm	lm	lm	lm	ll	lm	ll	lm	lm	lm	lm	lm	ll	ll	ll	lm	ll	ll	lm	lm	ll	ll	lm	lm	lm	lm	lm	lm	ll
Chr03K_16640609	<lmxll>	{0-}	ll	lm	lm	ll	lm	lm	ll	ll	ll	ll	lm	ll	ll	lm	lm	ll	lm	lm	lm	ll	lm	lm	ll	lm	ll	lm	lm	lm	lm	lm	ll	ll	ll	lm	ll	ll	lm	lm	ll	ll	ll	lm	lm	lm	ll	lm	lm
Chr03K_18315510	<nnxnp>	{-0}	np	nn	nn	np	np	nn	np	np	np	nn	np	nn	nn	nn	nn	np	np	np	np	nn	nn	nn	nn	np	np	nn	np	nn	nn	nn	nn	nn	np	np	np	nn	nn	np	nn	np	nn	nn	nn	nn	np	np	nn
Chr03K_18786997	<nnxnp>	{-0}	np	np	nn	np	np	nn	np	nn	np	nn	np	nn	nn	nn	nn	np	np	nn	np	nn	nn	nn	nn	np	np	np	nn	np	np	nn	nn	nn	np	np	np	np	nn	np	nn	np	nn	nn	nn	np	np	np	nn
Chr03K_23434280	<lmxll>	{0-}	ll	lm	lm	ll	lm	lm	lm	ll	ll	ll	lm	ll	ll	lm	lm	ll	lm	lm	lm	ll	lm	lm	ll	lm	ll	ll	lm	ll	lm	lm	ll	lm	ll	lm	ll	lm	--	lm	ll	lm	ll	lm	lm	lm	ll	ll	ll
Chr03K_23684082	<nnxnp>	{-0}	np	nn	nn	np	np	nn	np	nn	np	nn	np	nn	nn	nn	nn	np	nn	nn	np	nn	np	nn	nn	np	np	np	nn	nn	nn	nn	nn	nn	np	np	np	nn	nn	nn	nn	np	nn	nn	nn	np	np	nn	nn
Chr03K_24301972	<lmxll>	{0-}	ll	lm	lm	ll	lm	lm	lm	ll	ll	ll	lm	ll	ll	lm	lm	ll	ll	lm	lm	ll	lm	lm	ll	lm	ll	ll	lm	ll	lm	lm	lm	lm	ll	lm	ll	ll	lm	lm	ll	lm	ll	lm	lm	lm	ll	ll	ll
Chr03K_22605491	<nnxnp>	{-0}	np	nn	nn	np	np	nn	--	nn	np	nn	np	nn	nn	nn	nn	np	--	nn	np	nn	nn	nn	nn	np	nn	np	nn	nn	nn	nn	np	nn	np	np	np	nn	nn	nn	nn	--	nn	nn	nn	nn	np	nn	nn
Chr03K_23946753	<lmxll>	{0-}	ll	lm	lm	ll	lm	lm	lm	lm	ll	ll	lm	ll	ll	lm	lm	ll	ll	lm	--	ll	lm	lm	ll	lm	lm	ll	lm	ll	lm	lm	ll	lm	ll	lm	ll	ll	lm	lm	ll	lm	ll	lm	lm	lm	lm	ll	ll
Chr03K_24615158	<lmxll>	{0-}	ll	lm	lm	ll	lm	lm	lm	ll	ll	ll	lm	ll	ll	lm	lm	ll	lm	lm	lm	ll	lm	lm	ll	lm	lm	lm	lm	ll	lm	lm	ll	lm	lm	lm	lm	ll	lm	lm	ll	lm	ll	lm	lm	lm	lm	ll	ll
Chr03K_23874299	<nnxnp>	{-0}	np	np	nn	np	np	np	np	np	np	nn	np	nn	nn	nn	np	np	np	nn	np	np	nn	np	nn	np	np	np	nn	nn	nn	nn	nn	nn	np	np	np	np	np	nn	nn	np	nn	nn	np	nn	np	nn	nn
Chr03K_24904628	<lmxll>	{0-}	ll	lm	lm	ll	lm	lm	lm	ll	lm	ll	lm	ll	ll	lm	lm	lm	lm	lm	lm	ll	lm	lm	ll	lm	ll	ll	lm	ll	lm	ll	ll	lm	ll	lm	ll	ll	lm	lm	ll	lm	ll	lm	lm	lm	ll	ll	ll
Chr03K_26639729	<nnxnp>	{-0}	np	nn	nn	np	np	nn	nn	nn	nn	np	np	np	nn	nn	np	np	np	nn	np	nn	nn	nn	nn	np	nn	np	np	nn	nn	nn	np	nn	np	np	np	nn	nn	nn	nn	np	nn	nn	np	nn	np	nn	np
Chr03K_23776585	<lmxll>	{0-}	ll	--	lm	ll	lm	lm	lm	ll	ll	ll	lm	ll	lm	lm	lm	lm	lm	lm	lm	ll	--	lm	ll	lm	ll	ll	lm	ll	lm	lm	ll	lm	ll	lm	lm	ll	lm	lm	ll	lm	ll	lm	lm	lm	ll	ll	ll
Chr03K_29696119	<nnxnp>	{-0}	np	nn	nn	np	np	nn	np	nn	nn	np	np	nn	nn	np	nn	np	np	nn	np	nn	nn	nn	nn	np	np	np	np	nn	nn	nn	nn	nn	np	np	np	nn	nn	nn	nn	np	nn	nn	np	nn	np	nn	nn
Chr03K_28468946	<lmxll>	{0-}	ll	lm	lm	lm	lm	--	lm	ll	ll	ll	lm	ll	ll	lm	lm	ll	lm	lm	lm	ll	lm	lm	ll	lm	lm	ll	lm	ll	lm	lm	ll	lm	lm	ll	ll	ll	lm	lm	lm	lm	ll	lm	lm	lm	lm	ll	ll
Chr03K_28836807	<nnxnp>	{-0}	np	np	nn	np	np	np	np	nn	nn	np	np	nn	nn	np	nn	np	np	nn	np	nn	np	nn	nn	np	nn	np	nn	nn	nn	np	nn	nn	np	np	np	nn	nn	nn	nn	np	nn	nn	nn	nn	np	nn	nn
Chr03K_30137216	<lmxll>	{0-}	ll	lm	lm	ll	lm	lm	lm	ll	ll	ll	lm	ll	ll	lm	lm	lm	--	lm	lm	lm	lm	ll	ll	lm	lm	lm	lm	ll	lm	lm	ll	lm	ll	ll	ll	ll	lm	lm	ll	lm	ll	lm	lm	lm	ll	ll	ll
Chr03K_30032523	<nnxnp>	{-0}	np	nn	nn	np	np	np	np	np	nn	np	np	nn	nn	nn	nn	np	np	nn	np	nn	np	nn	nn	np	nn	np	nn	nn	np	nn	nn	np	np	np	np	np	nn	nn	nn	np	nn	np	nn	nn	np	nn	nn
Chr03K_29859453	<lmxll>	{0-}	ll	lm	lm	ll	lm	lm	--	ll	lm	lm	lm	ll	ll	lm	lm	ll	lm	lm	lm	ll	lm	ll	ll	lm	lm	ll	lm	ll	lm	ll	lm	lm	ll	ll	ll	ll	lm	lm	ll	lm	ll	lm	lm	lm	ll	ll	ll
Chr03K_45830807	<lmxll>	{0-}	ll	lm	lm	ll	lm	lm	lm	ll	ll	ll	lm	ll	lm	lm	lm	ll	lm	lm	lm	ll	lm	ll	lm	lm	lm	ll	lm	ll	lm	lm	ll	lm	ll	ll	ll	lm	lm	lm	ll	lm	lm	lm	lm	lm	ll	ll	ll
Chr03K_31092748	<nnxnp>	{-0}	nn	nn	np	nn	np	np	np	nn	nn	np	np	nn	nn	np	np	nn	np	np	np	nn	nn	nn	nn	np	nn	np	np	nn	np	np	nn	nn	nn	np	np	nn	np	np	nn	np	nn	np	nn	np	nn	nn	nn
Chr03K_29799835	<hkxhk>	{00}	hh	hk	hk	hk	kk	hk	kk	hh	hh	hh	kk	hh	hh	hk	hk	hk	kk	hk	kk	hh	hk	hh	hk	kk	hh	kk	hk	hh	hk	hk	hh	hk	hk	hk	hk	hk	hk	hk	hh	kk	--	hk	hk	hk	hk	hh	hk
Chr03K_38257152	<nnxnp>	{-0}	nn	nn	np	--	np	nn	np	--	nn	np	--	np	nn	nn	nn	np	np	nn	np	nn	nn	nn	np	nn	nn	np	nn	np	nn	np	nn	np	nn	np	nn	nn	nn	nn	nn	nn	nn	nn	np	nn	nn	nn	nn
Chr03K_36318492	<nnxnp>	{-0}	nn	np	nn	np	np	nn	np	np	nn	np	np	np	nn	nn	nn	np	np	np	np	nn	np	np	np	nn	nn	np	np	nn	nn	nn	nn	np	nn	np	nn	nn	nn	nn	nn	nn	nn	nn	nn	nn	nn	np	nn
Chr03K_31076510	<nnxnp>	{-0}	nn	nn	nn	np	np	np	np	np	nn	np	np	np	nn	nn	nn	np	np	nn	np	nn	nn	nn	nn	np	nn	np	nn	nn	nn	nn	nn	np	np	np	nn	nn	nn	nn	nn	nn	nn	nn	nn	nn	nn	nn	nn
Chr03K_37974284	<lmxll>	{0-}	ll	lm	lm	ll	lm	lm	lm	ll	lm	ll	lm	lm	ll	lm	lm	ll	ll	lm	lm	ll	ll	ll	ll	lm	lm	lm	ll	ll	ll	lm	ll	lm	ll	ll	ll	ll	lm	ll	ll	lm	ll	lm	lm	lm	ll	ll	ll
Chr03K_51621566	<nnxnp>	{-0}	nn	np	nn	np	np	nn	np	np	nn	np	np	nn	nn	nn	nn	np	np	nn	np	nn	nn	nn	nn	nn	nn	--	np	nn	np	nn	np	np	nn	np	nn	nn	nn	nn	nn	nn	np	nn	nn	nn	nn	np	nn
Chr03K_53714090	<nnxnp>	{-0}	nn	nn	nn	np	np	nn	nn	np	nn	np	np	nn	nn	nn	nn	np	nn	nn	np	np	np	nn	nn	nn	np	--	np	nn	nn	nn	nn	np	nn	np	nn	nn	nn	nn	nn	nn	nn	nn	nn	nn	np	nn	nn
Chr03K_55200182	<nnxnp>	{-1}	np	np	np	nn	nn	np	nn	nn	np	nn	nn	np	np	np	np	nn	nn	np	nn	nn	nn	np	np	np	np	nn	nn	nn	np	np	np	nn	np	nn	np	np	np	np	np	np	np	np	np	np	np	np	nn
Chr03K_54972387	<lmxll>	{0-}	ll	lm	lm	lm	lm	lm	lm	lm	lm	lm	lm	ll	ll	lm	lm	ll	ll	lm	lm	ll	ll	ll	ll	lm	ll	ll	ll	ll	ll	lm	ll	lm	ll	ll	ll	lm	ll	ll	ll	ll	ll	lm	lm	lm	ll	lm	ll
Chr03K_42120161	<nnxnp>	{-1}	np	nn	np	nn	nn	np	nn	nn	np	nn	nn	np	np	np	np	nn	nn	np	nn	nn	nn	np	np	np	np	nn	np	np	np	np	nn	nn	np	nn	np	np	np	np	np	np	np	nn	np	np	np	np	np
Chr03K_30469595	<nnxnp>	{-1}	np	np	nn	nn	nn	np	nn	nn	nn	nn	nn	np	np	np	np	nn	nn	np	nn	nn	nn	nn	nn	np	np	nn	np	np	np	nn	nn	np	nn	nn	np	np	np	np	np	np	np	np	np	np	np	np	np
Chr03K_55010112	<nnxnp>	{-0}	nn	np	nn	np	np	nn	np	np	nn	np	np	nn	nn	np	nn	np	np	nn	np	nn	nn	np	nn	nn	nn	np	np	nn	np	nn	nn	np	np	nn	nn	nn	nn	np	nn	nn	nn	nn	nn	nn	nn	nn	nn
Chr03K_63395486	<hkxhk>	{00}	hh	hk	kk	kk	kk	hk	hk	kk	hk	kk	hk	hk	hk	hk	hk	hk	kk	hk	kk	hh	hh	hh	hk	hh	hh	hk	hk	hh	hh	hk	hh	kk	hk	hh	hk	hh	hh	hh	hh	hh	hk	hk	hk	hk	hh	hh	hh
Chr03K_55963688	<nnxnp>	{-0}	nn	nn	np	np	np	nn	np	np	nn	np	nn	nn	nn	np	nn	np	np	nn	np	np	nn	nn	nn	nn	nn	np	np	nn	nn	nn	nn	np	nn	nn	nn	nn	np	np	nn	nn	nn	nn	nn	nn	nn	nn	nn
Chr03K_60696964	<lmxll>	{0-}	ll	lm	lm	ll	lm	lm	ll	lm	lm	ll	lm	ll	lm	lm	lm	lm	lm	lm	lm	ll	ll	ll	lm	ll	ll	ll	lm	ll	ll	lm	ll	lm	ll	ll	ll	ll	ll	lm	ll	ll	ll	lm	lm	lm	ll	lm	lm
Chr03K_58088432	<nnxnp>	{-0}	nn	nn	nn	np	nn	nn	np	np	nn	np	nn	np	nn	nn	nn	np	np	np	np	nn	nn	np	nn	nn	nn	np	np	nn	np	np	nn	nn	np	nn	nn	nn	nn	np	nn	nn	nn	nn	nn	nn	nn	nn	nn
Chr03K_63179584	<nnxnp>	{-0}	nn	nn	np	np	np	nn	np	np	nn	np	nn	nn	nn	nn	nn	np	np	nn	np	nn	nn	nn	nn	nn	nn	np	np	nn	nn	nn	nn	np	np	nn	nn	nn	nn	nn	np	nn	nn	nn	np	nn	nn	nn	nn
Chr03K_63648322	<hkxhk>	{00}	hk	hk	hk	hk	hk	hk	hk	kk	hk	hk	hk	hk	hh	hh	hk	hk	kk	hk	kk	hh	hh	hh	hh	hh	hk	hk	hk	hh	hh	hk	hh	kk	hh	hk	hh	hk	hh	hh	hh	hh	hh	hk	hk	hk	hh	hh	hk
Chr03K_64715552	<lmxll>	{0-}	ll	ll	lm	ll	ll	lm	lm	lm	lm	ll	lm	ll	lm	lm	lm	ll	lm	lm	lm	ll	ll	ll	ll	ll	lm	ll	ll	ll	ll	lm	ll	lm	ll	lm	ll	ll	lm	ll	ll	ll	ll	lm	lm	lm	ll	lm	ll
Chr03K_67246308	<lmxll>	{0-}	ll	ll	lm	lm	ll	lm	ll	lm	lm	lm	lm	ll	lm	lm	lm	ll	lm	lm	lm	ll	ll	ll	lm	ll	ll	ll	ll	ll	ll	lm	ll	ll	ll	ll	lm	lm	ll	ll	ll	lm	ll	lm	ll	lm	ll	ll	lm
Chr03K_66837046	<lmxll>	{0-}	ll	ll	lm	lm	lm	lm	ll	lm	ll	ll	lm	lm	lm	lm	lm	ll	lm	lm	lm	ll	ll	lm	ll	lm	ll	lm	lm	ll	ll	lm	ll	lm	ll	ll	ll	ll	ll	ll	ll	ll	ll	lm	lm	lm	ll	ll	lm
Chr03K_67443757	<lmxll>	{0-}	ll	ll	lm	ll	ll	lm	ll	lm	lm	ll	lm	lm	lm	lm	lm	ll	lm	lm	lm	ll	ll	ll	lm	ll	ll	ll	ll	ll	ll	lm	lm	ll	ll	lm	lm	ll	ll	ll	ll	ll	ll	lm	lm	lm	ll	ll	ll
Chr03K_68906624	<nnxnp>	{-0}	np	nn	np	np	np	np	nn	np	nn	np	nn	nn	nn	nn	nn	np	nn	np	nn	nn	nn	nn	np	nn	np	np	np	nn	nn	nn	np	nn	nn	nn	nn	nn	nn	nn	np	nn	nn	nn	np	nn	nn	nn	nn
Chr03K_71488946	<lmxll>	{1-}	ll	lm	ll	ll	lm	ll	ll	ll	ll	lm	ll	lm	ll	ll	ll	lm	ll	ll	ll	--	--	lm	lm	lm	lm	ll	lm	lm	lm	ll	lm	lm	lm	lm	lm	lm	ll	lm	lm	lm	lm	ll	lm	ll	lm	lm	lm
Chr03K_68252743	<lmxll>	{0-}	lm	lm	lm	ll	ll	lm	ll	lm	lm	ll	lm	ll	lm	lm	lm	ll	lm	lm	lm	lm	lm	ll	ll	ll	lm	ll	ll	lm	ll	lm	ll	ll	ll	ll	ll	ll	ll	ll	lm	ll	ll	lm	ll	lm	ll	ll	ll
Chr03K_70798424	<nnxnp>	{-0}	np	nn	nn	np	np	np	nn	np	nn	nn	nn	nn	nn	nn	nn	np	nn	np	np	nn	np	nn	np	nn	np	np	np	nn	nn	nn	np	nn	nn	nn	nn	nn	np	nn	np	nn	nn	np	nn	nn	nn	np	nn
Chr03K_69034752	<lmxll>	{0-}	ll	ll	lm	ll	ll	lm	ll	lm	lm	ll	lm	ll	lm	ll	lm	ll	lm	lm	lm	ll	lm	lm	ll	ll	ll	ll	ll	lm	ll	lm	lm	ll	lm	lm	lm	lm	lm	lm	ll	ll	lm	lm	ll	lm	ll	ll	ll
Chr03K_71236246	<lmxll>	{0-}	ll	ll	ll	ll	ll	lm	ll	lm	lm	ll	lm	lm	lm	ll	lm	ll	--	ll	ll	ll	lm	ll	ll	ll	lm	ll	lm	ll	ll	lm	ll	ll	ll	ll	ll	ll	lm	ll	ll	ll	lm	lm	ll	lm	lm	lm	lm
Chr03K_71331292	<nnxnp>	{-0}	nn	nn	nn	np	np	np	nn	np	np	nn	nn	nn	nn	nn	nn	np	nn	np	nn	nn	nn	nn	np	nn	np	np	np	nn	nn	nn	np	nn	nn	nn	nn	nn	nn	nn	np	nn	nn	np	nn	nn	nn	nn	nn
Chr03K_70525548	<lmxll>	{0-}	ll	ll	ll	ll	ll	lm	ll	lm	lm	ll	lm	ll	lm	ll	lm	ll	lm	lm	ll	ll	lm	ll	ll	ll	ll	ll	lm	ll	ll	lm	ll	ll	ll	ll	ll	ll	lm	ll	ll	ll	ll	lm	ll	lm	lm	ll	lm
Chr03K_70597156	<lmxll>	{0-}	ll	ll	ll	ll	ll	lm	ll	lm	lm	ll	lm	ll	lm	ll	lm	ll	lm	lm	ll	ll	lm	ll	ll	ll	ll	ll	lm	ll	ll	lm	ll	ll	ll	ll	ll	ll	lm	ll	ll	ll	ll	lm	ll	lm	lm	ll	lm
Chr03K_72426160	<lmxll>	{0-}	ll	ll	ll	ll	ll	lm	ll	lm	lm	ll	lm	ll	lm	ll	lm	ll	lm	lm	ll	ll	lm	ll	ll	ll	lm	ll	lm	ll	ll	lm	ll	ll	ll	ll	ll	ll	lm	ll	ll	ll	ll	lm	ll	lm	lm	lm	lm
Chr03K_71178420	<hkxhk>	{00}	hh	hh	hh	hk	hk	kk	hh	kk	hk	hh	hk	hk	hk	hk	hk	hk	hk	kk	hh	hh	hk	hh	hk	hh	kk	hk	kk	hh	hk	hk	hk	hh	hk	hh	hh	hh	hh	hh	hk	hh	hh	kk	hh	hk	hk	hk	hk
Chr03K_70648586	<lmxll>	{0-}	ll	ll	ll	ll	ll	lm	ll	lm	lm	ll	lm	lm	ll	ll	lm	lm	lm	lm	ll	ll	lm	ll	lm	ll	ll	ll	lm	lm	lm	lm	ll	ll	ll	lm	ll	ll	lm	ll	ll	ll	ll	lm	lm	lm	lm	ll	lm
Chr03K_70768475	<lmxll>	{0-}	ll	ll	ll	ll	ll	lm	ll	lm	lm	ll	lm	lm	lm	ll	lm	ll	ll	lm	ll	ll	lm	ll	ll	ll	lm	ll	lm	ll	ll	lm	lm	ll	ll	ll	lm	ll	lm	ll	ll	ll	ll	lm	lm	lm	lm	lm	lm
Chr03N_7806048	<hkxhk>	{00}	hh	hk	hk	kk	hh	kk	kk	hk	hh	kk	hk	hk	hk	kk	hk	hk	hk	hk	kk	hk	kk	kk	hk	kk	kk	hh	hk	kk	hh	kk	hh	hk	hk	hh	kk	hk	kk	hk	hk	hk	hk	hk	hk	hh	kk	hk	kk
Chr03N_7828957	<nnxnp>	{-1}	np	nn	nn	nn	np	nn	np	np	np	nn	np	np	np	nn	nn	nn	nn	np	nn	nn	nn	nn	np	nn	nn	np	np	nn	np	nn	nn	nn	nn	np	nn	nn	nn	nn	nn	np	np	np	nn	np	nn	np	nn
Chr03N_8576532	<hkxhk>	{11}	kk	hk	hk	kk	hk	hh	kk	hk	kk	hh	hk	kk	hk	hh	hh	hh	hk	hh	hh	hh	hh	hk	hk	hk	hh	kk	hh	hh	kk	hk	hh	hh	hh	kk	hk	hh	kk	hk	hh	kk	kk	kk	hh	hk	hk	hk	hh
Chr03N_10065890	<nnxnp>	{-0}	nn	np	--	nn	nn	np	nn	np	nn	np	nn	nn	nn	np	np	np	nn	nn	np	nn	nn	nn	nn	np	np	nn	np	np	np	np	nn	np	np	np	nn	np	np	np	np	nn	nn	nn	np	np	np	nn	np
Chr03N_17319312	<hkxhk>	{00}	hh	hk	kk	hk	hh	kk	hk	hk	hh	kk	hk	hh	hk	kk	kk	kk	hk	hk	kk	hk	kk	hk	hk	hk	kk	hh	hk	kk	hh	kk	kk	kk	kk	hk	hk	hk	kk	hk	kk	--	hh	hk	kk	hk	hk	hk	kk
Chr03N_6918417	<lmxll>	{0-}	ll	ll	ll	ll	lm	--	lm	lm	ll	lm	lm	ll	lm	lm	ll	lm	lm	lm	lm	--	--	lm	lm	ll	lm	ll	lm	lm	ll	lm	lm	lm	lm	ll	lm	lm	ll	ll	lm	lm	lm	lm	lm	ll	lm	lm	lm
Chr03N_8675168	<hkxhk>	{00}	hh	hk	hk	hh	hk	kk	hk	hh	hh	kk	hk	hk	hk	kk	kk	kk	hk	hk	kk	kk	kk	hk	hk	hk	kk	hh	hk	hk	hk	kk	kk	kk	kk	hk	hk	kk	hk	hk	kk	hk	hk	hk	kk	hk	hk	hk	kk
Chr03N_24917803	<hkxhk>	{00}	hh	hk	hk	hh	hk	kk	hk	hk	hk	kk	hh	hh	kk	kk	kk	kk	hk	hk	kk	kk	kk	kk	hk	kk	kk	hk	hk	kk	hk	kk	hk	kk	hk	hh	hk	hk	hk	hk	kk	kk	hk	hk	kk	hk	--	kk	kk
Chr03N_7218893	<lmxll>	{0-}	ll	ll	ll	ll	lm	lm	lm	ll	lm	lm	lm	ll	lm	lm	lm	lm	lm	lm	lm	lm	lm	lm	lm	ll	lm	ll	lm	lm	ll	lm	lm	lm	lm	ll	lm	lm	ll	ll	lm	lm	lm	lm	lm	ll	lm	lm	lm
Chr03N_47137777	<nnxnp>	{-0}	nn	np	np	nn	nn	np	nn	np	nn	np	nn	nn	np	np	nn	np	nn	np	np	nn	np	nn	nn	np	np	nn	nn	np	nn	nn	nn	nn	np	nn	nn	nn	nn	np	np	nn	np	nn	np	np	np	nn	np
Chr03N_14609478	<hkxhk>	{00}	hh	hk	hk	hh	kk	kk	hk	hk	hk	kk	hh	hh	hk	kk	kk	kk	kk	hk	kk	kk	kk	hk	hk	kk	kk	hh	hk	kk	hh	kk	hh	kk	hk	hh	hk	hk	hk	hk	hk	hk	kk	hk	kk	hk	hk	hk	kk
Chr03N_24376604	<hkxhk>	{11}	kk	hk	hk	kk	hk	hk	kk	hk	kk	hh	kk	kk	hk	hh	hh	hh	hk	hk	hh	hh	hh	hk	hk	hh	hh	kk	hk	hh	kk	hh	hk	hk	hk	kk	hk	hk	hk	hk	hh	hk	--	hk	hk	hk	hk	hk	hk
Chr03N_16438969	<lmxll>	{0-}	ll	ll	ll	ll	lm	lm	lm	ll	ll	lm	lm	ll	lm	lm	lm	lm	lm	lm	lm	--	--	lm	lm	ll	lm	ll	lm	lm	ll	lm	lm	lm	ll	ll	lm	lm	ll	ll	lm	ll	ll	lm	lm	ll	lm	lm	lm
Chr03N_9506455	<nnxnp>	{-0}	nn	np	np	nn	nn	np	nn	np	nn	np	nn	nn	nn	np	np	np	nn	nn	np	nn	nn	nn	nn	np	np	nn	nn	np	nn	np	nn	np	np	nn	nn	nn	np	np	np	nn	nn	nn	np	np	nn	nn	np
Chr03N_16939670	<hkxhk>	{11}	kk	hk	hk	kk	hk	hh	hk	hk	kk	hk	hk	kk	hk	hk	hh	hh	hk	hk	hk	hh	hh	hk	hk	hk	hh	kk	hk	hh	kk	hh	hh	hk	hk	kk	hk	hk	hk	hk	hh	hk	hh	hk	hh	hk	hk	hk	hh
Chr03N_19049889	<hkxhk>	{00}	hh	hk	hk	hk	hk	kk	hk	hk	hh	kk	hh	hh	hk	kk	kk	kk	hk	hk	kk	kk	kk	hk	hk	kk	kk	hh	hk	kk	hh	kk	hk	kk	hk	hh	hk	hk	hk	hk	kk	hk	hk	hk	kk	hk	hk	hk	hk
Chr03N_25355800	<hkxhk>	{00}	hh	hk	kk	hk	hk	kk	hk	hk	hh	kk	hk	hh	hk	kk	kk	kk	kk	hk	kk	kk	kk	hk	hk	kk	kk	hk	hk	kk	hh	kk	hk	kk	hk	hk	hk	hk	hk	hk	kk	hk	hk	hk	kk	hk	hk	hk	kk
Chr03N_9228612	<nnxnp>	{-0}	nn	np	np	nn	nn	np	nn	np	nn	np	nn	nn	nn	np	np	np	np	nn	np	nn	nn	nn	nn	np	np	nn	nn	np	nn	np	nn	np	np	nn	nn	nn	np	np	np	nn	nn	nn	np	np	nn	nn	np
Chr03N_21172943	<lmxll>	{0-}	ll	ll	ll	ll	lm	lm	lm	ll	ll	lm	ll	ll	lm	lm	lm	lm	ll	lm	lm	lm	lm	lm	lm	lm	lm	ll	lm	lm	ll	lm	lm	lm	ll	ll	lm	lm	ll	ll	lm	lm	lm	lm	lm	ll	lm	lm	lm
Chr03N_12288631	<nnxnp>	{-0}	nn	np	np	nn	nn	np	nn	np	nn	np	nn	nn	nn	np	np	np	nn	nn	np	nn	nn	nn	nn	np	np	nn	nn	np	nn	np	nn	np	np	nn	nn	nn	np	np	np	nn	nn	nn	np	np	nn	nn	np
Chr03N_30749785	<hkxhk>	{00}	hh	hk	hk	hh	kk	hk	hk	hk	hh	kk	hk	hk	hk	kk	hk	kk	hk	hk	kk	kk	kk	kk	hk	kk	kk	hk	hk	kk	hh	kk	hk	kk	hk	hh	hk	hk	hk	hk	kk	hk	hk	hk	kk	hk	hk	hk	kk
Chr03N_39639310	<nnxnp>	{-0}	nn	np	np	nn	nn	np	nn	np	nn	np	nn	nn	nn	np	np	np	nn	nn	np	nn	nn	nn	nn	np	np	nn	nn	np	nn	np	nn	np	np	nn	nn	nn	np	np	np	nn	nn	nn	np	np	nn	nn	np
Chr03N_22214231	<lmxll>	{0-}	ll	ll	ll	ll	lm	lm	lm	ll	ll	lm	ll	ll	ll	lm	lm	lm	lm	lm	lm	--	lm	lm	lm	lm	lm	ll	lm	lm	ll	lm	lm	lm	ll	ll	lm	lm	ll	ll	--	lm	lm	lm	lm	ll	lm	lm	lm
Chr03N_14080677	<nnxnp>	{-0}	nn	np	np	nn	nn	np	nn	np	nn	np	nn	nn	nn	np	np	np	nn	nn	np	nn	nn	nn	nn	np	np	nn	nn	np	nn	np	np	np	np	nn	nn	nn	np	np	np	nn	nn	nn	np	np	nn	nn	np
Chr03N_17820934	<hkxhk>	{00}	hh	hk	hk	hk	hk	kk	hk	hk	hh	kk	hh	hh	hk	kk	kk	kk	hk	hk	kk	kk	kk	hk	hk	kk	kk	hh	hk	kk	hh	kk	hk	kk	hk	hh	hk	hk	hk	hk	kk	hk	hk	hk	kk	hk	hk	hk	kk
Chr03N_19608468	<nnxnp>	{-0}	nn	np	np	np	nn	np	nn	np	np	np	nn	np	nn	np	np	np	nn	nn	np	nn	nn	nn	nn	np	np	np	nn	np	np	np	nn	np	np	nn	nn	nn	np	np	np	nn	nn	nn	np	np	nn	nn	np
Chr03N_27175055	<lmxll>	{0-}	ll	ll	ll	ll	lm	ll	lm	ll	ll	lm	ll	ll	lm	lm	lm	lm	lm	lm	lm	--	lm	lm	lm	lm	lm	ll	lm	lm	ll	lm	ll	lm	ll	ll	lm	lm	ll	ll	ll	lm	lm	lm	lm	ll	lm	lm	lm
Chr03N_12098197	<nnxnp>	{-0}	nn	np	np	nn	nn	np	nn	np	nn	np	nn	nn	nn	np	np	np	nn	nn	np	nn	nn	nn	nn	np	np	nn	nn	np	nn	np	nn	np	np	nn	nn	nn	np	np	np	nn	nn	nn	np	np	nn	nn	np
Chr03N_11736444	<hkxhk>	{11}	kk	hk	hk	kk	hk	hh	hk	hk	kk	hk	kk	kk	hk	hh	hh	hh	hk	hk	hh	hh	hk	hk	hk	hh	hk	kk	hk	hk	kk	hh	hk	hh	hk	kk	hk	hk	hk	hk	hh	hk	hk	hk	hh	hk	hk	hk	hh
Chr03N_42197658	<nnxnp>	{-0}	nn	np	np	nn	nn	np	nn	np	nn	np	nn	nn	np	np	np	np	nn	nn	np	nn	nn	nn	nn	np	np	nn	nn	np	nn	np	nn	np	np	nn	nn	nn	np	np	np	nn	nn	nn	np	np	nn	nn	np
Chr03N_37561777	<hkxhk>	{00}	hh	hk	kk	hh	hk	kk	hk	hk	hk	kk	hh	hh	hk	kk	kk	kk	hk	hk	kk	kk	kk	hk	hk	kk	kk	hh	hk	kk	hk	kk	hk	kk	hk	hk	hk	hk	hh	hk	kk	hk	hk	hk	kk	hk	hk	hk	kk
Chr03N_40701283	<lmxll>	{0-}	ll	ll	lm	ll	lm	lm	lm	ll	ll	ll	ll	ll	lm	lm	lm	lm	lm	lm	lm	lm	lm	lm	lm	lm	lm	ll	lm	lm	ll	lm	lm	lm	ll	ll	lm	lm	ll	ll	lm	lm	lm	lm	lm	ll	lm	lm	lm
Chr03N_39291374	<nnxnp>	{-0}	nn	np	np	nn	nn	np	nn	nn	nn	np	nn	nn	nn	np	np	np	nn	nn	np	nn	nn	nn	nn	np	np	nn	nn	np	nn	nn	nn	np	np	nn	nn	nn	np	np	np	nn	nn	nn	np	np	nn	nn	np
Chr03N_13268440	<nnxnp>	{-0}	nn	np	np	nn	nn	np	nn	np	nn	np	nn	nn	nn	np	np	np	nn	nn	np	nn	nn	nn	nn	np	np	nn	nn	np	nn	np	nn	np	nn	nn	nn	nn	np	np	np	nn	nn	nn	np	np	nn	nn	np
Chr03N_38485635	<hkxhk>	{11}	kk	hk	hh	kk	hk	hh	hk	hk	kk	hh	kk	kk	hk	hh	hh	hh	hk	hk	hk	hh	hk	hk	hk	hh	hh	kk	hk	hk	kk	hh	hk	hh	hk	kk	hk	hk	hk	hk	hh	kk	kk	hk	hk	hk	hk	hk	hk
Chr03N_43784659	<lmxll>	{0-}	ll	ll	lm	ll	lm	lm	lm	ll	ll	lm	ll	ll	lm	lm	lm	lm	lm	lm	lm	lm	lm	lm	ll	lm	lm	ll	lm	lm	ll	lm	lm	lm	ll	ll	lm	lm	ll	ll	lm	ll	ll	lm	lm	ll	lm	lm	lm
Chr03N_15353910	<nnxnp>	{-0}	nn	np	np	nn	nn	np	nn	nn	nn	np	nn	nn	nn	np	np	np	nn	nn	np	nn	nn	nn	nn	np	np	nn	nn	np	nn	np	np	--	np	nn	nn	nn	np	np	np	nn	nn	nn	np	np	nn	nn	np
Chr03N_41148849	<hkxhk>	{11}	kk	hk	hk	kk	hk	hh	hk	hk	kk	hk	kk	kk	kk	hh	hk	hh	hk	hk	hh	hh	hh	hk	hk	hk	hh	kk	hk	hh	hk	hh	hk	hh	kk	kk	kk	hk	kk	hk	hh	hk	kk	kk	hh	hk	hk	hk	hh
Chr03N_43774306	<hkxhk>	{11}	kk	hk	hk	kk	hk	hh	hk	hk	kk	hk	kk	kk	hk	hh	hk	hh	kk	hk	hk	hk	hh	hh	hk	hk	hh	kk	hk	hh	kk	hh	hk	hk	hk	kk	hk	hk	hk	hk	hh	hk	kk	hk	hh	hk	hk	hk	hh
Chr03N_49771322	<nnxnp>	{-0}	nn	np	np	nn	nn	np	nn	np	nn	np	nn	nn	np	np	nn	np	nn	np	np	nn	nn	np	nn	np	np	nn	nn	np	nn	nn	nn	np	np	nn	nn	nn	np	np	np	nn	nn	nn	np	np	nn	nn	np
Chr03N_45549815	<lmxll>	{0-}	ll	ll	lm	ll	lm	lm	ll	ll	ll	lm	ll	ll	lm	lm	lm	lm	lm	ll	lm	lm	lm	lm	lm	lm	lm	ll	lm	lm	ll	lm	lm	lm	ll	ll	lm	lm	ll	ll	lm	lm	ll	lm	ll	ll	lm	lm	lm
Chr03N_49272036	<nnxnp>	{-0}	nn	np	np	nn	nn	np	nn	np	nn	np	nn	nn	np	np	nn	np	nn	np	np	nn	nn	np	nn	np	np	nn	nn	np	nn	nn	nn	np	np	nn	nn	nn	np	np	np	nn	nn	nn	np	np	nn	nn	np
Chr03N_44621283	<lmxll>	{0-}	ll	ll	lm	ll	lm	lm	ll	ll	ll	lm	ll	ll	lm	lm	lm	lm	lm	ll	lm	--	--	lm	lm	lm	lm	ll	lm	lm	ll	lm	lm	lm	ll	ll	lm	lm	ll	ll	lm	lm	ll	lm	ll	ll	lm	lm	lm
Chr03N_34973464	<hkxhk>	{11}	kk	hk	hh	kk	hk	hh	hk	hk	kk	hk	kk	kk	hh	hh	hk	hh	hk	kk	hh	hh	hh	hh	hk	hk	hh	kk	hk	hh	kk	hk	hk	hh	hk	kk	hk	hk	hk	hk	hh	hk	kk	hk	hk	hk	hk	hk	hh
Chr03N_44502645	<lmxll>	{0-}	ll	ll	lm	ll	lm	lm	lm	ll	ll	lm	ll	ll	lm	lm	ll	lm	lm	ll	lm	--	lm	lm	lm	lm	lm	ll	lm	lm	ll	lm	lm	lm	ll	ll	lm	lm	ll	ll	lm	lm	ll	lm	ll	ll	lm	lm	ll
Chr03N_35370196	<nnxnp>	{-0}	np	np	np	nn	nn	np	nn	np	np	np	nn	np	np	np	np	np	nn	np	np	np	np	nn	nn	np	np	nn	np	np	nn	np	nn	np	np	nn	nn	np	np	np	np	nn	nn	nn	np	np	nn	nn	np
Chr03N_50506881	<hkxhk>	{00}	hh	hk	kk	hh	hk	hk	hk	hk	hh	kk	hk	hh	kk	kk	hk	kk	hk	hk	kk	kk	kk	kk	hk	kk	hk	hh	hk	kk	hk	hk	kk	kk	hk	hk	hk	hk	hh	hk	kk	hk	hk	hh	hk	kk	hk	hk	kk
Chr03N_43106361	<nnxnp>	{-0}	nn	np	np	np	nn	np	nn	nn	nn	np	np	nn	np	np	nn	np	nn	np	np	nn	nn	np	nn	np	np	nn	np	np	nn	np	nn	np	np	nn	nn	nn	nn	np	np	nn	nn	nn	np	np	nn	nn	np
Chr03N_45445488	<lmxll>	{1-}	lm	lm	ll	lm	ll	ll	ll	lm	lm	ll	lm	lm	ll	ll	ll	ll	ll	lm	lm	ll	ll	ll	ll	ll	ll	lm	ll	ll	lm	ll	ll	ll	lm	lm	ll	ll	ll	lm	ll	ll	--	lm	lm	lm	ll	ll	lm
Chr03N_56750354	<lmxll>	{0-}	ll	ll	lm	ll	lm	lm	lm	ll	ll	ll	ll	ll	lm	lm	lm	lm	lm	ll	lm	--	lm	lm	lm	lm	lm	ll	lm	lm	lm	lm	lm	lm	ll	ll	lm	lm	ll	ll	lm	lm	lm	ll	ll	ll	lm	lm	lm
Chr03N_44905672	<nnxnp>	{-0}	np	np	np	nn	nn	np	nn	np	nn	np	nn	nn	np	np	nn	np	nn	np	np	nn	nn	np	nn	np	np	nn	nn	np	nn	np	np	np	np	np	nn	nn	np	np	np	nn	nn	nn	np	np	nn	nn	np
Chr03N_50076855	<hkxhk>	{11}	kk	hk	hk	kk	hk	kk	hk	hk	kk	hh	kk	kk	hh	hh	hk	hh	hk	kk	hh	hh	hh	hk	hk	hh	hh	kk	hk	hh	hk	hk	hk	hh	hk	hk	kk	kk	hk	hk	hk	hk	kk	kk	hk	hh	hk	hk	hk
Chr03N_51566212	<hkxhk>	{00}	hk	hk	hk	hk	kk	kk	kk	hk	hk	kk	hh	hk	kk	kk	kk	kk	--	hk	kk	kk	kk	kk	hk	kk	hk	hh	kk	kk	hk	hk	hk	kk	hk	hk	hk	kk	hk	hk	kk	hk	hh	hk	hk	kk	hk	hk	hk
Chr03N_44332139	<lmxll>	{0-}	lm	ll	lm	lm	lm	lm	lm	ll	ll	lm	ll	ll	lm	lm	lm	lm	lm	ll	lm	lm	lm	lm	lm	lm	lm	ll	lm	lm	ll	lm	lm	lm	ll	ll	lm	lm	ll	ll	lm	lm	lm	lm	ll	ll	lm	lm	lm
Chr03N_50800307	<nnxnp>	{-0}	nn	np	np	nn	nn	np	nn	np	nn	np	nn	np	np	np	np	np	np	np	np	nn	nn	np	np	np	np	np	np	np	nn	nn	nn	np	np	np	nn	np	np	np	np	nn	nn	nn	np	np	np	nn	np
Chr03N_55178561	<hkxhk>	{00}	hk	hk	hk	hk	kk	hk	hk	hk	hh	hk	hh	hk	hk	kk	hk	kk	hk	hk	kk	kk	kk	kk	hk	kk	hk	hh	hk	kk	hk	hk	hk	kk	hk	hk	hk	hk	hk	hk	kk	hk	hk	hk	hk	kk	hk	hk	hk
Chr03N_51923543	<hkxhk>	{00}	hh	hk	hk	hk	kk	kk	hk	hk	hh	kk	hk	hk	hk	kk	hk	kk	hk	hk	kk	kk	kk	kk	hh	kk	hk	hh	hk	kk	hk	hk	hk	kk	hk	hk	hk	hk	hk	hk	kk	hk	hh	hh	hk	kk	hk	hk	hk
Chr03N_52326276	<lmxll>	{0-}	ll	ll	lm	lm	ll	lm	lm	ll	ll	lm	ll	lm	ll	lm	lm	lm	lm	ll	lm	lm	--	lm	ll	lm	ll	ll	lm	lm	lm	lm	lm	lm	ll	ll	lm	lm	ll	lm	lm	lm	ll	ll	ll	lm	lm	lm	ll
Chr03N_52395792	<lmxll>	{0-}	ll	ll	lm	ll	lm	lm	ll	ll	ll	lm	ll	lm	ll	lm	lm	lm	lm	ll	lm	lm	--	lm	ll	lm	ll	ll	lm	lm	lm	lm	lm	lm	ll	ll	lm	lm	ll	lm	lm	lm	ll	ll	ll	lm	lm	lm	ll
Chr03N_52582336	<hkxhk>	{11}	kk	hk	hk	hk	hk	hk	hk	kk	kk	hk	kk	hh	hk	hh	hk	hh	hk	hk	hh	hh	hh	hk	kk	hk	hk	kk	hk	hh	hk	hk	hk	hh	hk	hk	hk	hk	hk	hk	hh	hk	hk	kk	hk	hh	hk	hk	hk
Chr03N_53116677	<hkxhk>	{11}	kk	hk	hk	hk	hh	hk	hk	hk	kk	hh	kk	hh	hk	hh	hk	hh	hk	hk	hk	hh	hh	hk	kk	hh	hk	kk	hh	hh	hk	hk	hk	hh	hk	hk	kk	hk	hk	hh	hk	hk	hk	kk	hk	hk	hk	hk	hk
Chr03N_52824606	<nnxnp>	{-0}	nn	np	np	nn	np	nn	nn	np	nn	nn	nn	np	np	np	nn	np	nn	np	np	nn	nn	np	np	np	np	nn	np	np	nn	nn	np	np	np	np	nn	np	np	np	--	nn	np	nn	np	np	nn	nn	np
Chr03N_52955290	<lmxll>	{0-}	lm	ll	lm	lm	lm	lm	lm	ll	ll	lm	ll	lm	ll	lm	lm	lm	lm	ll	lm	lm	lm	ll	ll	lm	ll	ll	lm	lm	lm	lm	lm	lm	ll	ll	ll	lm	ll	lm	lm	lm	ll	ll	ll	lm	lm	ll	ll
Chr03N_53190981	<hkxhk>	{00}	hh	hk	hk	hk	kk	hk	hk	hk	hh	hk	hh	kk	hk	kk	hk	kk	hk	hk	kk	kk	hk	hk	hh	kk	hk	hh	kk	kk	hk	hk	hk	kk	hk	hk	hk	hk	hk	kk	kk	hk	hk	hh	hk	kk	hk	hk	hk
Chr03N_53754001	<hkxhk>	{00}	hk	hh	hk	hk	kk	hk	hk	hk	hh	hk	hh	kk	hk	kk	hk	kk	hk	hk	kk	hk	kk	hk	hh	kk	hk	hh	kk	hk	hk	hk	hk	hk	hk	hk	hk	hk	hk	kk	kk	kk	hk	hk	hk	kk	hk	hk	hk
Chr03N_54136775	<hkxhk>	{00}	hh	hk	hk	hk	kk	hk	hk	hk	hh	hk	hk	kk	hk	kk	hk	kk	hk	hk	kk	kk	kk	hk	hk	kk	hk	hh	kk	hk	hk	hk	hk	hk	hk	hk	hk	hk	kk	kk	kk	kk	hk	hk	hk	kk	hk	hk	hk
Chr03N_54221474	<hkxhk>	{11}	kk	kk	hk	hk	hh	hh	hk	hk	kk	kk	kk	hh	hk	hh	hk	hh	hk	hk	hh	hk	hk	kk	hk	hh	hk	kk	hk	hk	hk	hk	hk	hk	hk	hk	kk	hk	kk	hh	hk	hh	kk	kk	hk	hh	hk	hk	hk
Chr03N_54096099	<hkxhk>	{00}	hh	hh	hk	hk	kk	hh	hk	hk	hk	hh	hh	kk	hk	kk	hk	kk	hk	hk	kk	kk	kk	hk	hk	kk	hk	hk	kk	hk	hk	hk	hk	hh	hk	hk	hh	hk	hk	kk	kk	hk	hk	hh	hk	kk	hk	hk	hk
Chr03N_53365587	<hkxhk>	{00}	hh	hk	hk	hk	kk	hk	hh	hk	hk	hh	hh	kk	hk	hk	hk	hk	hk	hk	kk	kk	kk	hh	hh	kk	kk	hk	kk	hh	hk	hh	hh	hk	hk	hk	hk	hk	hk	kk	kk	hk	hk	hh	hk	kk	hk	hk	hk
Chr04K_216843	<hkxhk>	{11}	hk	hk	hk	hh	hk	hh	hk	kk	hk	hh	kk	hk	hk	hh	hk	kk	hk	hk	kk	hk	kk	hh	kk	kk	hk	hk	hk	kk	hh	hk	kk	kk	hk	hk	kk	hk	hh	hk	hk	hh	hk	hk	hk	hk	kk	hk	hk
Chr04K_31425	<hkxhk>	{00}	hk	hk	hk	kk	hk	kk	hk	hh	hk	kk	hh	hk	hk	kk	hk	hh	hk	hk	hh	hk	hh	hk	hh	hh	hk	hk	hk	hh	kk	hk	hh	hh	hk	hk	hh	hk	kk	hk	hk	hk	hk	hk	hk	kk	hk	hk	hk
Chr04K_1913759	<hkxhk>	{11}	hk	hk	kk	hh	hk	hh	hk	kk	hk	hh	kk	hk	hk	hh	hk	kk	hk	hk	kk	hk	kk	hk	kk	kk	hk	hk	hk	kk	hh	hk	kk	kk	hk	hk	kk	hk	hh	hk	hk	hh	hk	hk	hk	hh	kk	hk	kk
Chr04K_5912776	<hkxhk>	{11}	hk	kk	hk	hh	hk	hh	kk	kk	hk	hk	kk	hk	hk	hh	hk	kk	hk	hk	kk	hk	kk	hk	kk	kk	hk	hk	hk	kk	hh	hk	kk	kk	hk	hk	kk	hk	hh	hk	hk	hk	kk	hk	hk	hh	kk	hk	hk
Chr04K_1482001	<hkxhk>	{00}	hk	hh	hk	kk	hk	kk	hk	hk	kk	kk	hh	hk	hk	kk	hk	hh	hk	hk	hh	hk	hh	hk	hh	hh	hk	hk	hk	hh	kk	hk	hh	hh	hk	hk	hh	hk	kk	hk	hk	kk	kk	hk	hk	kk	hh	hk	hk
Chr04K_1399773	<hkxhk>	{00}	hk	hk	hk	kk	hk	kk	hk	hh	hk	kk	hh	hk	hk	kk	hk	hh	kk	hk	hh	hk	hh	hk	hk	hk	hk	hk	hk	hh	kk	hk	hh	hh	hk	hk	hh	hk	kk	hk	hk	kk	hk	hk	hk	kk	hk	hk	hk
Chr04K_5872709	<hkxhk>	{00}	hk	hk	hh	kk	hk	kk	hk	hk	kk	hk	hk	hk	hk	kk	hk	hh	hk	hk	hh	hk	hh	hk	hh	hk	hk	hk	hk	hk	kk	hk	hk	hh	hk	hk	hh	hk	kk	hk	hk	kk	hk	hk	hk	kk	hh	hk	hk
Chr04K_2569550	<hkxhk>	{00}	hh	hk	hk	kk	hk	kk	hk	hh	kk	kk	hh	hk	hk	kk	hh	hh	kk	hk	hh	hk	hh	kk	hk	hk	hk	hk	hk	hh	kk	hh	hh	hh	hk	hk	hk	hk	kk	hk	kk	kk	hh	hk	hk	kk	hh	hk	hh
Chr04K_1815315	<hkxhk>	{11}	hk	hk	hk	hh	hk	hh	hk	kk	hk	hh	kk	hk	hk	hh	hk	kk	kk	kk	kk	hk	kk	hk	kk	kk	hk	hk	hk	kk	hk	hk	kk	hk	hk	hk	kk	hk	hh	hk	hk	hh	hk	hk	kk	hh	kk	hk	hk
Chr04K_2995851	<hkxhk>	{00}	hk	hh	hk	kk	hk	kk	hk	hh	kk	kk	hk	hk	hk	kk	hh	hh	hk	hk	hk	hk	hk	hk	hk	hk	hk	hk	hk	hk	kk	hk	hh	hh	hk	hk	hk	hk	hk	hk	kk	kk	hh	hk	hk	kk	hh	hk	hk
Chr04K_2209176	<hkxhk>	{11}	hk	hk	hk	hh	hk	hh	hk	kk	hk	hk	kk	hk	hk	hh	kk	kk	kk	hk	kk	hh	kk	hk	hk	kk	hk	hk	hk	kk	hh	hk	kk	kk	hk	hk	hk	hk	hh	hk	hk	hh	kk	hk	hk	hk	kk	hk	hk
Chr04K_3226585	<hkxhk>	{11}	hk	hk	hk	hh	hk	hh	hk	kk	hh	hh	kk	hk	hk	hk	kk	kk	kk	hk	kk	hk	kk	hk	hk	kk	hk	hk	hk	kk	hh	hk	kk	kk	hk	hk	hk	hk	hk	hk	hh	hh	kk	hk	hk	hh	kk	hk	hk
Chr04K_3401016	<hkxhk>	{11}	hk	hk	hk	hh	hk	hh	hk	kk	hk	hh	kk	hk	hk	hk	kk	kk	hk	hk	kk	hk	kk	hk	hk	kk	hk	hk	hk	kk	hh	hk	kk	kk	hk	hk	hk	hk	hk	hk	hh	hk	kk	hk	hk	hh	kk	hk	hk
Chr04K_3270247	<hkxhk>	{11}	hk	kk	hk	hh	hk	hk	hk	kk	hh	hh	kk	hk	hk	hh	kk	kk	hk	hk	kk	hk	kk	kk	hk	kk	hk	hk	hk	kk	hh	hk	hk	kk	hk	hk	hk	hk	hh	hk	hh	hh	kk	hk	hk	hh	kk	hk	hk
Chr04K_3413908	<hkxhk>	{11}	hk	hk	hk	hh	hk	hh	hk	kk	hk	hk	kk	hk	hk	hh	hk	kk	hk	hk	kk	hk	kk	hk	hk	kk	hk	hk	hk	kk	hk	hk	kk	kk	hk	hk	hk	hk	hh	hk	hk	hh	kk	hk	hk	hh	kk	hk	hk
Chr04K_3613246	<hkxhk>	{11}	hk	hk	hk	hh	hk	hh	hk	hk	hh	hh	kk	hk	hk	hh	kk	kk	hk	hk	kk	hk	kk	hk	hk	kk	hk	hk	hk	kk	hh	hk	kk	kk	hk	hk	hk	hk	hh	hk	hh	hh	kk	hk	hk	hh	hk	hk	hk
Chr04K_6362462	<hkxhk>	{11}	hh	hk	hh	hk	kk	hk	hk	kk	hh	hh	hk	hk	hk	hh	kk	kk	hk	hk	kk	kk	kk	hk	hk	hk	hk	kk	kk	kk	hh	hk	kk	kk	hk	hk	hk	hk	hh	hk	hh	hk	kk	hk	hk	hk	hk	hk	hk
Chr04K_6386512	<hkxhk>	{11}	hk	hk	hh	hh	kk	hh	hk	kk	hh	hh	hk	hk	hk	hh	kk	kk	hk	kk	kk	kk	kk	hk	hk	hk	hk	hk	hk	hk	hh	hk	kk	kk	hk	hk	hk	hh	hk	hk	kk	hh	kk	hk	hk	hh	hk	hk	kk
Chr04K_4658133	<hkxhk>	{11}	hk	hk	hh	hh	hk	hh	hk	kk	hh	hh	hk	hk	hk	hk	kk	kk	hk	kk	kk	hk	kk	hh	hk	hk	hk	hk	hk	kk	hk	hk	kk	kk	hk	hk	hk	hk	hk	hk	hh	hh	kk	hk	hk	hh	hk	kk	hk
Chr04K_4771084	<hkxhk>	{11}	hk	hk	hh	hk	kk	hh	hh	kk	hh	hh	hk	hk	hk	hk	kk	hk	kk	kk	kk	kk	kk	hk	hk	hk	hk	hk	hk	kk	hk	hk	kk	kk	hk	hk	hk	hk	hh	hk	hk	hh	kk	hk	hk	hh	hk	hk	kk
Chr04K_4809462	<hkxhk>	{11}	hk	hk	hh	hh	hk	hh	hk	kk	hh	hh	hk	hk	hk	hh	kk	kk	hk	kk	kk	hk	kk	hh	hk	hk	hk	hk	hk	kk	hh	hk	kk	kk	hk	hk	hk	hk	hh	hk	hh	hh	kk	hk	hk	hk	hk	hk	hk
Chr04K_6183003	<hkxhk>	{11}	hk	hk	hh	hk	hk	hk	hk	hk	hh	hk	hk	hk	hk	hk	kk	kk	hh	kk	kk	hk	kk	hh	hk	hk	hk	hk	hk	kk	hh	hk	kk	kk	hk	hk	hk	hk	hh	hk	hk	hh	hk	hk	hk	hh	hk	hk	hk
Chr04K_8823181	<hkxhk>	{00}	hk	hk	kk	kk	hk	kk	hk	hk	hk	kk	hk	hk	hk	hk	hk	hh	kk	hh	hh	hh	hk	kk	hk	hk	hk	hh	hk	hh	kk	hk	hh	hk	hk	hk	kk	hk	kk	hk	hk	kk	hh	hk	hk	hk	hk	hk	hk
Chr04K_8248494	<hkxhk>	{11}	hk	hk	hh	hh	hk	hh	hk	kk	hh	hh	hk	hk	hk	hk	kk	kk	hh	kk	kk	hk	hk	hk	kk	hk	hh	hk	hk	kk	hh	hk	kk	kk	hk	hk	hk	hk	hh	hk	hk	hh	kk	hk	hk	hh	hk	hk	hk
Chr04K_8847991	<hkxhk>	{11}	hk	hk	hh	hh	hk	hh	hk	kk	hk	hh	hk	hk	hk	hk	hk	kk	hh	kk	kk	hk	kk	hk	hk	hk	hk	hk	hk	kk	hh	hk	kk	hk	hk	hk	hk	hk	hh	hk	hk	hk	kk	hk	hk	hk	hk	hk	hk
Chr04K_8806141	<hkxhk>	{11}	hk	hk	hk	hh	hk	hh	hk	kk	hh	hh	hk	hk	hk	hk	kk	kk	hk	kk	kk	hk	kk	hh	hk	hk	hk	hk	hk	kk	hk	hk	kk	hk	hk	hk	hk	hk	hh	hk	hk	hh	kk	hk	hk	hk	hk	hk	hk
Chr04K_9086351	<hkxhk>	{11}	hk	hk	hh	hh	hk	hh	hk	kk	hk	hh	hk	hk	hk	hk	kk	kk	hh	kk	kk	hk	kk	--	hk	hk	hk	hk	hk	kk	hh	hk	kk	hk	hk	hk	hk	hk	hh	hk	hk	hh	kk	hk	hk	hk	hk	hk	hk
Chr04K_12293376	<hkxhk>	{00}	hk	hk	kk	kk	hk	kk	hk	hh	kk	hk	hk	hk	hk	hk	hh	hh	kk	hh	hh	hk	hk	kk	hk	hk	hk	hk	hk	hh	hk	hk	hk	hk	hk	hk	hk	kk	kk	hk	hk	kk	hh	hk	hk	hk	hk	hk	hk
Chr04K_12327633	<hkxhk>	{11}	hk	hk	hh	hh	hk	hh	hk	kk	hh	hk	hk	hk	hk	hk	kk	kk	hk	kk	hk	hk	kk	hh	hk	hk	hk	hk	hk	hk	hk	hk	kk	hk	hk	hk	hk	hk	hk	hk	hk	hh	kk	hk	hk	hk	hk	hk	hk
Chr04K_12672815	<hkxhk>	{11}	hk	hk	hh	hh	hk	hk	hk	hk	hh	hk	hk	hk	hk	hk	kk	kk	hh	kk	kk	hk	hk	hh	hk	hk	hk	hk	hk	hk	hk	hk	kk	kk	hk	hk	hk	hh	hh	hk	hk	hh	kk	hk	hk	hk	hk	hk	hk
Chr04K_19479409	<hkxhk>	{11}	hk	hk	hk	hh	hk	hk	hk	hk	hh	hh	hk	hk	hh	hk	hk	kk	hh	kk	kk	hk	hk	hh	kk	hk	hk	hh	hk	kk	kk	hk	hk	hh	hk	hk	hk	hh	hh	hk	hk	hh	--	hk	hk	hk	hh	hh	hk
Chr04K_12795228	<hkxhk>	{11}	hk	hk	hh	hh	hk	hh	hk	kk	hh	hk	hk	hk	hk	hk	kk	kk	hh	kk	kk	hh	hk	hh	hk	hk	hk	hk	hk	hk	hk	hk	kk	hh	hk	hk	hk	hk	hh	hk	hh	hh	kk	hk	hk	hk	hk	hk	hk
Chr04K_11688196	<hkxhk>	{00}	hk	hk	kk	kk	hk	kk	hk	hk	kk	hh	hk	hk	hk	hk	hh	hh	kk	hk	hh	hk	kk	hk	hk	hk	hk	hk	hk	hh	hk	hk	hh	hk	hk	hk	hk	kk	kk	hk	hk	kk	hh	hk	hk	hk	hk	hk	hk
Chr04K_11314416	<hkxhk>	{00}	hk	hk	kk	kk	hk	kk	hk	hh	kk	hk	hk	hk	hk	hk	hh	hk	kk	hh	hh	hk	hk	kk	hk	hk	hk	hk	hk	hh	hk	hk	hh	hk	hk	hk	hk	kk	kk	hk	kk	kk	hh	hk	hk	hk	hk	hk	hk
Chr04K_11694229	<hkxhk>	{11}	hk	hk	hh	hk	hk	hh	hk	kk	hh	hk	hk	hk	hk	hk	kk	kk	hh	kk	kk	hk	hk	hh	hk	hk	hk	hk	kk	kk	hk	kk	kk	hk	hk	hk	hk	hh	hh	hk	hk	hh	kk	hk	hk	hk	hk	hk	hk
Chr04K_14252532	<hkxhk>	{11}	hk	hk	hh	hh	hk	hk	hk	kk	hk	hk	hk	hk	hk	hk	kk	kk	hh	kk	kk	hk	hk	hk	hk	hk	hk	hk	hk	kk	hk	hk	hk	hk	hk	hk	hk	hh	hh	hk	hk	hh	kk	hk	hk	hk	hk	hk	hk
Chr04K_12585594	<hkxhk>	{11}	hk	hk	hh	hk	hk	hh	hk	hk	hk	hk	hk	hk	hk	hk	kk	kk	hk	kk	kk	hk	hk	hk	hk	hk	hk	hk	hk	kk	hk	hk	kk	hh	hk	hk	hk	hh	hh	hk	hk	hk	kk	hk	hk	hk	hk	hk	hk
Chr04K_18068138	<hkxhk>	{11}	hk	hk	hh	hh	hh	hh	hh	hk	hk	kk	hk	hk	hk	hk	kk	hk	hk	kk	hk	hk	hk	hh	hh	hk	hk	hk	hk	kk	hk	hk	kk	hh	hk	hk	hk	hh	hh	hk	hk	hh	kk	hk	kk	hk	hk	kk	hk
Chr04K_13996421	<hkxhk>	{11}	hk	hk	hh	hh	hk	hh	hk	hk	hh	hk	hk	hk	hk	hk	kk	kk	hk	kk	kk	hk	hk	hh	hk	hk	hk	hk	hk	kk	hk	hk	hk	hh	hk	hk	hk	hh	hh	hk	hk	hh	kk	hh	hk	hk	hk	hk	hk
Chr04K_19907899	<hkxhk>	{11}	hk	hk	hh	hh	hh	hk	hk	hk	hh	hk	hk	hk	hk	hk	kk	kk	hh	kk	kk	hk	hk	hh	hk	kk	hk	hk	hk	kk	hk	hk	hk	hk	hk	hk	hk	hh	hk	hk	hk	hh	kk	hk	hk	hk	hk	hk	hk
Chr04K_19893875	<hkxhk>	{00}	hk	hk	kk	hk	kk	hk	hk	hk	kk	hk	hk	hk	hk	hk	hh	hh	hh	hk	hh	hk	hk	kk	hk	hk	hk	hk	hk	hh	hk	hk	hh	kk	hk	hk	hk	kk	kk	hk	hk	kk	hh	kk	hk	hk	hh	hh	hk
Chr04K_10888342	<hkxhk>	{00}	hk	hk	kk	kk	hk	kk	hk	hk	kk	hk	hk	hk	hk	hk	hh	hk	hk	hk	hk	hk	hk	hk	hk	hk	hk	hk	hk	hh	hk	hk	hh	hk	hk	hk	hk	kk	hk	hk	hk	kk	hh	kk	hk	hk	hk	hk	hk
Chr04K_17652795	<hkxhk>	{00}	hk	hk	kk	kk	kk	kk	hk	hk	kk	hk	hk	hk	hk	hk	hk	hh	hk	hk	hh	hk	hk	hk	hk	hk	hk	hk	hk	hh	hk	hk	hh	kk	hk	hk	hk	kk	kk	hk	hk	kk	hh	kk	hk	hk	hk	hk	hk
Chr04K_19839513	<hkxhk>	{00}	hk	hk	kk	kk	kk	kk	hk	hk	kk	hk	hk	hk	hk	hk	hk	hh	hk	hk	hh	hk	hk	hk	hk	hk	hk	hk	hk	hk	hk	hk	hh	kk	hk	hk	hk	kk	kk	hk	hk	kk	hh	kk	hk	hk	hk	hk	hk
Chr04K_18778929	<hkxhk>	{11}	hk	hk	hh	--	hh	hh	kk	hk	hk	hk	kk	hk	hk	hk	kk	kk	hk	kk	kk	hk	hk	hk	hk	hk	hk	hk	hk	kk	hk	hk	kk	hh	hk	hk	hk	hh	hk	hk	hk	hh	hk	hh	hk	hk	hk	hk	hk
Chr04K_31447031	<hkxhk>	{11}	hk	hk	hh	hh	hh	hk	kk	hk	hh	kk	hk	hk	hk	hk	kk	kk	hh	kk	kk	hk	hk	kk	hk	hk	hk	hk	hk	kk	hk	hk	kk	hh	hk	hk	hk	hh	hh	hk	hk	hh	hk	hk	hk	hk	kk	hk	hk
Chr04K_31617109	<hkxhk>	{11}	hk	hk	hh	hk	hh	hh	hk	hh	hh	hk	hk	hk	hk	hk	kk	kk	hk	kk	kk	hk	hk	hk	hk	hk	hk	hk	hk	kk	hk	hk	kk	hh	hk	hk	hk	hk	hh	hk	hk	hh	hk	hk	hk	hk	hk	kk	hk
Chr04K_31022212	<hkxhk>	{11}	hk	hk	hh	hh	hk	hh	hk	hk	hk	hk	hk	hk	hk	hk	kk	kk	hk	kk	kk	kk	hk	hk	hk	hk	hk	hk	hk	kk	kk	hk	hk	hh	hk	hk	hk	hh	hh	hk	hk	hh	hk	hh	hk	hk	hk	hk	hk
Chr04K_30976361	<hkxhk>	{11}	hh	hk	hh	hh	hh	hk	hk	hk	hh	hk	hk	hk	hk	hk	kk	kk	hk	kk	hk	kk	hk	hk	hk	hk	hk	kk	hk	kk	hk	hk	kk	hh	hk	kk	hk	hk	hk	hk	hk	hh	hk	hk	hk	hk	hk	hk	hk
Chr04K_33318302	<hkxhk>	{00}	hk	hk	kk	hk	hk	kk	hk	hk	kk	hk	hk	hk	hk	hk	hh	hh	kk	hh	hh	hk	hk	hk	hk	hk	hk	hk	hk	hh	hk	hk	hk	kk	kk	hk	hk	kk	kk	hk	hk	kk	hk	kk	hk	hk	hk	hk	hk
Chr04K_31481093	<hkxhk>	{00}	hk	hk	kk	kk	kk	kk	hk	hk	kk	hk	hk	hk	hk	hk	hh	hh	hk	hh	hh	hh	hk	hk	hk	hk	hk	hk	hk	hk	hk	hk	hh	kk	hk	hk	hk	kk	kk	hk	hk	kk	hh	hk	hk	hk	hk	hk	hk
Chr04K_34024374	<hkxhk>	{00}	hk	hk	kk	kk	kk	kk	hk	kk	kk	hk	hk	hk	hk	hk	hh	hk	kk	hk	hh	hk	hk	hk	hk	hk	hk	hk	hk	hk	hk	hk	hh	kk	kk	hk	hk	kk	kk	hk	kk	kk	hh	kk	hk	hk	hk	hk	hk
Chr04K_36836908	<hkxhk>	{00}	kk	hk	kk	kk	kk	kk	hk	hk	kk	hk	hk	hk	hk	hk	hh	hk	hk	hk	hk	hk	hk	hk	hk	hk	kk	hk	hk	hk	hk	hk	hh	kk	hk	hk	hk	kk	kk	hk	hk	kk	hk	kk	hk	hk	hk	hk	hk
Chr04K_44384249	<hkxhk>	{00}	hk	hk	kk	kk	kk	kk	hk	hk	kk	hk	hk	hk	hk	hk	hh	hh	hk	hh	hh	hk	hk	hk	hk	hk	hk	hk	kk	hh	hk	hk	hh	kk	hk	hk	hk	kk	kk	hk	hk	kk	hk	kk	hk	hk	hk	hk	hk
Chr04K_33946963	<hkxhk>	{00}	hk	hk	kk	kk	hk	kk	hh	hk	hk	hk	kk	hk	hk	hk	hh	hh	hk	hh	hh	hk	hk	hk	hk	hk	hk	hk	hk	hk	hk	hk	hh	kk	hk	hk	hk	kk	kk	hk	hk	kk	hk	kk	hk	hk	hk	hk	hk
Chr04K_22319662	<hkxhk>	{00}	hk	hk	kk	kk	kk	kk	hk	hk	kk	hk	hk	hk	hk	hk	hh	hk	hk	hk	hh	hk	hk	hk	hk	hh	hk	hk	hk	hh	hk	hk	hh	kk	hk	hk	hk	kk	kk	hk	hk	kk	hk	kk	hk	hk	hk	hk	hk
Chr04K_43866516	<hkxhk>	{00}	hk	hk	kk	kk	kk	kk	kk	hk	kk	hk	hk	hk	hk	hk	hh	hh	hk	hk	hh	hk	hk	hk	hk	hk	hk	hk	hk	hk	hk	hk	hh	kk	hk	hk	hk	kk	kk	hk	hh	kk	hk	kk	hk	kk	hk	hk	hk
Chr04K_44162507	<hkxhk>	{11}	hk	hk	hh	hh	hh	hh	hk	hk	hh	hk	hk	hk	hk	hk	kk	kk	hk	kk	kk	hk	hk	hk	hk	kk	hk	hk	hk	kk	hk	hk	kk	hk	hk	hk	hk	hh	hh	hk	kk	hh	hk	hk	hk	hk	hk	hk	hk
Chr04K_46778965	<hkxhk>	{11}	hk	hk	hk	hk	hh	hh	hk	hk	hh	hk	hk	hk	hk	hk	kk	hk	hk	kk	kk	hk	kk	hk	hk	hk	hk	hk	hk	kk	hk	hk	kk	hh	hk	kk	hk	hh	hk	hk	hk	hh	hh	hh	hk	hk	hk	kk	hk
Chr04K_46726344	<hkxhk>	{11}	hk	hk	hk	hh	hh	hh	hk	hk	hk	hk	hk	hk	hk	hk	--	hk	hh	kk	kk	hk	hk	hk	hk	hk	kk	hk	hk	kk	hk	hk	kk	hh	kk	hk	hk	hh	hh	hk	hk	hk	hk	hh	hk	hk	hk	hk	hk
Chr04K_47180734	<hkxhk>	{11}	hk	hk	hh	hh	hk	hh	hk	kk	hh	kk	hk	hk	hk	hk	hk	hk	kk	kk	kk	hk	hk	hk	hk	hk	hk	hk	hk	kk	hk	hk	kk	hh	hk	hk	hk	hh	hk	hk	hk	hh	hk	hh	hk	kk	hk	hk	hk
Chr04K_46502764	<hkxhk>	{00}	hk	hk	kk	kk	kk	kk	hk	hk	kk	hk	hk	hk	kk	hk	hk	hk	hk	hh	hh	kk	kk	hk	hk	hk	hk	hk	hk	hh	hk	hk	hh	kk	kk	hk	hk	kk	kk	hk	hk	kk	hh	kk	hk	hk	hk	hk	hk
Chr04K_47564779	<hkxhk>	{00}	hk	hk	kk	kk	hk	kk	hh	kk	kk	hk	hk	hk	hk	hk	hh	hk	hk	hh	hk	hk	hk	--	hk	hh	kk	hk	hk	hh	hk	hk	hh	kk	hk	hk	hk	kk	hh	hk	hk	kk	hk	kk	hk	kk	hk	hk	hk
Chr04K_36741536	<hkxhk>	{00}	hk	hk	hk	kk	kk	kk	hk	hk	kk	hk	hk	hk	hk	hk	hk	hk	hk	hh	hk	hk	hk	hk	hk	hk	hk	hk	hk	hh	hk	hk	hh	kk	hk	hk	hk	kk	--	kk	hk	kk	hk	hk	hk	hk	kk	hk	hk
Chr04K_52399891	<hkxhk>	{11}	hk	hk	hk	hh	hk	hh	hk	hk	hh	hk	hh	hk	hk	hk	kk	hk	hk	kk	kk	hk	hk	hk	hk	hk	hk	hk	hk	kk	hk	hk	kk	hh	hk	hk	hk	hh	hh	hk	hk	hh	hk	hh	hk	hk	hk	hk	hk
Chr04K_51011893	<hkxhk>	{00}	hk	hk	hk	hk	hk	kk	hk	hk	kk	hk	hk	hk	hk	hk	hk	hk	hk	hk	hh	hk	kk	hk	hk	hk	hk	hk	hk	hh	hk	hk	hh	kk	hk	hk	hk	kk	kk	hk	hk	kk	hk	kk	hk	hk	hk	hk	kk
Chr04K_52655349	<hkxhk>	{00}	hk	hk	hk	kk	hk	kk	hk	hh	hk	hk	kk	hh	hk	hk	hh	hk	kk	hh	hh	hk	kk	hk	hk	hh	kk	hk	hk	hk	hk	kk	hh	kk	hk	hk	hk	kk	kk	hk	hk	kk	hh	kk	hk	hk	hk	hk	kk
Chr04K_53018921	<hkxhk>	{00}	hk	kk	hk	kk	hk	kk	hk	hk	kk	hk	kk	hk	hk	hk	hh	kk	hk	hk	hh	hk	kk	hk	hk	hk	hk	hk	hk	hk	hk	hk	hh	kk	hk	hk	hk	kk	kk	hk	hk	kk	hk	kk	hk	hk	hk	hk	hk
Chr04K_52609800	<hkxhk>	{00}	hk	hk	hk	kk	hk	kk	hk	hk	kk	hk	kk	kk	hk	hk	hh	hk	hk	hk	hh	hk	kk	hh	hk	hk	hk	hk	hk	hh	hk	hk	hh	kk	hk	kk	hk	kk	kk	hk	hk	kk	hk	kk	hk	hk	hk	hk	hk
Chr04K_52536233	<hkxhk>	{00}	hk	hk	hk	kk	hk	kk	hh	kk	kk	hk	kk	hk	hk	hk	hk	hk	hk	hk	hh	kk	kk	kk	hk	hk	hk	hk	hk	hh	hk	hk	hh	kk	hk	hk	kk	kk	hk	hk	hk	kk	hk	kk	hk	hk	hk	hk	hk
Chr04K_51439946	<hkxhk>	{00}	hk	kk	hk	kk	kk	kk	hk	hk	kk	hk	kk	hk	hk	hk	hk	hk	kk	hh	hk	kk	kk	hk	hk	hh	hk	hk	hk	hh	hk	hk	hk	kk	hk	kk	hk	kk	kk	hk	hk	kk	hk	kk	hk	hk	hk	hk	hk
Chr04K_51771868	<hkxhk>	{00}	hk	kk	hk	hk	hk	kk	hk	hk	kk	hk	kk	hk	hk	hk	hh	hk	hk	hk	hh	kk	kk	hk	hk	hk	hk	hk	hk	hk	hk	hk	hh	kk	hk	kk	hk	hk	kk	hk	hk	kk	hk	hk	hk	hk	hk	hk	hk
Chr04K_54892542	<hkxhk>	{11}	hk	hh	hk	hh	hk	hh	hk	hk	hk	hk	hh	hk	hk	hk	kk	hk	hk	kk	kk	hk	hh	hk	hk	hk	hk	hk	kk	kk	hk	hk	kk	hh	hk	hh	hk	hk	hh	hk	hk	hh	hk	hk	hk	hk	hk	hk	hk
Chr04K_55220893	<hkxhk>	{11}	hk	hk	hk	hh	hk	hh	hk	hk	hh	hk	hk	hk	hk	hk	kk	hk	kk	kk	kk	hk	hh	hk	hk	hk	hk	hk	hk	kk	hk	hk	kk	hh	hk	hh	hk	hk	hh	hk	hk	hh	hk	hh	hk	hk	hk	hk	kk
Chr04K_55534786	<lmxll>	{1-}	ll	ll	ll	ll	lm	ll	ll	lm	lm	ll	ll	ll	ll	ll	lm	ll	ll	lm	lm	ll	ll	ll	lm	ll	lm	ll	ll	lm	ll	lm	lm	lm	lm	lm	lm	ll	ll	lm	lm	ll	lm	lm	lm	ll	ll	ll	ll
Chr04K_55442446	<hkxhk>	{00}	hk	kk	hk	kk	hk	kk	hh	kk	kk	hk	kk	hk	hk	hk	hk	hk	kk	hh	hh	kk	kk	hk	hk	hk	hk	hk	hk	hh	hk	hk	hh	kk	hk	kk	hk	kk	kk	hk	hk	kk	hk	kk	kk	hk	hk	hk	hk
Chr04K_55705980	<hkxhk>	{00}	hk	kk	hk	kk	hk	kk	hk	hk	hk	hk	kk	hk	hk	hk	hh	hk	hh	hh	hh	kk	kk	hk	hk	hk	kk	hk	hk	hh	hk	hh	hh	kk	hk	kk	hk	kk	hh	hk	kk	kk	hk	kk	hk	hk	hk	hk	hk
Chr04K_55911795	<hkxhk>	{11}	hk	hh	hk	hh	hk	hk	hk	hk	hk	hk	hh	hk	hk	hk	kk	hk	hk	kk	kk	hk	hh	hk	hh	hk	hk	hk	hk	kk	hk	kk	kk	hh	hk	hh	hk	hk	hk	hk	hk	hh	hh	hh	hk	hk	hk	hk	hk
Chr04K_51965287	<hkxhk>	{00}	hh	kk	hk	kk	hk	kk	hk	hk	kk	hk	kk	hk	kk	hk	hh	hk	hk	hh	hk	kk	hk	hk	hh	hk	hk	hk	hk	hh	hk	hk	hk	kk	hk	kk	hk	kk	kk	hk	hk	hk	hk	hk	hk	hk	hk	hk	hk
Chr04K_55960291	<hkxhk>	{11}	kk	hk	hk	hh	hk	hh	kk	hk	hk	hk	hh	hk	hk	hk	kk	hk	hk	kk	kk	hh	hh	hk	kk	hk	hk	kk	hk	kk	hk	kk	kk	hh	hk	hh	hk	hh	hk	kk	kk	hh	hk	hh	hk	hk	hk	hk	hk
Chr04K_56639038	<hkxhk>	{11}	hk	hh	hk	hh	hk	hh	hk	hk	hk	hk	hh	hk	hk	hk	kk	hk	hk	kk	kk	hk	hk	hk	hk	hk	hk	hk	hk	kk	hk	kk	kk	hk	hk	hh	hk	hh	hk	kk	hk	hk	hk	hh	hk	hk	hk	hk	hk
Chr04K_52086157	<hkxhk>	{00}	hh	kk	hk	kk	hk	kk	hk	hk	kk	hk	kk	hk	hk	hk	hh	kk	hk	hh	hk	kk	kk	hk	hk	hk	hk	hk	kk	hk	hk	hk	hh	kk	hk	hk	hk	kk	kk	hk	kk	kk	hh	kk	hk	hk	hk	hk	hk
Chr04K_56800473	<hkxhk>	{11}	hk	hh	hk	hh	hk	hk	hk	hk	hh	hk	hh	hk	hk	hk	hk	hk	kk	hk	kk	hh	hh	hk	hk	hk	hk	hk	hk	kk	hk	kk	kk	hh	hk	hh	hk	hk	hk	kk	hk	hk	hk	hk	hh	hk	hk	hk	hk
Chr04K_57354695	<hkxhk>	{11}	hk	hh	hk	hk	hk	hh	hk	hk	hh	hk	hh	hk	hk	kk	kk	hk	hk	kk	kk	hh	hh	hk	hk	hk	hk	hk	hk	kk	hk	kk	kk	hh	hk	hk	hh	hh	hk	kk	hk	hh	hk	hk	hh	hk	hk	kk	hk
Chr04K_57491944	<hkxhk>	{11}	hk	hk	hk	hk	hk	hh	hk	hk	hk	hk	hk	hk	hk	kk	kk	kk	hk	kk	kk	hh	hh	hk	hk	kk	hk	hk	hk	kk	hk	kk	kk	hh	hk	hk	hk	hk	hk	kk	hk	hh	hk	hh	hh	hk	hk	kk	hk
Chr04K_57660591	<hkxhk>	{00}	hh	kk	hk	hk	hk	kk	hk	hk	kk	hk	kk	hk	hk	hk	hh	hk	hh	hh	hk	kk	kk	hk	hk	hh	hk	kk	hk	hh	hk	hh	hh	hk	hk	kk	kk	kk	hk	hh	hk	kk	hk	kk	kk	hk	hk	hh	hk
Chr04K_59239538	<hkxhk>	{00}	hh	kk	hh	hk	hk	kk	hk	hk	hk	hk	hk	hk	hk	hh	hh	hk	hk	hh	hh	kk	kk	hk	hk	hk	hk	kk	hk	hk	hk	hh	hh	kk	hk	kk	kk	kk	hk	hh	hk	hk	hh	kk	kk	hk	hk	hh	hk
Chr04K_59784517	<hkxhk>	{00}	hh	kk	hh	hk	hk	kk	hh	hk	kk	hk	kk	hk	hk	hh	hh	hk	hh	hh	hh	kk	kk	--	hk	hk	hk	kk	hk	hh	hk	hh	hk	kk	hk	kk	kk	kk	hk	hk	kk	hk	hk	hk	kk	hk	hk	hh	hk
Chr04K_60402613	<hkxhk>	{00}	hk	kk	hh	hk	hk	kk	hk	hk	hk	hk	kk	kk	hk	hk	hk	hk	kk	hh	hh	kk	kk	hk	hh	hh	hk	kk	hk	hh	hk	hk	hk	kk	hk	hk	kk	kk	hh	hh	kk	hk	hk	kk	kk	hk	hk	hh	hk
Chr04K_61352695	<hkxhk>	{00}	hk	hk	hh	hk	hk	kk	hk	hk	kk	hk	kk	hk	hk	hh	hk	hk	hk	hh	hh	kk	kk	hk	hh	hk	hk	kk	hk	hh	hk	hk	hh	kk	hk	kk	kk	kk	hk	hh	kk	hk	hk	hk	kk	hk	hk	hh	hk
Chr04K_61673843	<hkxhk>	{00}	hk	kk	hk	hk	kk	kk	hh	hk	kk	hk	kk	hk	hk	hh	hh	hk	hk	hh	hk	kk	kk	hh	hk	hh	hk	kk	hk	hk	hk	hk	hk	kk	hk	kk	kk	kk	hh	hh	kk	hk	hk	hk	kk	hk	kk	hh	hk
Chr04K_61791109	<hkxhk>	{00}	hh	kk	hk	hk	hk	kk	hh	hk	kk	hk	kk	hk	hk	hh	hk	hk	hk	hk	hk	kk	kk	hh	hk	hh	hk	kk	hk	hh	hk	hh	hh	kk	hk	kk	kk	kk	hk	hh	kk	hk	hk	hk	kk	hk	hk	hk	hk
Chr04K_61425127	<hkxhk>	{11}	kk	hh	kk	hk	hk	hh	kk	hk	hh	hk	hh	hk	hk	kk	kk	hk	kk	kk	kk	hk	hh	kk	kk	kk	hk	hh	hk	kk	hk	kk	kk	hh	hk	hh	hh	hh	hk	kk	hh	hk	hk	hk	hh	hk	hk	kk	hh
Chr04K_62136638	<hkxhk>	{11}	kk	hh	kk	hk	hk	hk	kk	hh	hh	hk	hh	hk	hh	kk	kk	hk	hk	kk	kk	hk	hk	kk	kk	kk	hk	hh	hk	kk	hk	kk	kk	hh	hk	hk	hk	hk	hk	kk	hk	hk	hk	hk	hk	hk	hk	kk	hk
Chr04K_61867186	<hkxhk>	{00}	hh	kk	hh	hk	kk	hk	hh	kk	kk	kk	kk	hk	hk	hk	hh	hk	hk	hh	hh	kk	kk	hk	hk	hh	kk	hk	hk	hk	hk	hh	hh	kk	hk	kk	kk	kk	hk	hh	hk	hk	hk	kk	kk	hk	hk	hh	hk
Chr04K_63161240	<hkxhk>	{00}	hk	kk	hh	hk	hk	kk	hk	kk	kk	hk	kk	hk	kk	hh	hk	hk	hk	hk	hh	kk	kk	hh	hk	hh	hk	kk	hk	hk	hk	hk	hh	kk	hk	kk	kk	kk	hk	hk	kk	hk	hk	hk	hk	hk	hk	hh	hk
Chr04N_913929	<hkxhk>	{00}	hh	hk	kk	hh	hk	hh	hk	hh	kk	hk	hk	hh	hh	hk	kk	hk	hh	hh	hh	hk	hk	hh	kk	hk	hk	hk	hk	hk	hh	hh	hh	hk	hh	hh	hh	hk	hk	hk	hk	hk	hk	hk	kk	hk	hk	hh	hh
Chr04N_870286	<hkxhk>	{00}	hh	hk	kk	hh	kk	hk	hh	hk	kk	hk	hk	hh	hh	hk	kk	hk	hh	hh	hk	hk	hk	hk	kk	hk	hk	hh	hk	hk	hh	hh	hk	hk	hk	hk	hk	hk	hk	kk	hk	hk	hh	kk	kk	hk	hk	hh	hh
Chr04N_2246159	<hkxhk>	{00}	hh	kk	kk	hh	hk	hk	hk	hk	kk	hh	hk	hh	hh	hk	kk	hk	hh	hh	hk	hk	hh	hh	kk	hk	hk	hh	hk	hk	hh	hh	hk	hh	hh	hk	hh	hk	hk	hk	hk	hk	hh	kk	kk	hk	kk	hh	hh
Chr04N_1142490	<hkxhk>	{00}	hk	hk	kk	hh	hk	hk	hh	hk	kk	hk	hk	hh	hh	hk	kk	hk	hh	hh	hh	hk	hk	hh	kk	hk	hk	hk	hk	hk	hk	hh	hk	hh	hk	hh	hh	hk	hk	hk	hk	hk	kk	kk	kk	hk	hk	hk	hh
Chr04N_639029	<hkxhk>	{00}	hh	hk	kk	hh	hk	hk	hh	hk	--	hk	hk	hk	hh	hk	kk	kk	hh	hh	hh	hk	hh	hh	kk	hk	hk	hk	hk	hk	hh	hh	hk	hh	hk	hk	hh	hk	hk	hk	hk	hk	hh	kk	kk	hk	hk	hk	hh
Chr04N_1318700	<hkxhk>	{00}	hh	hk	kk	hh	hk	hk	hh	hk	kk	hk	hk	hh	hh	hk	kk	hk	hh	hk	hk	hk	hk	hk	hk	hh	hk	hk	hk	hk	hk	hk	hk	hk	hh	hh	hh	hk	hk	hk	hk	hk	hk	hk	kk	hk	hk	hh	hh
Chr04N_2501849	<hkxhk>	{11}	kk	hk	hk	kk	hk	hk	kk	hk	hh	hk	hk	kk	kk	hk	hh	hk	kk	kk	kk	hk	kk	kk	hh	hk	hk	hk	hh	hk	kk	kk	hk	kk	kk	kk	kk	hk	hh	hk	hk	hk	kk	hh	hk	hk	hk	kk	hk
Chr04N_2768642	<hkxhk>	{00}	hh	hk	hk	hh	hk	hk	hh	hk	kk	hk	hk	hh	hk	hh	kk	hk	hh	hh	hk	hk	hh	hh	kk	hk	hk	hk	hk	hk	hk	hh	hk	hh	hh	hk	hh	hk	hk	hk	hk	hk	hk	kk	kk	hk	hk	hh	hk
Chr04N_7858641	<hkxhk>	{00}	hk	hk	kk	hh	hk	hk	hh	hk	kk	hk	hk	hk	hh	hh	kk	hk	hh	hk	hh	hk	hk	hh	kk	hh	hk	hk	kk	hh	hh	hh	kk	hh	hh	hh	hh	hk	hk	hk	hk	kk	hh	kk	kk	hk	hk	hh	kk
Chr04N_6005901	<lmxll>	{0-}	ll	ll	lm	ll	lm	lm	ll	lm	lm	lm	lm	lm	ll	ll	lm	ll	lm	ll	ll	lm	ll	ll	lm	ll	lm	lm	lm	ll	ll	ll	lm	ll	ll	lm	ll	ll	lm	lm	ll	lm	ll	lm	lm	ll	ll	ll	lm
Chr04N_5597418	<hkxhk>	{00}	hh	hh	kk	hk	hk	hk	hk	hh	kk	hk	kk	hh	hk	hh	kk	kk	hk	hk	hh	hk	hk	hk	kk	hh	hk	hk	kk	hk	hh	hh	kk	hh	hh	hh	hh	hk	kk	hk	hk	hk	hh	kk	kk	hk	hk	hh	kk
Chr04N_4632208	<lmxll>	{0-}	ll	lm	lm	ll	lm	lm	ll	ll	lm	lm	lm	ll	ll	ll	lm	ll	ll	ll	ll	ll	ll	ll	lm	ll	lm	lm	lm	ll	ll	ll	lm	ll	ll	ll	ll	ll	lm	lm	ll	lm	ll	lm	lm	ll	ll	ll	lm
Chr04N_5258002	<hkxhk>	{00}	hh	hk	kk	hh	hk	hk	hk	hk	kk	hk	kk	hk	hh	hk	kk	hk	hh	hh	hh	hh	hh	hk	kk	hh	hk	hk	kk	hh	hh	hh	hk	hh	hh	hh	hh	hk	kk	hk	hk	hk	hh	kk	kk	hk	hk	hh	kk
Chr04N_6080973	<lmxll>	{0-}	ll	ll	lm	ll	lm	lm	ll	ll	lm	lm	lm	ll	ll	ll	lm	ll	ll	ll	ll	lm	ll	ll	lm	ll	lm	lm	lm	ll	ll	ll	lm	ll	ll	ll	ll	ll	lm	lm	ll	ll	ll	lm	lm	ll	ll	ll	lm
Chr04N_4605748	<nnxnp>	{-0}	nn	nn	np	nn	nn	nn	nn	np	np	nn	np	nn	nn	nn	np	np	np	nn	nn	nn	nn	nn	np	nn	nn	nn	np	nn	nn	nn	nn	nn	nn	nn	nn	np	np	nn	np	nn	nn	np	np	np	np	nn	np
Chr04N_6661639	<hkxhk>	{00}	hk	hh	kk	hh	hk	kk	hk	kk	kk	hk	kk	hk	hk	hh	hh	hk	hh	hh	hh	hk	hh	hk	kk	--	kk	hk	kk	hh	hh	hh	kk	hh	hh	hk	hk	hk	kk	hk	hk	hh	hk	kk	kk	hk	kk	hk	kk
Chr04N_5618480	<lmxll>	{0-}	ll	ll	lm	lm	lm	lm	lm	ll	lm	lm	lm	lm	ll	ll	--	lm	ll	ll	lm	lm	ll	ll	lm	ll	lm	lm	lm	ll	ll	ll	lm	ll	ll	lm	ll	lm	lm	lm	ll	lm	lm	lm	lm	ll	lm	ll	lm
Chr04N_6850609	<hkxhk>	{00}	hk	hk	kk	hk	hk	hk	hk	hk	kk	hk	kk	hk	hk	hk	hk	hk	kk	hk	hh	hk	hh	hk	kk	hk	hk	hk	hk	hh	hh	hh	kk	hh	hk	hk	hk	hk	kk	hk	hk	hk	hk	kk	kk	hk	hk	hh	kk
Chr04N_10450396	<hkxhk>	{00}	hk	hh	kk	hk	hh	hk	hk	hk	kk	hk	kk	hk	hk	hk	kk	hk	hk	hh	hk	kk	hh	hk	kk	hh	hk	hk	kk	hk	hh	hk	kk	hk	hk	hk	hk	hk	kk	hk	kk	hh	hk	kk	kk	hk	hk	hh	kk
Chr04N_10097666	<hkxhk>	{11}	kk	kk	hk	hk	kk	hk	hk	hk	hh	hk	hh	hk	hk	kk	hk	hk	hh	kk	kk	kk	kk	hk	hk	hk	kk	hk	hh	kk	kk	kk	hk	kk	kk	hk	hk	hk	hk	hk	hh	kk	hk	hh	hk	hk	hk	kk	hk
Chr04N_10679118	<hkxhk>	{00}	hh	hh	kk	hk	hh	hk	hk	kk	kk	hk	kk	kk	hk	hk	hk	hk	hk	hh	hk	hk	hh	kk	kk	hh	hk	hk	kk	hk	hh	hh	kk	hh	hh	hk	hk	hk	kk	hh	kk	hk	--	kk	kk	hk	hk	hh	kk
Chr04N_11038374	<hkxhk>	{00}	hh	hh	kk	hk	hk	hk	hk	kk	kk	hk	kk	hk	kk	hk	hk	hk	hk	hh	hh	hk	hh	hk	kk	hh	hk	hk	kk	hh	hh	hh	kk	hh	hh	hk	hk	hk	kk	hk	kk	hk	hk	kk	kk	hk	hk	hh	kk
Chr04N_8987949	<hkxhk>	{00}	hk	hk	kk	hh	hh	hh	hk	kk	kk	kk	kk	hk	kk	hh	hk	hk	hk	hk	hh	hk	hh	hk	kk	hh	hk	kk	kk	hh	hh	hk	hk	hk	hh	hk	hk	kk	kk	hk	kk	hk	hh	kk	hk	hk	hk	hh	kk
Chr04N_11920015	<hkxhk>	{00}	hk	hk	kk	hk	hk	hk	hk	kk	kk	hk	kk	hk	kk	hk	kk	hk	hk	hh	hh	hk	hh	hk	kk	hk	hh	hk	kk	hh	hk	hh	kk	hk	hk	hk	hk	hk	kk	hk	kk	hk	kk	kk	hk	hk	hk	hk	kk
Chr04N_13146778	<hkxhk>	{00}	hk	hk	kk	hk	hk	hh	hk	kk	kk	hk	kk	hk	kk	hh	hk	hk	hk	hh	hk	kk	hh	hk	kk	hh	hh	hk	kk	hh	hh	hh	kk	hh	hh	hk	hk	hk	kk	hk	kk	hk	hk	kk	hk	hk	hk	hh	kk
Chr04N_13572417	<hkxhk>	{00}	hh	hk	kk	hk	hh	hk	hk	kk	kk	hk	kk	hk	kk	hk	hk	hk	kk	hh	hh	hk	hk	hk	kk	hk	hk	hk	kk	hh	hh	hh	kk	hk	hk	hk	hk	kk	kk	hk	kk	hk	hk	kk	hk	hk	hk	hk	kk
Chr04N_12416232	<hkxhk>	{00}	hk	hk	kk	hk	hh	hk	hh	kk	kk	hk	kk	hk	kk	hh	hk	hk	hk	hk	hk	hk	hh	hk	kk	hk	hk	hk	kk	hh	hk	hh	kk	hk	hh	hk	hk	kk	kk	hk	kk	hk	hk	kk	hk	hk	hk	hh	hk
Chr04N_16543821	<hkxhk>	{11}	kk	hk	hh	hk	kk	hk	hk	hh	hk	hk	hk	hk	hh	kk	hk	hk	hk	kk	kk	hk	kk	hk	hk	kk	hk	hk	hh	kk	kk	kk	hh	hk	kk	hh	hk	hk	hh	hk	hh	hk	hh	hh	hk	hk	hk	kk	hh
Chr04N_16339173	<hkxhk>	{11}	kk	hk	hh	hk	kk	hk	hk	hh	hh	hk	hh	hk	hh	kk	hk	hk	kk	kk	kk	hk	kk	hk	hk	kk	hk	kk	hh	kk	kk	kk	hh	hk	kk	hk	hk	hh	hh	hk	hh	hk	hk	hh	hk	hk	hk	kk	hh
Chr04N_26280277	<hkxhk>	{00}	hh	hk	kk	hk	hh	hh	kk	kk	kk	hk	kk	hk	kk	hh	hk	hk	--	hh	hh	hh	hh	hk	kk	hh	hk	hh	kk	hh	hk	hh	kk	kk	hh	hk	hk	kk	kk	hk	kk	hk	hk	hk	hk	hk	hk	hk	kk
Chr04N_14465328	<hkxhk>	{00}	hh	hk	kk	hk	hh	hk	hk	kk	kk	hk	kk	hk	kk	hh	hk	hk	hk	hh	hk	hk	hk	hk	kk	hh	kk	hk	kk	hh	hh	hk	kk	hk	hh	hk	hk	kk	kk	hk	kk	hk	hk	hh	hh	hk	hk	hh	kk
Chr04N_27735304	<hkxhk>	{11}	kk	hk	hh	hk	kk	hk	hk	hh	hh	hk	hh	hk	hk	kk	hk	hk	hk	kk	kk	hk	kk	hk	hh	kk	hk	hk	hh	kk	kk	kk	hh	hk	kk	hk	hk	hk	--	hk	hh	hk	hk	hh	hk	hk	hk	kk	hh
Chr04N_15667341	<hkxhk>	{00}	hk	hk	kk	hk	hh	kk	hk	kk	kk	hk	kk	hk	kk	hh	kk	hk	kk	hh	hh	hk	hh	hk	kk	hh	hk	hh	kk	hh	hh	hh	kk	hk	hh	hk	hk	kk	kk	hk	kk	hk	kk	kk	hk	hk	hk	hh	kk
Chr04N_17156882	<hkxhk>	{00}	hh	hk	kk	hk	hh	hk	hk	kk	kk	hk	kk	kk	kk	hk	hk	hk	hk	hh	hh	kk	hk	hk	kk	hh	hk	hk	kk	hk	hh	hh	kk	hk	hh	hk	hk	kk	kk	hk	--	hk	hk	kk	kk	hk	hk	hh	hk
Chr04N_22679760	<nnxnp>	{-1}	nn	nn	nn	nn	np	--	nn	nn	nn	np	nn	nn	nn	np	nn	nn	nn	np	np	nn	nn	nn	nn	np	nn	np	nn	np	np	np	nn	nn	np	nn	nn	nn	nn	np	nn	nn	nn	nn	nn	nn	nn	np	nn
Chr04N_38002307	<hkxhk>	{00}	hh	hk	kk	hk	hh	hk	hk	kk	kk	hk	kk	kk	kk	hk	hk	hk	hk	hk	hk	hk	hh	hk	kk	hh	hk	hk	kk	hk	hh	hh	kk	hk	hh	hk	hk	kk	kk	hk	kk	hk	kk	kk	hk	hk	hk	hh	kk
Chr04N_17224663	<hkxhk>	{00}	hh	hk	kk	hk	hh	hk	hk	kk	kk	hk	kk	hk	kk	hh	hk	hk	hk	hh	hk	hk	hh	hk	kk	hh	hk	hk	kk	hk	hh	hh	kk	hk	hh	hk	hk	kk	kk	hk	kk	hk	hk	kk	hk	hk	hk	hk	kk
Chr04N_33544787	<hkxhk>	{00}	hh	hk	kk	hk	hh	hk	hk	kk	kk	hk	kk	hk	hk	hh	hk	hk	hk	hk	hh	hk	hh	hk	kk	hk	hk	hh	kk	hk	hh	hk	kk	hk	hh	hk	hk	kk	kk	hk	kk	hk	kk	hk	kk	hk	hk	hk	kk
Chr04N_26260497	<hkxhk>	{00}	hh	hk	kk	hk	hh	hh	hk	kk	kk	kk	kk	hk	hk	hh	kk	hk	hk	hh	hh	hk	hh	hk	kk	hh	hk	hh	kk	hh	hk	hh	kk	hk	hh	hk	hk	kk	kk	hk	kk	hk	hk	hk	hk	hk	hk	hh	kk
Chr04N_34074573	<hkxhk>	{00}	hh	hk	kk	hk	hh	kk	hk	hk	kk	hk	kk	hk	kk	hh	hk	hk	kk	hh	hk	hk	hh	hk	kk	hh	hk	hh	kk	hk	hk	hh	kk	hk	hk	hk	hk	kk	kk	hk	kk	hk	hk	hk	hk	hk	kk	hh	kk
Chr04N_41912590	<nnxnp>	{-1}	np	np	np	nn	np	np	np	nn	nn	np	nn	nn	np	np	nn	nn	nn	np	np	nn	np	np	nn	np	nn	np	nn	np	np	np	nn	nn	np	nn	nn	nn	nn	np	nn	np	np	np	nn	nn	nn	np	nn
Chr04N_29082263	<hkxhk>	{00}	hh	hk	kk	hk	hk	hk	hk	kk	kk	hk	kk	hk	kk	hh	hk	hk	hk	hk	hh	hk	hh	hk	kk	hh	hk	hh	kk	hk	hk	hh	kk	hk	hk	hk	hk	kk	kk	hk	kk	hk	hk	hk	hk	hk	hk	hh	kk
Chr04N_29982573	<hkxhk>	{00}	hh	hk	hk	hk	hh	hk	hk	kk	kk	hk	kk	hk	kk	hk	hk	hk	kk	hh	hh	hk	hk	hk	kk	hh	hk	hh	kk	hk	hk	hh	kk	hk	hh	hk	hk	kk	kk	hk	kk	hk	hk	hk	hk	hk	hk	hh	kk
Chr04N_30704533	<hkxhk>	{00}	hh	hk	hh	hk	hh	hk	kk	kk	kk	hk	kk	hk	kk	hk	hk	hk	hk	hh	hh	hk	hk	hk	kk	hh	hk	hh	kk	hh	hh	hk	kk	hk	hh	hk	hk	kk	kk	hk	kk	hk	hk	hk	hk	hk	hk	hh	kk
Chr04N_36209744	<nnxnp>	{-1}	np	nn	np	nn	np	np	nn	nn	nn	nn	nn	nn	np	np	nn	nn	nn	np	np	nn	nn	nn	nn	np	nn	np	nn	np	np	np	nn	nn	np	np	nn	nn	nn	np	nn	np	nn	np	nn	np	nn	np	nn
Chr04N_22794324	<hkxhk>	{00}	hk	hk	kk	kk	hh	hk	hk	kk	kk	hk	kk	hk	kk	hh	hk	hk	hh	hh	hh	hk	hk	hk	kk	hh	hk	hk	hk	hh	hh	hh	hk	hk	hh	hk	hk	hk	hk	hk	hk	hk	kk	kk	hk	hk	hk	hh	kk
Chr04N_38285664	<hkxhk>	{00}	hh	hk	hk	hk	hh	hk	hk	kk	kk	hk	kk	hk	kk	hh	hk	hk	hk	hh	hk	hk	hk	hk	kk	hh	hk	hh	kk	hh	hh	hk	kk	hk	hh	hk	hk	kk	kk	hk	kk	hk	hh	hk	hk	hk	hk	hh	kk
Chr04N_42777140	<hkxhk>	{00}	hk	hk	hh	hk	hh	hk	kk	kk	hk	hk	kk	hk	kk	hk	hk	hk	hk	hh	hh	hk	hk	hk	kk	hk	hk	hh	hk	hh	hh	hk	kk	hk	hh	kk	hk	kk	kk	kk	kk	hk	hk	hk	hk	hk	hk	hh	kk
Chr04N_41660736	<hkxhk>	{00}	hh	hk	kk	kk	--	hk	hk	kk	kk	hk	kk	hk	kk	hh	hk	hk	hk	hh	hh	hk	hh	hk	kk	hh	hk	hh	kk	hk	hh	hk	kk	hk	hk	hk	hk	hk	hh	hk	kk	--	hk	hk	hk	hk	kk	hh	kk
Chr04N_43295037	<nnxnp>	{-1}	np	nn	np	nn	np	np	nn	nn	nn	np	nn	nn	nn	np	nn	nn	nn	np	np	nn	nn	nn	nn	np	nn	np	nn	np	np	np	nn	nn	np	nn	nn	nn	nn	np	nn	nn	nn	np	nn	nn	nn	np	nn
Chr04N_43642038	<hkxhk>	{11}	kk	hk	kk	hh	kk	kk	hk	hh	hk	hk	hh	kk	hh	hk	hk	hk	hh	kk	kk	hk	kk	hk	hh	kk	hk	kk	hh	kk	kk	kk	hh	hk	kk	kk	hh	hh	hh	kk	hh	hk	hk	hk	hk	hk	hk	kk	hh
Chr04N_43834964	<hkxhk>	{00}	hh	hk	hh	hk	hh	hk	hk	hk	hk	hk	kk	hk	kk	hh	hk	hk	kk	hh	hh	hk	hk	hk	kk	hk	hk	hk	kk	hh	hh	hk	kk	hk	hk	hk	hk	kk	kk	hh	kk	hk	hk	hk	hk	hk	hk	hh	kk
Chr04N_42568364	<hkxhk>	{00}	hk	hk	hh	hk	hh	hk	hk	kk	hk	hk	kk	hk	kk	hk	hk	hk	hk	hk	hh	hh	hh	hk	kk	hk	kk	hk	kk	hh	hk	hk	kk	hk	hk	hk	kk	kk	kk	hh	kk	hk	hk	hk	hk	hk	hk	hh	hk
Chr04N_45744172	<nnxnp>	{-1}	np	nn	np	nn	np	np	nn	nn	nn	np	nn	nn	nn	np	nn	nn	nn	np	np	nn	nn	nn	nn	np	nn	np	nn	np	np	np	nn	np	np	nn	nn	nn	nn	np	nn	nn	nn	nn	nn	nn	nn	np	np
Chr04N_44028635	<hkxhk>	{00}	hk	hk	hk	kk	hh	hk	hk	kk	hk	kk	kk	hk	kk	hk	hk	hk	hk	hh	hh	hh	hk	hh	kk	hh	kk	hh	kk	hh	hk	hh	kk	kk	hk	hk	hk	kk	kk	hh	kk	hk	hh	hk	hk	hk	hk	hh	hk
Chr04N_45935391	<hkxhk>	{00}	hk	hk	hh	hk	hh	hk	hk	kk	hk	hk	kk	hk	kk	hh	kk	hk	hk	hh	hh	hk	hk	hk	kk	hh	kk	hh	kk	hk	hk	hh	kk	hk	hh	hk	hk	kk	kk	hk	kk	hk	hk	hk	hk	hk	hk	hk	hk
Chr04N_44200427	<nnxnp>	{-1}	np	nn	np	nn	np	np	nn	np	nn	np	nn	np	np	np	np	nn	nn	np	np	nn	np	nn	nn	np	nn	np	nn	np	np	np	nn	nn	np	nn	nn	np	np	np	nn	nn	--	nn	nn	nn	nn	np	np
Chr04N_46171933	<hkxhk>	{00}	hh	hk	hh	hh	hh	hk	kk	kk	hk	hk	kk	hk	kk	hh	hk	hk	hk	hk	hk	hk	hh	hk	kk	hh	kk	hh	kk	hk	hh	hk	kk	hk	hh	hk	hk	kk	kk	hk	kk	hk	hh	hk	hk	hk	hk	hh	hk
Chr04N_44525898	<hkxhk>	{11}	kk	hk	kk	hh	kk	hk	hk	hh	hk	kk	hh	hk	hh	kk	hk	hk	kk	kk	kk	hh	kk	hk	hk	kk	hh	kk	hh	kk	kk	kk	hh	hk	kk	hk	hk	hk	hh	kk	hh	hk	hk	hk	hk	hk	kk	kk	hk
Chr04N_49961479	<nnxnp>	{-1}	np	nn	np	nn	np	np	nn	nn	nn	nn	nn	np	nn	np	nn	np	nn	np	np	np	nn	np	np	np	nn	np	nn	np	nn	np	nn	np	np	np	np	nn	nn	np	nn	nn	nn	nn	nn	nn	nn	np	np
Chr04N_47662714	<hkxhk>	{00}	hh	hk	hh	hk	hh	hk	hk	kk	hk	hk	kk	hk	kk	hk	hk	hh	hh	hk	hh	kk	hh	hk	kk	hh	kk	hh	kk	hk	kk	hk	kk	hk	hh	hk	hk	kk	kk	hk	kk	hk	--	hk	hk	hk	hk	hh	hk
Chr04N_45307730	<lmxll>	{1-}	lm	lm	lm	lm	lm	ll	lm	ll	lm	ll	ll	lm	ll	lm	lm	lm	lm	lm	lm	lm	--	lm	ll	lm	ll	lm	ll	ll	lm	lm	ll	lm	lm	lm	lm	ll	ll	lm	ll	lm	lm	lm	lm	lm	lm	lm	ll
Chr04N_46998947	<hkxhk>	{00}	hh	hh	hh	hk	hh	kk	hk	hk	hk	hk	kk	hk	kk	hk	hk	hh	hk	hh	hh	hk	hk	hk	kk	hh	kk	hk	kk	hk	kk	hk	kk	hk	hk	hk	hk	kk	kk	hh	kk	kk	hk	kk	hk	hk	hk	hh	hk
Chr04N_48447705	<nnxnp>	{-0}	nn	np	nn	np	nn	nn	nn	np	np	nn	np	nn	np	nn	np	nn	nn	nn	nn	nn	nn	nn	np	nn	np	nn	np	nn	np	nn	np	nn	nn	np	np	np	np	np	np	np	np	np	nn	np	np	nn	nn
Chr04N_48017383	<hkxhk>	{11}	kk	hk	kk	hk	kk	hk	kk	hh	hk	hk	hk	hk	hh	kk	hk	kk	kk	kk	kk	hk	kk	kk	hk	kk	hk	kk	hh	hk	hh	kk	hh	kk	kk	hk	hk	hh	hk	kk	hk	hk	kk	hh	hk	hk	hk	kk	hk
Chr04N_47825905	<hkxhk>	{11}	kk	hk	kk	hk	kk	kk	hk	hk	hk	hk	hh	kk	hh	hk	kk	kk	kk	kk	kk	hk	kk	hk	hh	kk	hh	hk	hh	kk	hh	kk	hh	kk	kk	hk	hk	hk	hk	kk	hh	hk	hk	hh	hk	hk	hk	kk	kk
Chr04N_48495059	<nnxnp>	{-0}	nn	np	nn	np	nn	nn	np	np	np	nn	np	nn	np	nn	np	nn	nn	nn	nn	nn	nn	nn	np	nn	np	nn	np	nn	np	nn	np	nn	nn	np	np	np	np	np	np	np	np	np	nn	np	np	nn	nn
Chr04N_49101418	<hkxhk>	{00}	hh	hk	hh	hk	hh	hh	hk	kk	hk	hk	kk	hh	kk	hh	hk	hh	hk	hh	hk	hk	hk	hh	kk	hh	kk	hh	kk	hk	kk	hh	hk	hh	hh	hk	hk	kk	kk	hh	kk	hk	hh	kk	hk	hk	hk	hh	hh
Chr04N_51046033	<nnxnp>	{-0}	nn	np	nn	np	nn	np	np	np	np	np	np	nn	nn	nn	np	nn	nn	nn	nn	nn	nn	nn	np	nn	np	nn	np	nn	np	nn	np	nn	nn	nn	np	np	np	np	np	np	np	np	nn	np	np	nn	nn
Chr04N_51172769	<nnxnp>	{-0}	nn	np	nn	np	nn	nn	np	np	np	nn	np	nn	np	nn	np	nn	nn	nn	nn	nn	nn	nn	np	nn	np	nn	np	nn	np	nn	np	nn	nn	nn	np	np	np	np	np	np	np	np	nn	np	np	nn	nn
Chr04N_50099000	<lmxll>	{0-}	ll	ll	ll	ll	ll	lm	ll	lm	ll	lm	lm	ll	--	ll	ll	ll	ll	ll	ll	lm	ll	ll	lm	ll	lm	ll	lm	lm	lm	ll	lm	ll	ll	ll	ll	lm	lm	ll	lm	ll	ll	lm	ll	ll	ll	ll	ll
Chr04N_51223848	<nnxnp>	{-0}	nn	np	nn	np	nn	nn	np	np	np	nn	np	nn	np	nn	np	nn	nn	nn	nn	nn	nn	nn	np	nn	np	nn	np	nn	np	nn	np	nn	nn	nn	np	np	np	np	np	np	np	np	nn	np	np	nn	nn
Chr04N_48204466	<hkxhk>	{00}	hh	hk	hh	hk	hh	hk	kk	kk	hk	hk	kk	hk	kk	hh	hk	hh	hh	hk	hk	hk	hh	hh	kk	hk	kk	hh	kk	hk	kk	hh	kk	hk	hh	hk	hk	kk	kk	hh	kk	hk	hh	kk	hk	hk	hk	hh	hh
Chr04N_51185566	<nnxnp>	{-0}	nn	np	nn	np	nn	nn	np	np	nn	nn	nn	nn	np	nn	np	nn	nn	nn	nn	nn	nn	nn	nn	nn	nn	nn	np	nn	np	nn	np	nn	nn	nn	np	np	np	np	--	np	np	np	np	np	np	nn	nn
Chr04N_50641480	<lmxll>	{1-}	lm	lm	lm	lm	lm	ll	lm	ll	lm	ll	ll	lm	ll	lm	lm	lm	lm	lm	lm	lm	lm	lm	ll	lm	ll	lm	ll	ll	ll	lm	ll	lm	lm	lm	lm	ll	ll	lm	ll	lm	lm	ll	lm	lm	lm	lm	lm
Chr04N_53465050	<nnxnp>	{-0}	nn	np	np	np	nn	nn	np	np	np	np	np	nn	np	nn	np	nn	nn	nn	nn	nn	nn	nn	np	nn	np	nn	--	nn	np	nn	np	nn	nn	nn	np	np	np	np	np	np	np	np	nn	np	nn	nn	nn
Chr04N_52701378	<hkxhk>	{11}	kk	kk	kk	hk	kk	hk	hk	hh	hk	hk	hh	kk	hh	kk	hk	kk	kk	kk	kk	hk	kk	kk	hh	kk	hk	hk	hh	hk	hh	hk	hh	kk	hk	hk	hk	hh	hh	hh	hh	hh	--	hh	kk	hk	hk	kk	hk
Chr04N_50846464	<lmxll>	{0-}	ll	ll	ll	ll	ll	lm	ll	lm	ll	lm	lm	ll	lm	ll	ll	ll	ll	ll	ll	lm	lm	ll	lm	ll	lm	ll	lm	lm	lm	ll	lm	ll	ll	ll	ll	lm	lm	ll	lm	ll	lm	lm	ll	ll	ll	ll	ll
Chr04N_51160308	<nnxnp>	{-0}	nn	nn	nn	np	nn	nn	np	np	np	nn	np	nn	np	nn	np	nn	nn	nn	nn	nn	nn	nn	nn	nn	np	nn	np	nn	np	nn	np	nn	nn	nn	np	np	np	np	np	nn	np	np	nn	np	np	nn	nn
Chr04N_54137397	<nnxnp>	{-0}	nn	np	nn	np	nn	np	np	np	np	np	np	nn	np	nn	np	nn	nn	nn	nn	nn	nn	nn	np	nn	np	nn	np	nn	np	nn	np	nn	nn	nn	np	np	np	np	np	np	np	np	nn	np	np	np	nn
Chr04N_51641383	<lmxll>	{0-}	ll	ll	ll	ll	ll	lm	ll	lm	ll	lm	lm	ll	lm	ll	ll	ll	ll	ll	ll	ll	lm	ll	ll	ll	lm	ll	lm	lm	lm	ll	lm	ll	ll	ll	ll	lm	lm	ll	lm	ll	ll	lm	ll	ll	ll	ll	ll
Chr04N_48601438	<nnxnp>	{-0}	nn	np	nn	np	nn	np	np	nn	np	nn	--	nn	np	nn	np	nn	nn	nn	nn	nn	nn	nn	np	nn	np	nn	np	nn	nn	nn	np	nn	nn	np	np	np	np	np	np	np	np	nn	nn	np	np	nn	nn
Chr04N_51553404	<nnxnp>	{-0}	nn	np	nn	np	nn	np	np	np	np	np	np	nn	nn	nn	np	nn	nn	nn	nn	nn	nn	nn	np	nn	np	nn	nn	nn	np	nn	np	nn	nn	nn	np	np	np	np	np	nn	np	nn	nn	np	np	nn	nn
Chr04N_53877705	<lmxll>	{0-}	ll	ll	ll	ll	ll	lm	ll	lm	ll	lm	lm	ll	ll	ll	ll	ll	ll	ll	ll	lm	lm	ll	ll	ll	lm	ll	lm	lm	lm	ll	lm	ll	ll	ll	ll	lm	lm	ll	lm	lm	ll	lm	ll	ll	ll	ll	ll
Chr04N_54823894	<nnxnp>	{-0}	nn	np	nn	np	nn	np	nn	np	np	np	np	nn	np	nn	np	nn	nn	nn	nn	nn	nn	nn	nn	nn	np	nn	np	nn	np	nn	np	nn	nn	nn	np	np	nn	np	np	np	np	np	nn	np	np	np	nn
Chr04N_54080727	<lmxll>	{0-}	ll	ll	ll	ll	ll	lm	ll	lm	ll	lm	lm	ll	ll	ll	ll	ll	ll	ll	ll	lm	lm	ll	ll	lm	lm	ll	lm	lm	lm	ll	lm	ll	ll	ll	ll	lm	lm	ll	lm	--	ll	lm	ll	ll	ll	ll	ll
Chr04N_50178863	<nnxnp>	{-0}	nn	np	nn	np	nn	nn	np	np	np	nn	np	nn	np	np	np	nn	nn	np	nn	np	np	nn	np	nn	np	nn	np	nn	np	nn	np	nn	nn	np	np	np	np	np	nn	np	np	np	np	np	np	nn	nn
Chr04N_55458603	<nnxnp>	{-0}	nn	np	nn	np	nn	np	np	np	np	np	nn	nn	nn	nn	np	nn	nn	nn	nn	nn	nn	nn	nn	nn	np	nn	np	nn	np	nn	np	nn	nn	nn	np	np	np	--	np	np	np	np	nn	np	np	np	nn
Chr04N_55428061	<lmxll>	{0-}	ll	ll	ll	ll	ll	lm	ll	lm	ll	lm	lm	ll	ll	ll	ll	ll	ll	ll	ll	lm	lm	ll	ll	lm	lm	ll	lm	lm	lm	ll	lm	ll	ll	ll	ll	lm	lm	ll	lm	lm	ll	lm	ll	ll	ll	ll	ll
Chr04N_54998365	<nnxnp>	{-0}	nn	np	nn	np	nn	np	np	np	nn	np	np	nn	np	nn	np	nn	nn	nn	nn	nn	nn	nn	np	nn	np	nn	np	nn	np	nn	nn	nn	nn	nn	np	np	np	np	np	nn	--	np	nn	np	np	np	nn
Chr04N_55408374	<hkxhk>	{00}	hk	hk	hk	hk	hk	kk	hk	kk	hk	kk	hk	hh	hk	hh	hk	hh	hh	hh	hh	hk	hk	hh	hk	hk	kk	hh	kk	hk	kk	hh	kk	hh	hh	hh	hk	kk	kk	kk	kk	kk	hk	kk	hk	hk	hk	hk	hh
Chr04N_54509219	<lmxll>	{0-}	lm	ll	ll	ll	ll	lm	ll	lm	ll	--	lm	ll	ll	ll	ll	ll	ll	ll	ll	lm	lm	lm	lm	lm	lm	ll	lm	lm	lm	ll	lm	ll	ll	ll	ll	lm	lm	ll	lm	lm	lm	lm	ll	lm	lm	ll	lm
Chr05K_255566	<lmxll>	{0-}	ll	lm	lm	lm	lm	lm	ll	lm	lm	lm	ll	lm	ll	ll	ll	lm	lm	lm	ll	lm	lm	ll	ll	lm	ll	ll	ll	ll	ll	lm	ll	lm	lm	ll	lm	lm	lm	ll	ll	lm	ll	lm	ll	lm	lm	ll	lm
Chr05K_5553352	<hkxhk>	{10}	hh	hh	hk	hk	hh	hk	kk	hk	hk	hh	hk	hk	kk	hk	kk	hk	hh	hh	kk	hk	hk	hh	kk	hh	hk	hk	hk	kk	hk	hk	hk	hh	hh	hk	hh	hh	hh	kk	hh	hh	kk	hk	hk	hh	hk	hk	hk
Chr05K_1409039	<lmxll>	{0-}	lm	lm	lm	lm	lm	lm	ll	lm	lm	lm	ll	lm	ll	ll	ll	lm	lm	lm	ll	lm	lm	ll	ll	lm	ll	ll	ll	ll	ll	lm	ll	lm	lm	ll	lm	lm	lm	ll	ll	lm	ll	lm	ll	lm	lm	ll	lm
Chr05K_5447232	<hkxhk>	{10}	hk	hk	hk	hk	hh	hk	hk	hk	hk	hh	hk	hk	kk	hk	kk	hk	hh	hh	kk	hk	hk	hh	kk	hh	hk	hk	hk	kk	hk	hk	hk	hh	hh	hk	hh	hh	hh	kk	hh	hh	kk	hk	hk	hh	hh	hk	hk
Chr05K_6112309	<nnxnp>	{-1}	np	np	nn	nn	np	nn	nn	nn	nn	np	np	nn	nn	np	nn	nn	np	np	nn	nn	nn	np	nn	nn	np	np	np	nn	np	nn	np	np	np	np	np	np	np	nn	np	np	nn	nn	np	np	np	np	nn
Chr05K_6387015	<lmxll>	{0-}	lm	lm	lm	lm	lm	lm	ll	lm	lm	lm	ll	lm	ll	ll	ll	ll	lm	lm	lm	lm	lm	lm	ll	lm	ll	ll	ll	ll	ll	lm	ll	lm	lm	ll	lm	lm	lm	ll	lm	lm	ll	lm	ll	lm	lm	ll	lm
Chr05K_6808951	<hkxhk>	{10}	hk	hh	hk	hk	hk	hk	kk	hk	hk	hh	hk	hk	kk	hk	kk	hk	hk	hk	hk	hk	hk	hh	kk	hk	hk	kk	hk	kk	hk	hk	hk	hk	hh	hk	hh	hh	hh	kk	hh	hh	kk	hk	hk	hk	hh	hk	hk
Chr05K_8403310	<hkxhk>	{10}	hh	hk	hk	hk	hk	hh	kk	hk	hk	hk	hh	hh	hk	hk	hk	hk	hh	hk	hk	hh	hk	hk	kk	hk	hk	hh	hk	kk	hk	hk	hk	hk	hh	kk	hk	hh	hh	kk	hk	hh	hh	hk	hk	hk	hh	hk	hk
Chr05K_9384266	<hkxhk>	{10}	hh	hh	hk	hh	hk	hk	kk	kk	hk	hk	hk	hh	hk	kk	hk	hk	hh	hk	hk	kk	hk	hk	kk	hk	hk	hh	hk	kk	hk	hk	hk	hk	hh	kk	hh	hh	--	kk	hh	hh	kk	kk	kk	hh	hh	kk	hk
Chr05K_9046550	<hkxhk>	{10}	hh	hk	hk	hk	kk	hk	kk	hk	hk	hk	hk	hh	hk	kk	hk	hk	hh	hh	hk	hk	hk	hh	kk	hk	hk	hh	hk	kk	hk	hk	kk	hk	hh	kk	hk	hh	hk	kk	hh	hh	hk	kk	kk	hh	hk	hk	hk
Chr05K_9727009	<hkxhk>	{10}	hh	hk	hk	hk	hk	hh	hk	hh	kk	hk	hk	hh	hk	kk	hk	hk	hh	hk	hh	hk	hk	hh	kk	hk	hk	hh	hk	kk	hk	hh	hh	hk	hh	kk	hh	hh	hh	kk	hh	hh	hk	hk	kk	hh	hh	hk	hk
Chr05K_9816919	<hkxhk>	{10}	hk	hk	hh	hk	hk	kk	kk	hh	hh	hk	hk	hk	hk	kk	hh	hk	hh	hk	hk	hk	hk	hk	kk	hk	hk	hh	hk	kk	hk	hh	hk	hk	hk	kk	hh	hh	hk	kk	hh	hk	kk	hk	kk	hh	hh	hk	hk
Chr05K_10637308	<hkxhk>	{10}	kk	hk	hk	hk	hk	hk	kk	hh	hk	hk	hk	hh	hh	kk	hk	hk	hh	hk	kk	hk	hk	hk	hk	hh	hk	hh	hk	kk	hk	hk	hh	hk	hk	kk	hk	hk	hh	kk	hh	hh	hk	hk	kk	hh	hk	hk	hk
Chr05K_10321153	<hkxhk>	{10}	hk	hk	hk	kk	kk	hk	kk	hh	hk	hk	hk	hh	hk	kk	hk	hk	hh	hk	hk	hk	hk	hh	kk	hk	hk	hh	hk	kk	hk	hh	hh	hk	hh	kk	hk	hk	hk	kk	hh	hk	kk	hk	hk	hh	hh	hk	kk
Chr05K_20801398	<hkxhk>	{10}	hk	hk	hh	kk	hk	hk	hk	hh	hh	kk	hk	hk	hk	kk	hk	hk	hh	hk	hk	hk	hk	hk	kk	hk	hk	hk	hk	hk	hk	hh	hh	hk	hk	kk	hk	hk	hh	kk	hh	hk	hh	hh	kk	hh	hk	hk	hk
Chr05K_19513946	<hkxhk>	{10}	hk	hk	hk	kk	hk	hk	hk	hk	hh	kk	hk	hh	hk	kk	hk	hk	hh	hk	hk	hk	hk	hk	kk	hk	hk	hh	hk	hk	hk	hk	hh	hk	hh	kk	hk	hk	hh	kk	hk	hh	hh	hk	kk	hk	kk	hk	hk
Chr05K_20283333	<hkxhk>	{10}	hh	hk	hh	kk	hk	hk	hk	hk	hh	kk	hk	hh	hk	kk	hk	kk	hh	kk	hk	hk	hk	hk	kk	hk	hk	hk	hk	kk	hh	hk	hh	hk	hh	kk	hh	hk	hh	kk	hh	hh	hk	hk	kk	hh	hk	hk	hk
Chr05K_22087253	<hkxhk>	{10}	hk	hk	hk	hk	hk	hk	hk	hh	hk	kk	hk	hk	hk	kk	kk	hk	hk	kk	kk	kk	hk	hk	hk	hk	kk	hk	hk	hh	hk	hh	hh	hk	hk	kk	hk	hk	hk	kk	hh	hh	hh	hk	hk	hh	hk	hk	kk
Chr05K_20487338	<hkxhk>	{10}	hk	hk	hh	kk	hk	hk	hk	hh	hh	kk	kk	hh	hk	kk	hk	hk	hh	hk	hk	hk	hk	hk	kk	hk	hk	hh	hk	hk	hk	hh	hk	hk	hh	kk	hk	hk	hh	kk	hk	hh	hh	hk	kk	hk	hk	hk	hk
Chr05K_21594504	<hkxhk>	{01}	hk	hk	hk	hh	hk	hk	hk	kk	kk	hh	hk	kk	hk	hh	hk	hk	kk	kk	hk	hk	hk	hk	hh	hk	hk	kk	hk	kk	hk	kk	kk	hk	kk	hk	kk	hk	kk	hk	kk	kk	kk	hk	hk	kk	hk	hk	hk
Chr05K_21138338	<hkxhk>	{10}	hk	hk	hk	kk	hh	hk	hk	hh	hk	kk	hk	hh	hk	kk	hk	kk	hh	hk	hk	hk	hk	hk	kk	hk	hk	hh	hk	hk	hk	hh	hk	hk	hh	kk	hh	hk	hk	kk	hh	hk	hh	hk	kk	hh	hk	hk	hk
Chr05K_32279092	<lmxll>	{1-}	lm	ll	lm	lm	ll	ll	ll	ll	ll	lm	ll	ll	lm	lm	ll	lm	lm	lm	ll	lm	lm	ll	lm	ll	lm	ll	lm	lm	lm	ll	ll	lm	ll	lm	ll	lm	ll	lm	ll	ll	ll	lm	lm	ll	ll	ll	lm
Chr05K_22246347	<hkxhk>	{10}	hk	hk	hk	kk	hk	hk	hk	hh	hh	kk	hk	hh	hk	kk	hk	hk	hh	hk	hk	kk	hk	kk	kk	hk	hk	hh	hk	hk	hk	hh	hk	hk	hk	kk	hh	hk	hh	hk	hk	hk	hh	hk	hk	hk	hk	hk	hk
Chr05K_21834836	<hkxhk>	{10}	hk	hk	kk	kk	hk	hk	hk	hh	hh	kk	hk	hh	hk	kk	kk	hk	hk	hk	kk	hk	hk	hk	kk	kk	hk	hh	hk	hk	hk	hh	hh	hk	hh	kk	hh	hk	hh	hk	hh	hh	hh	hk	hk	hk	kk	hk	hk
Chr05K_27440918	<hkxhk>	{10}	hk	hk	hk	kk	hk	hh	kk	hk	hh	kk	hk	hh	hk	kk	hk	hk	hh	hk	hk	hk	hk	hk	hk	hk	hh	hk	hk	hh	kk	hk	hh	kk	hh	kk	hh	hk	hh	hk	hk	hh	hh	hk	hk	hh	kk	hk	hk
Chr05K_28431716	<hkxhk>	{10}	hk	kk	hk	kk	hk	hk	hk	hh	hh	kk	hk	hk	hk	kk	hk	hk	hh	hk	kk	hk	kk	--	hk	hk	hk	hh	kk	hh	hk	hh	hh	hk	hh	kk	hh	hk	hk	hk	hh	hh	hh	hk	hk	hh	hk	hk	hk
Chr05K_25113175	<hkxhk>	{10}	hk	hk	kk	hk	hk	hk	hk	hh	hh	kk	hh	hh	hk	kk	kk	hk	hh	hk	hk	hk	hk	hk	hk	hk	hh	hk	hk	hh	hk	hk	hh	hk	hk	kk	hk	hk	hh	hk	hh	hk	hh	hk	hk	hh	kk	hh	hk
Chr05K_38541633	<lmxll>	{1-}	lm	ll	lm	lm	ll	ll	ll	ll	ll	lm	ll	ll	ll	lm	ll	lm	ll	lm	ll	lm	lm	ll	lm	ll	lm	ll	lm	ll	lm	ll	ll	lm	ll	lm	ll	lm	ll	lm	ll	ll	ll	lm	ll	ll	ll	ll	ll
Chr05K_28098645	<nnxnp>	{-0}	nn	np	nn	np	np	np	np	nn	nn	np	nn	nn	np	np	np	nn	nn	nn	np	nn	nn	np	nn	np	nn	nn	nn	nn	nn	nn	nn	nn	nn	np	nn	nn	nn	nn	nn	nn	nn	nn	np	nn	np	nn	np
Chr05K_33255236	<hkxhk>	{10}	hk	hk	hk	hk	hk	hh	kk	hh	hh	kk	hh	hh	hk	kk	hk	hk	--	hk	kk	kk	hk	hk	hk	hk	hk	hh	hk	hh	hk	hk	hh	hk	hk	kk	hh	hk	hh	hk	hh	hk	hh	hk	hk	hk	hk	hh	kk
Chr05K_37794695	<hkxhk>	{10}	hk	hk	hk	hk	hk	hk	hk	hh	hh	kk	hh	hh	hk	kk	hk	kk	hh	kk	kk	hk	hk	hk	hk	hk	hh	hh	hk	hk	hk	hk	hh	hk	hh	kk	hh	hk	hh	hk	hh	hh	hh	hk	hk	hk	hk	hk	hk
Chr05K_56103951	<nnxnp>	{-0}	nn	np	nn	nn	np	np	np	nn	nn	np	nn	nn	np	np	np	nn	nn	nn	np	nn	nn	np	nn	np	nn	nn	nn	nn	nn	nn	nn	nn	nn	np	nn	nn	nn	nn	nn	nn	nn	nn	np	nn	np	nn	np
Chr05K_68939701	<hkxhk>	{01}	hk	hk	hk	hk	hk	hk	hk	hk	hk	hh	kk	kk	hk	hk	hk	hk	hk	hk	hk	hk	hk	hh	hk	hh	hk	kk	hk	kk	kk	kk	kk	hk	kk	hh	kk	hk	kk	hk	kk	kk	kk	hk	hk	kk	hk	kk	hk
Chr05K_64926415	<hkxhk>	{10}	hk	hk	hk	hk	hk	hk	hk	hh	hk	kk	hh	hk	hk	kk	hk	hk	hk	hk	hk	hk	hk	hk	hk	kk	hk	hk	hk	hh	hh	hk	hk	hk	hh	kk	hh	hk	hh	hk	hk	hh	hh	hk	hk	hh	hk	hk	kk
Chr05K_65002720	<nnxnp>	{-0}	nn	np	nn	nn	nn	np	np	nn	nn	np	np	np	np	np	np	nn	nn	nn	np	nn	nn	np	nn	np	nn	nn	nn	nn	nn	np	nn	nn	nn	np	np	nn	nn	nn	nn	nn	--	nn	np	nn	np	np	np
Chr05K_68266627	<hkxhk>	{10}	hk	hk	hk	hk	kk	hk	hk	hh	kk	hk	hk	hk	hk	kk	hk	hk	hh	hk	hk	hk	hk	hk	hk	hk	hk	hh	hk	hk	hk	hh	hh	hk	hh	kk	hh	hk	hh	hk	hk	hh	hh	hk	hk	hh	hk	hh	kk
Chr05K_75965619	<hkxhk>	{10}	hh	hk	hk	hh	kk	hk	hk	hh	hk	hk	hh	hh	hk	kk	hh	hk	hh	hk	hk	hk	hk	hh	hk	kk	kk	hk	hk	hh	hh	hh	hh	hk	hh	kk	hh	hk	hh	hk	hh	hh	hh	hk	hk	hh	hk	hh	hk
Chr05K_72801603	<nnxnp>	{-0}	nn	np	nn	nn	np	np	np	nn	nn	np	nn	nn	np	np	np	nn	nn	nn	np	nn	nn	np	nn	np	np	nn	nn	nn	nn	np	nn	nn	nn	np	nn	np	nn	nn	nn	nn	np	nn	np	nn	np	nn	nn
Chr05K_75898570	<hkxhk>	{10}	hk	hk	hk	hk	kk	hk	hk	hh	hk	hk	hh	hh	hk	kk	hk	hk	hh	hk	hk	kk	hk	hk	hk	kk	kk	hk	hh	hh	hh	hh	hh	kk	hk	kk	hh	hk	hh	hk	hk	hh	hh	hk	hk	hk	hk	hh	hk
Chr05K_76199971	<hkxhk>	{10}	hk	hk	hk	kk	kk	hk	hk	hh	hk	hk	hk	hk	hk	kk	hk	hk	hh	kk	hk	kk	hk	hk	hk	kk	kk	kk	hk	hh	hk	hh	hh	hk	hk	kk	hk	hk	hh	hk	hh	hk	hh	hk	hk	hh	hk	hh	hk
Chr05K_31298673	<nnxnp>	{-0}	nn	np	nn	nn	np	np	np	nn	nn	np	np	nn	np	np	np	nn	nn	nn	np	nn	np	np	nn	np	nn	np	nn	nn	nn	nn	np	nn	np	np	nn	np	nn	nn	nn	nn	--	np	np	nn	np	nn	np
Chr05K_78867944	<hkxhk>	{10}	hk	hk	hk	hk	kk	hh	hk	hk	kk	hh	hh	hk	hk	kk	hh	hk	hk	hh	hk	hk	hk	hk	hk	kk	kk	hk	hk	hk	hk	hk	hh	kk	hh	kk	hh	hk	hh	hk	hh	hh	hh	hk	hk	hh	hk	hk	hk
Chr05K_82384134	<hkxhk>	{10}	hk	hk	hk	hk	kk	kk	hk	hh	hk	hk	hk	hk	hk	kk	hk	hk	hh	hh	hk	hk	hk	hk	hk	kk	hk	hk	hk	hh	hh	hk	hh	hk	hh	kk	hh	hk	hh	hk	hk	hh	kk	hk	hk	hh	hk	hk	hk
Chr05K_81645305	<hkxhk>	{10}	hk	hk	kk	hk	kk	kk	hk	hk	hk	kk	hk	hk	hk	kk	hk	hk	hh	hh	hk	hk	hk	--	hk	kk	kk	hk	hk	hh	hh	hh	hk	kk	hh	kk	hk	hk	hh	hk	hk	hh	kk	hk	hk	hk	hk	hh	hk
Chr05K_81540214	<hkxhk>	{10}	hk	hk	kk	hk	kk	kk	hk	hk	kk	hk	hk	kk	hk	kk	hk	hk	hk	hk	hk	hh	hk	kk	hk	kk	hk	hk	hk	hh	hh	hh	hh	kk	hh	kk	hk	hk	hh	hk	hk	hk	kk	hk	hk	hh	hk	hh	hk
Chr05K_90441923	<hkxhk>	{10}	hk	hk	kk	hh	kk	kk	hk	hh	hk	hk	hk	hk	hk	kk	hk	hk	hk	hh	hk	hk	hk	hk	hk	kk	hk	hk	hk	hh	hh	hk	hk	kk	hh	kk	hk	hk	hh	hk	hk	hh	--	hk	hk	hh	hk	hk	hk
Chr05K_91125482	<hkxhk>	{10}	hk	hk	kk	hk	kk	kk	hk	hh	hk	kk	hk	hk	hk	kk	hk	kk	hk	hh	kk	hk	hk	hk	hk	kk	hk	hk	hk	hh	hh	hh	hh	hk	hh	kk	hk	hk	hh	kk	kk	hh	kk	hk	hk	hk	hk	hk	hk
Chr05K_91786648	<nnxnp>	{-0}	nn	np	np	nn	np	np	np	nn	nn	np	nn	np	np	np	np	nn	nn	nn	np	nn	nn	np	nn	np	np	nn	nn	nn	nn	nn	nn	np	nn	np	nn	nn	nn	nn	nn	np	--	nn	np	nn	np	nn	nn
Chr05K_91909088	<lmxll>	{1-}	lm	lm	lm	ll	lm	lm	ll	ll	ll	ll	lm	ll	ll	lm	ll	lm	lm	lm	lm	ll	lm	ll	lm	lm	ll	lm	lm	ll	ll	ll	lm	ll	ll	lm	lm	lm	ll	lm	lm	ll	ll	lm	ll	ll	ll	ll	lm
Chr05K_94586441	<hkxhk>	{10}	hk	hk	kk	hk	kk	kk	hk	hh	hh	hk	hk	hk	hk	kk	hk	hk	hk	hk	kk	hk	hk	hk	hk	kk	hk	hk	hk	hh	hk	hh	hh	hk	hk	kk	hk	hk	hh	hk	hk	hk	--	hk	hk	hk	hk	hh	hk
Chr05K_93189447	<hkxhk>	{10}	hk	hk	hk	hk	kk	kk	hk	hh	hh	hk	hk	hk	kk	kk	hk	hk	hk	hh	kk	hk	hk	hk	hk	kk	hk	hk	hk	hh	hh	hk	hh	hh	hh	kk	hk	hk	hh	hk	hk	hh	--	hk	hk	hk	hk	hh	hk
Chr05K_94731850	<hkxhk>	{10}	hk	hk	kk	hk	kk	kk	hk	hh	hk	hk	hk	kk	kk	kk	hk	kk	hk	hh	kk	hk	hk	hk	hk	kk	hk	kk	hk	hh	kk	hk	hk	hk	hh	kk	hk	hk	hh	hk	hk	hk	kk	hk	hk	hk	hk	hk	kk
Chr05K_94010675	<hkxhk>	{01}	hk	hk	hh	hk	hk	hk	hk	hk	kk	hk	hk	hk	hk	hh	hk	hk	hk	kk	hh	hk	hk	hk	hk	hh	hk	hk	hk	kk	hk	hk	kk	hk	kk	hh	hk	hk	kk	kk	hk	hk	hh	hk	hk	kk	hk	kk	hk
Chr05K_93915878	<nnxnp>	{-0}	nn	np	np	nn	np	nn	np	nn	np	np	np	np	np	np	np	nn	nn	nn	np	nn	np	np	nn	nn	np	nn	nn	nn	np	nn	nn	np	np	np	nn	np	nn	nn	nn	np	nn	nn	np	nn	np	nn	np
Chr05K_94867141	<lmxll>	{1-}	lm	ll	lm	lm	lm	lm	ll	ll	ll	ll	lm	ll	ll	lm	ll	lm	lm	ll	lm	lm	lm	ll	lm	lm	ll	lm	ll	ll	ll	lm	ll	ll	ll	lm	lm	lm	ll	lm	lm	ll	--	lm	ll	ll	ll	ll	lm
Chr05K_95527175	<hkxhk>	{01}	hk	hk	hk	hk	hh	hh	hk	hk	kk	hk	hk	hk	hh	hh	hk	kk	hk	hk	hk	hk	hk	hk	hk	hh	hk	hk	kk	kk	hk	hk	kk	hk	kk	hh	hk	hk	hk	hk	hk	hk	hh	hk	hk	kk	hk	kk	kk
Chr05K_96419149	<hkxhk>	{10}	hk	hk	kk	hk	kk	hk	hk	hk	hh	hk	hk	hk	kk	kk	hk	kk	hk	hh	kk	hk	hk	hk	hk	kk	hk	hk	hh	hh	hk	hk	hh	hk	hh	kk	hk	hk	hh	hk	hk	hk	kk	hk	kk	hh	hh	hk	hk
Chr05K_97397163	<hkxhk>	{01}	hk	hk	hh	kk	hh	hk	hk	hk	hk	hk	hk	hk	hh	hh	hk	hk	kk	kk	hh	hk	hk	hk	hh	hh	hk	hk	hk	kk	hh	hk	kk	hk	kk	hk	hk	hk	kk	hk	hk	hk	hh	hk	hk	kk	hk	kk	kk
Chr05K_97497272	<hkxhk>	{10}	hk	hk	kk	hk	kk	hk	hk	hk	hh	hk	hk	hk	kk	kk	hk	hk	hk	hh	kk	hk	hk	hk	kk	hk	hk	hk	hh	hk	hk	hk	hk	hk	hh	kk	hk	hh	hk	hk	hk	hk	kk	kk	hk	hh	kk	hk	hk
Chr05K_97834939	<hkxhk>	{01}	hk	hk	hh	hk	hh	hh	hk	hk	kk	hk	hk	hk	hh	hk	hk	hk	kk	kk	hh	hk	hk	hk	hk	hh	hk	hk	kk	kk	hk	hk	kk	hk	kk	hh	hk	hk	kk	hk	hh	hk	--	hk	hk	kk	hh	hk	hk
Chr05K_104808822	<nnxnp>	{-1}	np	nn	nn	np	np	np	nn	np	np	nn	np	nn	np	nn	nn	np	np	np	np	nn	nn	np	np	np	nn	np	np	np	nn	np	nn	nn	np	nn	np	np	np	np	np	nn	nn	np	nn	np	np	np	np
Chr05K_99801577	<hkxhk>	{01}	hk	hk	hh	hh	hh	hk	hk	hk	kk	hk	hk	hk	hh	hh	hk	kk	kk	kk	hh	hk	hk	hk	hk	hh	hk	hk	kk	kk	hk	hk	hk	hk	kk	hh	hk	hk	kk	kk	kk	hk	hh	hk	hk	kk	hk	hk	hk
Chr05K_107093768	<lmxll>	{1-}	lm	ll	lm	lm	lm	lm	ll	ll	ll	ll	lm	ll	lm	ll	ll	lm	ll	ll	ll	ll	lm	ll	lm	lm	ll	lm	ll	ll	ll	lm	ll	ll	ll	lm	lm	lm	ll	lm	lm	ll	ll	ll	ll	ll	lm	ll	lm
Chr05K_100198988	<hkxhk>	{01}	hk	hk	hh	hh	hh	hk	hk	hk	kk	hk	hk	hk	hk	hh	hk	hh	kk	kk	hh	hk	hk	hk	hh	hh	hk	hk	kk	kk	hk	hk	hk	hk	kk	hh	hk	hk	kk	hk	hk	hh	hh	hk	hk	kk	hh	hk	hk
Chr05K_109210344	<lmxll>	{0-}	ll	lm	ll	ll	ll	ll	lm	lm	lm	lm	ll	lm	lm	lm	lm	ll	lm	lm	ll	lm	lm	lm	ll	ll	ll	ll	lm	lm	lm	ll	lm	lm	lm	ll	ll	ll	lm	lm	ll	lm	ll	lm	lm	lm	ll	ll	ll
Chr05K_100529199	<hkxhk>	{01}	hk	hk	hh	hk	hh	hk	kk	hk	kk	hk	hk	kk	hk	hh	kk	hk	hk	kk	hk	hk	hk	hk	hh	hh	hk	hk	kk	kk	hk	hk	hk	hk	kk	hh	hk	hk	hk	hk	hk	hk	--	hk	hk	kk	hk	hk	kk
Chr05K_105060292	<nnxnp>	{-1}	np	nn	nn	nn	nn	np	nn	nn	np	nn	np	nn	np	nn	nn	np	np	np	nn	nn	nn	nn	nn	nn	nn	np	np	np	nn	np	nn	nn	np	nn	np	np	np	np	np	nn	nn	np	nn	np	np	np	np
Chr05K_106071226	<lmxll>	{0-}	lm	lm	ll	lm	ll	ll	lm	lm	lm	lm	lm	lm	lm	lm	lm	ll	--	lm	ll	lm	lm	lm	ll	lm	lm	ll	lm	lm	lm	lm	lm	lm	lm	lm	lm	ll	lm	ll	ll	--	ll	lm	lm	lm	ll	ll	lm
Chr05K_100880397	<hkxhk>	{01}	hk	hk	hk	hk	hh	kk	hk	hk	hk	hk	hk	hk	hk	hh	hk	kk	hk	kk	hh	hk	hk	hk	hh	hk	hk	hk	kk	kk	hk	hk	hk	hk	kk	hh	hk	hk	kk	hk	hk	hk	hh	hk	hk	kk	hk	hk	hk
Chr05K_106148564	<nnxnp>	{-1}	np	nn	np	nn	nn	np	nn	np	np	nn	np	nn	np	nn	nn	nn	np	np	nn	nn	nn	nn	np	nn	nn	np	np	np	nn	np	nn	nn	np	nn	np	np	nn	np	np	nn	--	np	nn	np	np	np	np
Chr05K_104385712	<lmxll>	{0-}	ll	lm	ll	ll	ll	ll	lm	lm	lm	lm	ll	lm	ll	lm	lm	ll	lm	lm	ll	lm	lm	lm	ll	ll	lm	ll	lm	lm	lm	ll	lm	lm	lm	ll	ll	ll	lm	ll	ll	lm	ll	lm	lm	lm	ll	ll	ll
Chr05K_105425975	<hkxhk>	{01}	hk	hk	hh	hh	hh	hk	hk	hk	kk	hk	hk	hk	hk	hk	hk	kk	kk	kk	hk	hk	hk	kk	hk	hh	hk	hh	kk	kk	hk	hk	hh	hk	kk	hh	hk	kk	kk	hk	hk	hk	hk	kk	hk	kk	hk	hh	hk
Chr05K_105229727	<nnxnp>	{-1}	np	nn	np	nn	nn	nn	nn	np	nn	nn	np	nn	np	nn	nn	nn	np	np	nn	nn	nn	nn	nn	nn	nn	np	np	np	nn	np	nn	nn	np	nn	np	np	nn	nn	np	nn	nn	np	nn	np	np	np	np
Chr05K_106753708	<lmxll>	{0-}	lm	lm	ll	ll	ll	ll	lm	lm	lm	lm	ll	lm	ll	lm	lm	ll	lm	lm	ll	lm	lm	lm	ll	ll	lm	ll	lm	lm	lm	ll	lm	lm	lm	ll	ll	ll	lm	ll	ll	lm	ll	lm	lm	lm	ll	ll	ll
Chr05K_106401863	<lmxll>	{0-}	ll	lm	ll	ll	ll	ll	lm	lm	lm	lm	ll	lm	ll	lm	lm	ll	lm	lm	ll	lm	lm	lm	ll	ll	lm	ll	lm	lm	lm	ll	lm	lm	lm	ll	ll	ll	lm	ll	ll	lm	ll	lm	lm	lm	ll	ll	ll
Chr05K_106703334	<lmxll>	{0-}	ll	lm	ll	ll	ll	ll	lm	lm	lm	lm	ll	lm	ll	lm	lm	ll	lm	lm	ll	lm	lm	lm	ll	ll	lm	ll	lm	lm	lm	ll	lm	lm	lm	ll	ll	ll	lm	ll	ll	lm	ll	lm	lm	lm	ll	ll	ll
Chr05K_105975816	<lmxll>	{0-}	ll	lm	ll	ll	ll	ll	lm	lm	lm	lm	ll	lm	ll	lm	lm	ll	lm	lm	ll	lm	lm	lm	ll	ll	lm	ll	lm	lm	lm	ll	lm	lm	lm	ll	ll	ll	lm	ll	ll	lm	ll	lm	lm	lm	ll	ll	ll
Chr05K_105764996	<nnxnp>	{-1}	np	nn	nn	nn	np	nn	nn	nn	np	nn	np	nn	np	nn	nn	np	np	np	nn	nn	nn	np	nn	np	nn	np	np	np	nn	np	nn	np	np	nn	np	np	nn	np	np	nn	--	np	nn	np	np	np	np
Chr05K_108865942	<hkxhk>	{01}	hk	hk	hh	hh	hh	hk	hk	hk	kk	hk	hk	hk	hk	hk	hk	hh	kk	hk	hh	hk	hk	hk	hh	hk	hk	hk	kk	kk	hk	hk	hk	hk	kk	hh	hk	hh	hk	hk	hk	hk	hh	kk	hk	kk	hk	hk	hk
Chr05K_110416444	<lmxll>	{0-}	ll	lm	lm	ll	ll	ll	lm	lm	lm	lm	ll	lm	ll	lm	lm	ll	ll	lm	ll	ll	lm	lm	ll	ll	lm	ll	lm	lm	ll	lm	lm	lm	lm	ll	ll	ll	lm	ll	lm	lm	ll	lm	lm	lm	ll	ll	ll
Chr05K_106232516	<nnxnp>	{-1}	np	np	nn	nn	nn	np	nn	nn	np	nn	np	nn	--	nn	nn	nn	np	nn	nn	nn	nn	nn	nn	nn	nn	np	np	np	nn	np	np	nn	np	nn	np	np	nn	np	np	nn	nn	np	np	np	np	np	np
Chr05K_110670448	<lmxll>	{0-}	ll	ll	lm	ll	ll	ll	lm	lm	lm	lm	ll	lm	ll	lm	lm	ll	lm	lm	ll	lm	lm	ll	ll	ll	lm	ll	lm	lm	ll	ll	lm	lm	lm	ll	ll	ll	lm	ll	ll	lm	ll	lm	lm	lm	ll	ll	ll
Chr05K_113173399	<lmxll>	{0-}	ll	ll	lm	ll	ll	ll	lm	lm	lm	lm	ll	lm	ll	lm	lm	ll	lm	lm	ll	lm	lm	ll	ll	ll	lm	ll	lm	lm	ll	ll	lm	ll	lm	ll	ll	ll	lm	lm	ll	lm	ll	lm	lm	lm	ll	ll	ll
Chr05K_109064678	<nnxnp>	{-1}	np	nn	nn	nn	nn	np	nn	nn	np	nn	np	nn	np	nn	nn	nn	np	nn	nn	nn	nn	nn	np	nn	nn	np	np	np	nn	np	nn	nn	np	nn	nn	nn	nn	--	np	np	--	np	nn	np	np	np	np
Chr05K_113986974	<lmxll>	{0-}	ll	ll	lm	ll	ll	ll	lm	lm	lm	lm	ll	lm	ll	lm	lm	ll	lm	lm	ll	lm	lm	lm	ll	ll	lm	ll	lm	lm	ll	ll	lm	lm	lm	ll	ll	ll	lm	lm	lm	lm	ll	lm	lm	lm	ll	ll	ll
Chr05K_114549948	<lmxll>	{0-}	ll	ll	lm	ll	ll	ll	lm	lm	lm	lm	ll	lm	ll	lm	lm	ll	lm	lm	ll	lm	lm	lm	ll	ll	lm	ll	lm	lm	ll	ll	lm	lm	lm	ll	ll	ll	lm	lm	lm	lm	ll	lm	lm	lm	ll	ll	ll
Chr05K_109719654	<nnxnp>	{-0}	nn	np	np	np	np	nn	np	np	nn	np	nn	np	nn	np	np	np	nn	np	np	nn	nn	np	np	np	nn	nn	nn	nn	np	nn	np	nn	nn	np	np	np	np	nn	nn	np	--	nn	np	nn	nn	nn	nn
Chr05K_114750075	<lmxll>	{0-}	lm	lm	lm	ll	ll	ll	lm	lm	lm	lm	ll	lm	ll	lm	lm	ll	ll	lm	ll	lm	lm	lm	ll	ll	lm	ll	ll	lm	ll	ll	lm	lm	lm	ll	lm	ll	lm	lm	lm	lm	ll	lm	lm	lm	ll	ll	ll
Chr05K_110552359	<lmxll>	{0-}	ll	lm	lm	lm	ll	ll	lm	lm	lm	--	ll	lm	ll	lm	lm	ll	lm	lm	ll	lm	lm	lm	ll	lm	lm	ll	lm	lm	ll	ll	lm	ll	lm	ll	ll	ll	lm	ll	lm	lm	lm	lm	lm	lm	ll	lm	ll
Chr05K_109523201	<nnxnp>	{-1}	np	nn	nn	nn	nn	np	nn	nn	np	nn	np	nn	np	nn	nn	nn	np	nn	np	np	np	np	nn	nn	nn	np	np	np	nn	np	nn	np	np	nn	nn	nn	np	np	np	nn	nn	np	nn	np	np	np	np
Chr05K_115116664	<lmxll>	{0-}	ll	ll	lm	ll	ll	ll	lm	lm	lm	ll	ll	lm	ll	lm	lm	ll	lm	ll	lm	lm	lm	lm	ll	ll	lm	ll	lm	lm	ll	ll	lm	ll	lm	ll	ll	ll	lm	lm	lm	lm	ll	lm	ll	lm	ll	ll	ll
Chr05K_115532060	<hkxhk>	{01}	hk	hh	kk	hh	hh	hk	hk	hk	hk	hk	hk	hk	hk	hk	hk	hh	kk	hk	hh	hk	hk	hk	hh	hh	hk	hk	kk	kk	hk	hk	kk	kk	kk	hh	hk	hk	hk	hk	kk	hk	hh	kk	hk	kk	hk	hh	hk
Chr05K_113331432	<lmxll>	{0-}	ll	ll	lm	ll	ll	ll	lm	lm	lm	lm	ll	lm	ll	lm	lm	ll	ll	lm	ll	lm	lm	lm	ll	ll	lm	ll	lm	lm	ll	ll	--	lm	lm	ll	ll	ll	lm	lm	ll	--	ll	lm	lm	lm	ll	ll	ll
Chr05K_115904787	<nnxnp>	{-0}	nn	np	np	np	np	nn	np	np	np	nn	nn	np	nn	np	np	--	nn	nn	np	nn	nn	np	nn	np	np	nn	nn	nn	np	nn	np	nn	nn	np	np	np	--	np	nn	np	nn	nn	np	nn	nn	nn	nn
Chr05K_115686285	<hkxhk>	{01}	hk	hh	kk	hk	hk	hk	hk	hk	hk	hk	hk	hk	hk	hk	hk	hh	kk	hh	hh	kk	hk	hk	hh	hk	hk	hk	kk	kk	hh	hk	hk	kk	kk	hh	hh	hh	hk	hk	kk	hk	hh	kk	hk	kk	hk	hk	hk
Chr05K_115619109	<lmxll>	{1-}	ll	lm	ll	lm	ll	lm	ll	ll	ll	ll	lm	ll	lm	ll	ll	lm	ll	lm	lm	ll	lm	ll	lm	lm	ll	lm	ll	ll	lm	lm	ll	ll	ll	lm	lm	lm	lm	ll	ll	ll	ll	ll	ll	ll	lm	ll	lm
Chr05K_115464807	<nnxnp>	{-0}	nn	np	np	np	np	np	np	np	np	nn	nn	np	nn	np	np	np	nn	np	np	nn	nn	np	np	np	np	nn	nn	nn	np	nn	np	nn	nn	np	np	np	np	np	nn	np	np	nn	np	nn	nn	nn	nn
Chr05K_113472305	<nnxnp>	{-0}	nn	np	np	np	np	np	np	np	np	np	nn	np	np	np	np	np	nn	np	np	nn	nn	np	--	np	np	nn	nn	nn	np	np	--	nn	nn	np	np	np	nn	np	nn	np	--	nn	np	nn	nn	nn	nn
Chr05N_188017	<nnxnp>	{-1}	np	nn	np	np	np	nn	np	nn	nn	nn	np	nn	np	np	np	nn	nn	np	nn	nn	nn	np	nn	nn	nn	np	nn	np	np	nn	np	nn	np	np	np	nn	nn	nn	np	np	nn	np	nn	nn	nn	np	np
Chr05N_2593547	<lmxll>	{1-}	lm	lm	lm	ll	ll	lm	lm	lm	ll	ll	lm	ll	ll	ll	ll	ll	ll	lm	lm	lm	--	lm	lm	lm	ll	ll	lm	lm	ll	lm	ll	lm	ll	lm	lm	lm	ll	ll	ll	lm	lm	ll	lm	ll	ll	lm	lm
Chr05N_2059934	<nnxnp>	{-1}	np	nn	np	np	nn	nn	np	nn	nn	nn	np	nn	np	np	np	nn	nn	np	nn	nn	nn	np	nn	nn	nn	np	nn	np	np	nn	nn	nn	np	np	nn	nn	nn	nn	np	np	nn	np	nn	nn	nn	np	np
Chr05N_2433828	<hkxhk>	{00}	hh	hk	hh	hk	hk	kk	hh	kk	hk	kk	hk	kk	hk	hk	hk	kk	kk	hh	hk	hk	hk	hh	hk	hk	kk	hk	hk	hh	hk	hk	hk	hk	hk	hk	hk	hk	hk	kk	hk	hh	hk	kk	hk	kk	kk	hk	hh
Chr05N_10690469	<nnxnp>	{-1}	nn	nn	np	np	nn	np	np	nn	nn	nn	np	nn	np	np	np	nn	nn	np	nn	nn	nn	nn	np	nn	nn	np	nn	np	np	np	nn	np	np	np	nn	nn	np	nn	np	np	nn	np	nn	nn	nn	np	np
Chr05N_2382559	<lmxll>	{1-}	ll	lm	lm	ll	lm	lm	lm	lm	lm	ll	lm	ll	ll	ll	ll	ll	ll	lm	lm	lm	lm	lm	lm	lm	ll	ll	lm	lm	ll	lm	lm	lm	ll	lm	lm	lm	ll	ll	lm	lm	lm	ll	lm	ll	ll	lm	lm
Chr05N_10777669	<hkxhk>	{00}	hk	hk	hh	hk	hk	hk	hh	hk	hk	kk	hh	kk	hk	hk	hk	hk	hk	hh	hk	hh	hh	hh	hk	hh	kk	hk	hk	hh	hk	hk	hk	hk	hk	hh	hk	hk	hh	kk	hh	hk	hk	hk	hk	kk	kk	hh	hh
Chr05N_5051403	<hkxhk>	{00}	hk	hk	hh	hk	hk	kk	hh	hk	hk	kk	hk	kk	hh	hk	hk	kk	hk	hk	hk	hk	hk	hk	hk	hk	kk	hk	hk	hh	hk	hh	hh	hk	hk	hh	kk	hk	hh	kk	hh	hh	hh	kk	hk	hk	kk	hh	hk
Chr05N_4484505	<hkxhk>	{00}	hh	hk	hh	hk	hk	hk	hh	hh	hk	kk	hh	kk	hh	hk	hk	kk	kk	hh	hk	hk	hk	kk	hk	hk	kk	hk	hk	hh	hk	hh	hh	hk	hk	hh	hk	hk	hh	kk	hk	hh	hk	hk	hk	kk	kk	hh	hk
Chr05N_6308930	<hkxhk>	{00}	hk	hk	hh	hk	hk	hk	hk	hk	kk	hk	hk	kk	hh	hk	hk	hk	hk	hh	hk	--	hk	kk	kk	kk	kk	hk	hk	hh	hk	hk	hh	kk	hk	hh	hk	hk	hh	kk	hk	hk	hk	hk	hk	hk	kk	hh	hk
Chr05N_6521481	<hkxhk>	{00}	hk	hk	hk	hk	hk	hk	hk	hk	hk	hk	hk	kk	hh	hk	hk	kk	hk	hh	hk	kk	hh	kk	kk	hk	kk	hk	hk	hk	hk	hk	hk	hh	hk	hk	hk	hk	hh	kk	hk	hh	hk	hh	hk	hk	kk	hh	hh
Chr05N_7544347	<hkxhk>	{11}	kk	hk	kk	hk	hk	kk	hh	hk	kk	kk	hk	hh	hk	kk	hk	hh	hk	kk	kk	hk	kk	hh	hh	kk	hh	hk	hh	kk	hk	kk	kk	hk	hk	kk	hk	hk	kk	hk	hk	kk	hh	kk	hk	kk	hk	kk	hk
Chr05N_8432421	<hkxhk>	{00}	hh	hk	hh	kk	hk	kk	hk	hk	hk	hk	hk	kk	hh	hh	hk	kk	hk	hh	hh	hk	hh	kk	kk	hh	hh	hk	hk	hk	hk	hk	hh	hk	hk	hh	hk	hh	hh	kk	hk	hk	hk	kk	hk	hk	kk	hk	hk
Chr05N_15968344	<hkxhk>	{00}	hh	hk	hk	kk	hk	hh	kk	hk	hk	hk	hk	hk	hh	hk	kk	kk	hk	hh	hh	hk	hh	kk	kk	hh	hk	hk	kk	hh	hk	hk	hh	kk	hk	hk	hk	hh	hh	kk	hk	hk	hh	hk	hh	hk	hk	hk	hk
Chr05N_15868887	<hkxhk>	{00}	hh	hk	hh	kk	hk	hk	hk	hk	hk	hk	hk	kk	hk	hk	hk	kk	kk	hk	hh	hk	hh	kk	kk	hh	hh	hk	hk	hk	hk	hk	hk	hk	hk	hh	hk	hh	hh	kk	hk	hk	hk	hk	hk	hk	hk	hk	hk
Chr05N_16144974	<hkxhk>	{00}	hh	hh	hh	kk	hk	hh	kk	hk	kk	hk	hk	kk	hh	hh	hk	kk	hk	hh	hk	hk	hh	kk	kk	hk	hh	hk	hk	hk	hk	hk	hh	hk	hk	hk	hk	hh	hh	kk	hk	hk	hk	hk	hk	hk	hk	hk	hk
Chr05N_19373876	<hkxhk>	{00}	hk	hk	hk	kk	hk	hk	kk	hk	hk	hk	hk	hk	hk	hh	hh	kk	hk	hh	hh	hk	hk	kk	kk	hh	hh	hk	hk	hh	hk	hk	hh	hk	hk	hh	hk	hh	hh	kk	hh	hk	kk	hk	hk	hk	hk	hk	hk
Chr05N_20064048	<hkxhk>	{11}	hk	hk	kk	hh	hh	hk	hh	hh	hk	hk	hk	hk	kk	kk	hk	hk	hk	kk	kk	hk	kk	hh	hh	kk	kk	hk	hk	kk	hk	hk	kk	hk	hk	kk	hk	kk	kk	hh	kk	hk	hk	hk	hk	hk	hk	hk	hk
Chr05N_20376442	<hkxhk>	{00}	kk	kk	hh	kk	hk	kk	hk	hk	hk	hk	hk	hk	hh	hh	hk	kk	hk	hk	hh	hk	hh	kk	kk	hh	hk	hk	hk	hh	hk	hk	hk	hk	hk	hk	hk	hh	hh	hk	hh	hk	hk	hk	hk	hk	hk	hk	hk
Chr05N_21696859	<hkxhk>	{00}	hk	hk	hh	kk	hk	hk	hk	hk	hk	hk	hk	hk	hh	hh	hk	kk	hh	hk	hh	hk	hk	kk	kk	hh	hk	hk	hk	hh	hk	hk	hh	hk	hk	hk	hk	hh	hh	kk	hh	hk	hh	hk	hk	hk	hk	hk	hk
Chr05N_44755446	<hkxhk>	{00}	hk	hk	hk	kk	hk	hk	hk	hk	hk	hh	hk	hk	hh	hh	hh	kk	hk	hk	hh	hk	hh	kk	kk	hk	hk	hk	hk	hh	hk	hk	hh	hk	kk	hk	hk	hh	hh	kk	hh	hk	hh	hk	hk	hk	hk	kk	hk
Chr05N_22790627	<hkxhk>	{00}	hk	hk	hh	kk	hk	hk	hk	hh	hk	hh	hk	hk	hh	hh	hk	kk	hk	hk	hh	hk	hk	kk	kk	hh	hk	hk	hk	hh	hk	hk	hh	hk	hk	hh	hk	hh	hh	kk	hh	hk	hk	hk	hk	hk	hk	kk	hk
Chr05N_22052049	<hkxhk>	{00}	hk	hk	hh	kk	hk	hk	hk	hk	hk	hk	hk	hk	hh	hh	hk	kk	hk	hk	hh	hk	hk	kk	kk	hk	hh	hk	hk	hk	hk	hk	hh	hk	hk	hk	hk	hh	hh	kk	hh	hk	hk	hk	hk	hk	hk	hk	hk
Chr05N_22145225	<hkxhk>	{00}	hk	hk	hk	kk	hk	hk	hk	hk	hk	hk	hk	hk	hh	hh	hk	kk	hk	hk	hh	kk	hh	kk	kk	hh	hh	hk	hk	hh	hk	hk	hh	hk	hk	hk	hk	hk	hh	kk	hh	hk	hk	hk	hk	hk	hk	hk	hk
Chr05N_28462250	<hkxhk>	{00}	hk	hk	hh	kk	hk	hk	hk	hh	hk	hh	hk	hk	hh	hh	hh	kk	hk	hk	hh	hk	hh	kk	hk	hk	hh	hk	kk	hh	hh	hk	hh	hk	kk	hk	hk	hh	hh	kk	--	hk	hh	hh	hk	hk	kk	kk	hk
Chr05N_22455267	<hkxhk>	{00}	hk	hk	hh	kk	hk	kk	hk	hk	kk	hk	hk	hk	hh	hh	hk	kk	kk	hk	hk	hk	hk	kk	kk	hh	hh	hk	hk	hk	hk	hk	hh	hk	hk	hh	hk	hk	hh	kk	hh	kk	hk	hk	hk	hk	hk	hk	kk
Chr05N_23083438	<hkxhk>	{00}	hk	hk	hh	kk	hk	hk	hk	hh	hk	hh	hk	hk	hk	hh	hh	kk	hk	hk	hh	hk	hk	kk	kk	hk	hh	hk	hk	hh	hk	hk	hh	hk	hk	hh	hk	hh	hh	kk	hh	hk	hk	hk	hk	hk	hk	kk	hk
Chr05N_24372889	<hkxhk>	{00}	hk	hk	hh	kk	hk	hk	hk	hk	hk	hh	hk	hk	hh	hh	hk	kk	hk	hk	hh	hk	hk	kk	kk	hk	hk	hk	hk	hh	hk	hk	hk	hk	hk	hk	hk	hk	hk	kk	hh	hh	hh	hk	hk	hk	hk	kk	hk
Chr05N_26592742	<hkxhk>	{11}	hk	hk	kk	hh	hk	hk	hk	kk	hk	kk	hk	hk	kk	kk	kk	hh	hh	hk	kk	hk	kk	hh	hh	hk	kk	hk	hk	kk	kk	hk	kk	hk	hk	kk	hk	kk	kk	hk	kk	hk	hk	hk	hk	hk	hk	hh	hk
Chr05N_28553054	<hkxhk>	{00}	hk	hk	hh	kk	kk	hk	hh	hh	hk	hh	hk	kk	hh	hk	hk	kk	hk	hk	hk	hk	hh	kk	hk	hk	hh	hk	hk	hh	hk	hk	hh	hk	kk	hk	hk	hh	hh	kk	hh	hk	hh	hk	hk	hk	hk	kk	hk
Chr05N_27038727	<hkxhk>	{00}	hk	hk	hk	kk	hk	hk	kk	hh	hk	hh	hk	hk	hh	hk	hk	kk	hk	hk	hk	kk	hh	kk	kk	hk	hh	hk	hk	hh	hh	hk	hk	hk	kk	hh	hk	hh	hh	kk	hh	hk	hk	hk	hk	hk	hk	kk	hk
Chr05N_27765568	<hkxhk>	{00}	hk	hk	hh	kk	hk	hk	hk	hh	hk	hk	hk	hk	hh	hh	hh	kk	hh	hk	hh	hk	hk	kk	kk	hk	hh	kk	hk	hh	hh	hk	hh	hk	kk	hk	hk	hh	hh	kk	hk	hk	hk	hk	hk	hk	hk	kk	hk
Chr05N_44308960	<hkxhk>	{00}	hk	hk	hh	kk	hk	kk	hk	hh	hk	hk	hk	hk	hk	hh	hk	kk	hk	hk	hk	hk	hk	kk	kk	hk	hh	hk	hk	hh	hk	hk	hh	hk	kk	hh	hk	hk	hh	kk	hk	hk	hh	hk	hk	hk	hk	kk	hk
Chr05N_44673686	<hkxhk>	{00}	hk	hk	hh	kk	hk	hk	hk	hh	hk	hh	hk	hk	hh	hh	hk	kk	hk	hk	hh	kk	hh	kk	kk	hh	hh	kk	hk	hh	hh	hk	hh	hk	kk	hh	hk	hh	hh	kk	hk	hk	hh	hk	hk	hk	hk	kk	hk
Chr05N_45916468	<hkxhk>	{00}	hk	hk	hk	kk	hk	kk	hk	hk	hk	hh	hk	hk	hh	hk	hk	kk	hk	hk	hk	hk	hk	kk	kk	hk	hk	hk	hk	hh	hh	hk	hh	hk	kk	hk	hk	hk	hh	kk	hk	kk	hh	hk	hk	hk	hk	kk	hk
Chr05N_47379812	<hkxhk>	{00}	hk	hk	hk	kk	hk	hk	hk	hk	hk	hh	hk	hk	hh	hh	hh	kk	hk	hk	hh	hk	hh	kk	kk	hk	hk	kk	hk	hh	hh	hk	hh	hk	kk	hh	hk	hh	hh	kk	hk	hk	hh	hk	hk	hk	hk	kk	hk
Chr05N_28319018	<hkxhk>	{00}	hk	hk	hk	kk	kk	hk	hk	hk	hk	hh	hk	hk	hh	hk	hh	kk	hk	hk	hh	hk	hh	kk	kk	kk	hk	hk	hk	hk	hk	hk	hh	hk	kk	hk	hk	hk	hh	kk	hk	hk	hh	hk	hk	hk	hk	kk	hk
Chr05N_53208355	<hkxhk>	{00}	hk	hk	hk	kk	hk	hk	hk	hh	hk	hh	hk	hk	hh	hk	hh	kk	hk	hk	hk	hk	hh	kk	kk	hk	hk	hk	hk	hh	hh	hk	hh	hk	kk	hk	hk	hh	hh	kk	hh	hk	hh	hk	hh	hk	hk	kk	hk
Chr05N_55142181	<hkxhk>	{00}	kk	hk	hh	kk	hk	hk	kk	hk	hk	hh	hk	hk	hh	hh	hh	kk	hk	hk	hh	hk	hk	kk	kk	kk	hh	hk	hk	hh	hh	hk	hh	kk	kk	hh	hk	hh	hk	kk	hh	hk	hh	hk	hh	hk	hk	kk	hk
Chr05N_32935289	<hkxhk>	{00}	hk	hk	hk	kk	hk	hk	hk	hk	hk	hh	hk	hk	hh	hh	hk	kk	hk	hk	hh	hk	hk	kk	kk	hk	hh	hk	hk	hh	hk	hk	hk	hk	kk	hh	hk	hh	hh	kk	hh	hk	hk	hk	hk	hk	hk	kk	hk
Chr05N_45074033	<hkxhk>	{00}	hk	hk	hh	kk	hk	hk	hk	hh	hk	hh	hk	hk	hh	hh	hh	kk	hh	hk	hh	kk	hk	kk	kk	hk	hh	hk	hk	hk	hh	hk	hh	hk	kk	hk	hk	hh	hh	kk	hk	hk	hh	hk	hk	hk	hk	kk	hk
Chr05N_47121997	<hkxhk>	{00}	hk	hk	hk	hk	hk	hk	hk	hh	hk	hh	hk	hk	hh	hk	hh	kk	kk	hk	hh	hh	hk	kk	kk	hk	hh	kk	hk	hh	hh	hk	hh	kk	kk	hk	hk	hh	hh	kk	hh	hk	hh	hk	hk	hk	kk	kk	hk
Chr05N_31715673	<hkxhk>	{00}	hk	hk	hh	hk	hk	hk	hk	hk	hk	hh	hk	hk	hh	hh	hh	kk	hk	hk	hh	hk	hh	kk	kk	hk	hh	hk	hk	hh	hh	hk	hh	hk	kk	hh	hk	hh	hk	kk	hk	hk	hk	hk	hk	hk	hk	kk	hk
Chr05N_74676668	<hkxhk>	{00}	hk	hk	hh	kk	hk	hk	hk	hh	hk	hh	hk	hk	hh	hh	hh	kk	hk	hk	hh	hk	hh	kk	kk	hk	hk	hk	hk	hh	hh	hk	hh	hk	kk	hh	hk	hh	hh	hk	hk	hk	hh	hk	hk	hk	hk	kk	hk
Chr05N_48666575	<hkxhk>	{00}	hk	hk	hh	kk	hk	hk	hk	hk	hk	hh	hk	hk	hh	hh	hh	kk	kk	hk	hh	kk	hh	kk	kk	hk	hh	hk	hk	hh	hk	hk	hk	hk	kk	hk	hk	hh	hh	hk	hh	hk	hh	hk	hh	hk	hk	kk	hk
Chr05N_48347127	<hkxhk>	{00}	hk	hk	hk	kk	hk	hk	hk	hh	hk	hk	hk	hk	hh	hh	hh	kk	hk	hk	hh	hk	hh	kk	kk	hk	hh	hk	hk	hk	hk	hk	hh	hk	kk	hk	hk	hh	hk	hk	hk	hk	hk	hk	hh	hk	hk	kk	hk
Chr05N_52810960	<hkxhk>	{00}	hh	hk	hk	kk	hk	hk	hk	hh	hk	hh	hk	hk	hh	hh	hh	kk	hk	hk	hh	hk	hk	kk	hk	hk	hh	hk	hk	hh	hh	hk	hh	hk	kk	hh	hk	hk	hh	hk	hh	hk	hh	hk	hh	hk	hk	kk	hk
Chr05N_65048805	<hkxhk>	{00}	hk	hk	hk	kk	hk	hk	hk	hh	hk	hh	hk	hk	hh	hh	hh	kk	hk	hk	hh	hk	hh	kk	kk	hk	hh	hk	hk	hh	hh	hk	hh	hk	kk	hh	hk	hk	hk	hk	hh	hk	hk	hk	hh	hk	hk	kk	hk
Chr05N_58994828	<hkxhk>	{00}	hk	hk	hh	kk	kk	hk	hk	hk	hh	hk	hk	hk	hh	hk	hk	kk	hk	hk	hh	hk	hh	kk	kk	hk	hh	hk	hk	hk	hh	kk	hh	hk	kk	hh	hk	hh	hh	hk	hk	hk	hh	hk	hh	hk	hk	kk	kk
Chr05N_70982208	<hkxhk>	{00}	hk	hk	hh	kk	hk	hk	hk	hk	hh	hh	hk	hk	hh	hk	hk	kk	hk	hk	hh	hk	hh	kk	kk	hk	hh	hk	hk	hh	hh	hk	hh	hk	kk	hk	hk	hk	hk	hk	hh	hk	hk	hk	hk	hk	hk	kk	hk
Chr05N_65008515	<hkxhk>	{00}	kk	hk	hh	kk	hk	kk	hk	hh	hk	hh	hk	kk	hh	hh	hh	kk	kk	hk	hh	hk	hk	kk	kk	hk	hh	hk	hk	hh	hh	hh	hh	hk	kk	hh	hk	hk	hk	hk	hh	hk	hh	hk	hk	hk	hh	kk	hk
Chr05N_70627654	<hkxhk>	{00}	hk	hk	hk	kk	hk	hk	hk	hh	hh	hh	hk	hk	hh	hh	hk	kk	hh	hk	hh	hk	hh	kk	kk	hk	hh	hk	hk	hh	hk	hk	hk	hk	kk	hh	hk	hk	hh	hk	hh	hk	hh	hk	hk	hk	hk	kk	hk
Chr05N_71958845	<hkxhk>	{00}	hk	hh	hk	kk	hk	hk	hk	hk	hh	hh	hk	hk	hh	hk	hk	hk	kk	hk	hk	hk	hh	kk	kk	hk	hh	kk	hk	hk	hh	hk	hk	hk	kk	hh	hk	hh	hh	hk	hk	hk	hh	hk	hk	hk	hk	kk	hk
Chr05N_71534659	<hkxhk>	{00}	hk	hh	hk	kk	hk	hk	hk	hh	hh	hh	hk	hk	hh	hh	hk	hk	hk	hk	hh	hk	hh	kk	kk	hk	hh	hk	hk	hh	hh	hk	hk	hk	kk	hh	hk	hk	hh	hk	hh	hk	hh	hk	hh	hk	hk	kk	hk
Chr05N_76536395	<hkxhk>	{00}	hk	hh	hk	kk	hk	hk	hk	hh	hk	hk	hk	hk	hk	hk	hk	hk	hk	hk	hh	hk	hk	kk	kk	hk	hh	hk	hk	hk	hk	hk	hk	hh	kk	hh	hk	hk	hh	hk	hk	hk	hh	hk	hk	hk	hk	kk	hk
Chr05N_76579213	<hkxhk>	{00}	hk	hk	hh	kk	hk	hk	hk	hh	hk	hk	hk	hk	hh	hk	hk	hk	hk	kk	hk	hk	hh	kk	kk	hk	hh	hk	hk	hh	hk	hk	hk	hh	kk	hk	hk	hk	hk	hk	hk	kk	hk	hk	hh	hk	hk	kk	hk
Chr05N_71489651	<hkxhk>	{00}	hk	hk	hh	hk	hk	hk	hk	hh	hh	hh	hk	hk	hh	hh	hk	kk	kk	hk	hh	hk	hk	kk	kk	hk	hh	hh	hk	hh	hh	hk	hh	kk	kk	hh	hk	hh	hk	hk	hh	hk	hh	kk	hh	hk	hk	kk	kk
Chr05N_76270271	<hkxhk>	{00}	hk	hk	hk	kk	hk	hk	hk	hh	hh	hk	hk	hk	hh	hh	hk	hk	hk	hk	hh	hk	hk	kk	kk	hk	hk	hk	hk	hk	hh	hk	hk	hk	kk	hh	hk	hk	hh	hk	hk	hk	hh	hk	hh	hk	kk	kk	hk
Chr05N_76945180	<hkxhk>	{00}	hk	hk	hh	kk	hk	kk	kk	hh	hh	hk	hk	hk	hk	hh	hk	kk	--	hk	hh	hk	hh	kk	kk	hh	hh	hk	hk	hh	hh	hk	hk	hh	kk	hk	hh	hh	hh	hk	hh	hh	hk	kk	hh	hk	hk	kk	hk
Chr05N_81006190	<hkxhk>	{00}	hk	hh	hk	kk	hk	hk	hk	hh	hh	hk	hk	hk	hh	hh	hk	hk	hk	hk	hh	kk	hh	kk	kk	hk	hh	kk	hk	hk	hk	hk	hk	hk	kk	hk	hk	hk	hk	hk	hk	hk	hk	hk	hh	hk	hk	kk	hk
Chr05N_81203732	<hkxhk>	{00}	hk	hh	hh	hk	hk	hk	kk	hh	hh	hk	hk	hk	hh	hh	hk	hk	hk	hk	hh	hk	hh	kk	kk	hk	hh	hk	hk	hk	hk	hk	hk	hh	kk	hk	hk	hk	hh	hk	hh	hk	hh	hk	hh	hk	hk	kk	hk
Chr05N_80908044	<hkxhk>	{00}	hk	hk	hk	kk	hk	hk	hk	hk	hh	hk	hk	hk	hh	hh	hk	hk	hk	hk	hh	hk	hh	kk	kk	hk	hh	hk	hk	hk	hh	hk	hk	hk	kk	hk	hk	hh	hk	hk	hh	hk	hh	hk	hh	hk	hk	kk	hk
Chr05N_76773007	<hkxhk>	{00}	hh	hh	hh	kk	hk	hk	hk	hh	hh	hk	hk	hk	hh	hh	hk	hk	--	hk	hk	hh	hh	kk	kk	hk	hh	hk	hk	hh	hh	hk	hk	--	kk	hh	hk	hk	hh	kk	hh	hk	hh	hk	hh	hk	hk	kk	hk
Chr05N_82334653	<hkxhk>	{00}	hk	hk	hh	hk	hk	hk	kk	hh	hk	hk	hk	hk	hh	hh	hk	kk	hk	hh	hh	hk	hk	kk	kk	hk	hh	hk	hk	hk	hh	hk	hk	hh	kk	hk	hk	hk	hh	hk	hh	hk	hh	hk	hh	hk	hk	kk	hk
Chr05N_82618425	<hkxhk>	{00}	hk	hh	hk	hk	hk	hk	hk	hk	hk	hk	hh	hk	hh	hh	hk	hk	kk	hh	hh	hk	hk	kk	kk	hk	hk	hk	hh	hh	hk	hk	hk	hh	kk	hh	hk	hh	hh	hk	hk	hk	hh	hk	hh	hk	hk	kk	hk
Chr05N_84483077	<hkxhk>	{00}	hk	hh	hh	hk	hk	hk	hh	hh	hh	hk	hh	hk	hk	hh	hk	hk	hk	hh	hh	hk	hk	kk	kk	hk	hh	hk	hh	hk	hh	hk	hk	hh	kk	hk	hk	hh	hh	hk	hh	hk	hh	hk	hh	hk	hk	kk	hk
Chr05N_82554071	<hkxhk>	{00}	hk	hh	hh	hk	hk	hk	hk	hk	hh	hk	hh	hk	hk	hh	hk	hk	hk	hh	hh	hk	hh	kk	kk	kk	hh	hk	hh	hh	hh	hk	hk	hh	kk	hk	hk	hk	hh	hk	hh	hk	hh	hk	hh	hk	hk	kk	hk
Chr05N_85350397	<lmxll>	{1-}	ll	lm	lm	lm	lm	ll	lm	lm	lm	lm	lm	lm	lm	ll	lm	ll	ll	lm	lm	lm	lm	ll	ll	ll	lm	ll	lm	lm	lm	ll	ll	lm	ll	lm	lm	lm	lm	ll	lm	ll	lm	lm	lm	ll	ll	ll	lm
Chr05N_86935190	<lmxll>	{1-}	lm	lm	lm	lm	lm	ll	lm	lm	lm	lm	lm	lm	lm	ll	lm	ll	--	lm	ll	lm	lm	ll	ll	ll	lm	ll	lm	lm	lm	ll	ll	lm	ll	lm	lm	lm	lm	ll	lm	ll	lm	lm	ll	ll	ll	ll	lm
Chr05N_84696270	<hkxhk>	{00}	hk	hh	hh	hk	hk	hk	hh	hk	hh	hk	hh	hk	hh	hh	hk	hk	kk	hh	hk	hk	hk	kk	kk	hk	hh	hk	hh	hk	hk	hk	hk	hk	kk	hh	hk	hk	hh	hk	hk	hk	hh	hk	hh	hk	hk	kk	hk
Chr05N_84237840	<hkxhk>	{00}	hk	hk	hk	hk	hk	hk	hk	hh	hh	hk	hh	hk	hh	hh	hk	hk	hk	hh	hh	hk	hh	kk	kk	hk	hk	hk	hh	hk	hh	hk	hk	hh	kk	hh	hk	hh	hk	hk	hh	hk	hh	hk	hk	hk	hk	kk	hk
Chr05N_87100058	<nnxnp>	{-1}	np	np	np	nn	nn	np	np	np	np	nn	np	nn	--	nn	nn	np	nn	np	np	nn	nn	nn	nn	np	np	np	np	np	np	np	np	np	nn	np	nn	np	np	np	np	np	np	nn	np	np	np	nn	nn
Chr05N_87333809	<lmxll>	{1-}	--	lm	lm	lm	lm	ll	ll	lm	lm	ll	lm	lm	lm	ll	lm	ll	lm	ll	lm	lm	--	ll	ll	ll	lm	ll	lm	lm	lm	ll	lm	lm	ll	lm	lm	lm	ll	ll	lm	ll	lm	lm	lm	ll	ll	ll	ll
Chr05N_85960970	<hkxhk>	{00}	hk	hh	hh	hk	hk	hk	hh	hh	hh	hk	hh	hk	hk	hk	hk	hk	kk	hh	hk	hk	hh	kk	kk	hk	hh	hk	hh	hk	hh	hk	hk	hh	kk	hh	hk	hh	hk	hk	hh	kk	hh	hk	hh	hk	hk	kk	hk
Chr05N_87748999	<nnxnp>	{-1}	--	nn	np	nn	nn	np	np	--	np	nn	np	nn	np	nn	nn	np	nn	np	nn	nn	nn	nn	nn	np	np	nn	np	np	np	np	np	np	nn	np	nn	np	np	np	np	np	nn	nn	np	np	np	nn	nn
Chr05N_86300649	<hkxhk>	{11}	hk	kk	hk	hk	hk	hk	kk	kk	kk	kk	hk	hk	kk	hk	hk	hk	hk	kk	hk	hk	hk	hh	hh	hk	kk	hk	hk	kk	kk	hk	hk	kk	hh	kk	hk	kk	kk	hk	kk	hk	kk	hk	kk	hk	hk	hh	hk
Chr05N_85841945	<hkxhk>	{11}	hk	hk	hk	hk	hk	hk	kk	hk	kk	hk	hk	hk	kk	hk	hk	hk	hk	kk	hk	--	hk	--	hh	hk	kk	kk	kk	kk	kk	hk	hk	kk	hh	hk	hk	hk	hk	hk	kk	hk	kk	hk	kk	hk	hk	hh	hk
Chr05N_90855129	<lmxll>	{1-}	lm	lm	lm	lm	lm	ll	lm	lm	lm	lm	lm	lm	lm	ll	ll	ll	ll	lm	lm	lm	lm	lm	ll	ll	lm	ll	lm	lm	lm	ll	ll	lm	lm	lm	lm	ll	lm	ll	lm	ll	lm	lm	lm	ll	ll	ll	ll
Chr05N_91489856	<lmxll>	{1-}	lm	lm	lm	lm	lm	ll	lm	lm	lm	lm	lm	lm	lm	ll	ll	ll	ll	lm	lm	--	lm	lm	ll	ll	lm	ll	lm	lm	lm	ll	ll	lm	lm	lm	lm	ll	lm	ll	lm	ll	lm	lm	lm	ll	ll	ll	lm
Chr05N_89707906	<nnxnp>	{-1}	np	np	np	nn	nn	np	np	np	np	nn	np	nn	np	nn	nn	nn	nn	np	np	nn	nn	nn	nn	np	np	np	np	np	np	np	np	np	nn	np	nn	np	np	nn	np	np	nn	nn	np	np	np	nn	nn
Chr05N_89048648	<hkxhk>	{00}	hh	hk	hk	hk	hk	hk	hh	hh	hh	kk	hh	hk	hh	kk	hk	hk	hk	hh	hh	hh	hk	hk	kk	hk	hk	kk	hh	hh	hh	hk	hk	hk	hk	hk	hk	hk	hh	hk	hk	hk	hh	hk	hh	hk	hk	kk	hk
Chr05N_90419647	<lmxll>	{1-}	lm	lm	ll	lm	lm	ll	ll	lm	lm	lm	lm	lm	lm	ll	ll	ll	lm	lm	lm	lm	--	lm	ll	ll	lm	ll	lm	lm	lm	ll	ll	lm	lm	lm	lm	ll	lm	ll	lm	ll	lm	lm	lm	ll	ll	ll	lm
Chr05N_90467446	<nnxnp>	{-1}	np	np	np	nn	nn	np	np	np	np	nn	np	nn	np	nn	nn	np	nn	nn	np	nn	nn	nn	nn	nn	np	np	np	np	nn	np	np	np	nn	np	nn	np	np	nn	np	np	np	nn	np	np	np	nn	nn
Chr05N_88923738	<lmxll>	{1-}	lm	lm	lm	lm	lm	ll	lm	lm	lm	lm	lm	lm	lm	ll	lm	ll	ll	lm	lm	lm	--	lm	ll	ll	lm	ll	lm	lm	lm	ll	ll	lm	ll	ll	lm	ll	lm	ll	ll	ll	lm	lm	lm	ll	ll	ll	lm
Chr05N_91362821	<nnxnp>	{-1}	np	np	np	nn	nn	np	np	np	np	nn	np	nn	np	nn	nn	np	nn	np	np	nn	nn	nn	nn	nn	np	np	np	np	np	np	np	np	nn	nn	nn	np	np	nn	np	np	np	nn	np	np	np	nn	nn
Chr05N_90036708	<lmxll>	{1-}	lm	lm	lm	lm	lm	ll	lm	lm	lm	lm	lm	lm	lm	ll	ll	ll	lm	lm	lm	lm	lm	lm	ll	ll	lm	ll	lm	lm	lm	ll	ll	lm	lm	lm	lm	ll	lm	ll	lm	ll	lm	lm	lm	ll	ll	ll	lm
Chr05N_92513507	<nnxnp>	{-1}	np	np	np	nn	nn	np	np	np	np	nn	np	nn	np	nn	nn	np	nn	np	np	nn	nn	nn	nn	nn	np	np	np	np	np	np	np	np	nn	np	nn	np	np	nn	np	np	np	nn	np	np	np	np	nn
Chr05N_92984492	<lmxll>	{1-}	lm	lm	ll	lm	lm	ll	lm	lm	lm	lm	lm	lm	lm	ll	ll	ll	lm	lm	lm	lm	lm	lm	ll	ll	lm	ll	lm	lm	lm	ll	ll	lm	lm	ll	ll	ll	lm	ll	lm	ll	lm	lm	lm	ll	ll	ll	lm
Chr05N_92884859	<hkxhk>	{00}	hk	hh	hk	hk	hk	hk	hk	hh	hk	hk	hh	hk	hh	kk	kk	hk	hk	hk	hh	hh	hh	hh	kk	kk	hh	hk	hh	hh	hh	hk	hk	hh	hk	hk	kk	hk	hh	kk	hh	hk	hh	hk	hk	hk	hk	hk	hk
Chr05N_92458576	<nnxnp>	{-1}	np	np	np	nn	nn	np	np	np	np	nn	nn	nn	np	nn	nn	np	nn	np	np	nn	nn	nn	nn	nn	np	nn	np	np	np	np	np	np	nn	np	nn	np	np	nn	np	--	np	nn	np	nn	np	nn	nn
Chr05N_89913191	<lmxll>	{1-}	lm	lm	lm	lm	lm	ll	lm	lm	lm	lm	lm	lm	lm	lm	ll	ll	ll	ll	lm	lm	lm	ll	ll	ll	lm	ll	lm	lm	lm	ll	ll	lm	lm	lm	lm	ll	lm	ll	lm	ll	lm	lm	lm	ll	ll	ll	lm
Chr05N_90760709	<nnxnp>	{-1}	np	np	np	nn	nn	np	np	np	np	nn	np	nn	nn	nn	nn	np	nn	np	np	nn	nn	nn	nn	nn	np	np	np	np	np	np	np	np	nn	np	nn	np	np	nn	np	nn	np	nn	np	np	np	nn	nn
Chr05N_93616055	<hkxhk>	{10}	hk	hk	hh	kk	kk	hh	hk	hk	hk	kk	hk	kk	hk	hk	hk	hk	kk	hk	hk	kk	kk	kk	hk	hk	hk	hh	hk	hk	hk	hk	hh	hk	kk	hh	kk	hk	hk	hk	hk	hh	kk	kk	hk	hk	hh	hh	kk
Chr05N_93951908	<nnxnp>	{-0}	np	nn	np	np	np	nn	nn	nn	nn	np	nn	np	nn	np	np	nn	np	nn	np	nn	nn	np	np	np	nn	nn	nn	np	nn	nn	np	nn	np	nn	np	np	nn	np	nn	np	nn	np	np	nn	nn	nn	np
Chr06K_300504	<hkxhk>	{00}	kk	hk	hh	hk	hk	hk	hk	hk	kk	hk	hk	hk	hk	hh	hk	kk	hh	kk	hk	hh	hh	kk	kk	hk	hk	hh	hk	kk	kk	hh	hk	hk	hk	hk	hk	hk	kk	hk	kk	kk	hh	hk	hk	hk	hk	hk	hk
Chr06K_775281	<hkxhk>	{00}	hk	hk	hh	hh	hk	hk	hk	hk	kk	hk	hk	hk	hk	hh	hk	kk	hh	kk	hk	hk	hh	kk	kk	hh	hk	hh	hk	kk	kk	hk	hk	hk	hk	hk	hk	hh	kk	hh	kk	kk	hh	hk	hk	hk	hk	hk	hk
Chr06K_152520	<hkxhk>	{11}	hk	hk	kk	hk	hk	hk	hk	hk	hk	hk	hk	kk	hk	kk	hk	hk	kk	hk	kk	kk	kk	hh	hk	kk	hk	kk	hk	hk	hk	kk	hk	hk	hk	hk	kk	kk	hh	kk	hh	hh	kk	hk	hk	hk	kk	hk	hk
Chr06K_1676383	<hkxhk>	{00}	hk	hk	hk	hk	hk	hk	hh	hk	kk	hk	hk	hh	hk	hh	hk	kk	hh	kk	hh	hk	hk	hk	kk	hh	hk	hh	hk	kk	kk	hk	hk	hk	hk	hk	hk	hh	kk	hh	kk	kk	hh	hk	hk	hk	hh	hk	hk
Chr06K_3995889	<lmxll>	{0-}	ll	lm	lm	ll	lm	lm	lm	ll	lm	ll	lm	lm	ll	ll	ll	ll	ll	lm	ll	ll	ll	lm	lm	ll	lm	ll	ll	lm	lm	lm	lm	lm	ll	ll	ll	ll	ll	ll	lm	lm	ll	lm	lm	ll	ll	lm	ll
Chr06K_1462732	<hkxhk>	{00}	hk	hk	hk	hk	hk	hh	hk	hk	kk	hk	hk	hh	hk	hh	hk	kk	hh	kk	hh	hh	hk	kk	kk	hh	hk	hh	hk	kk	kk	hh	hk	hk	hk	hk	hh	hh	kk	hh	kk	kk	hh	hk	hk	hk	hk	hk	hk
Chr06K_1496371	<hkxhk>	{00}	hh	hk	hk	hk	kk	hk	hk	hk	kk	hk	hk	hh	hk	hh	hk	kk	hh	kk	hh	hh	hk	hk	kk	hh	hk	hh	hk	kk	kk	hh	hk	hk	hk	hk	hh	hh	kk	hk	kk	kk	hh	hk	hk	hk	hh	hk	hk
Chr06K_2164511	<lmxll>	{0-}	ll	lm	lm	ll	lm	lm	lm	lm	lm	ll	lm	ll	ll	ll	ll	lm	ll	lm	ll	ll	ll	lm	lm	ll	lm	ll	ll	lm	lm	ll	lm	ll	ll	ll	ll	ll	lm	ll	lm	lm	ll	lm	lm	ll	ll	ll	ll
Chr06K_2256197	<hkxhk>	{00}	hh	hk	hk	hk	kk	hk	hk	hk	kk	hk	hk	hh	hk	hk	hk	kk	hh	kk	hh	hk	hh	hk	kk	hk	hk	hh	hk	kk	kk	hh	hk	hh	hk	hk	hh	hh	kk	hh	hk	kk	hk	hk	hk	hk	hh	hk	hk
Chr06K_2227534	<nnxnp>	{-0}	nn	nn	nn	np	np	nn	nn	nn	np	np	nn	nn	np	nn	np	np	nn	np	np	nn	nn	np	np	nn	nn	nn	np	np	np	nn	nn	np	np	np	nn	nn	np	nn	np	np	nn	nn	nn	np	nn	np	nn
Chr06K_2723315	<lmxll>	{0-}	ll	lm	lm	ll	lm	lm	lm	ll	lm	ll	lm	ll	ll	ll	ll	ll	ll	lm	ll	ll	lm	ll	lm	ll	lm	ll	ll	lm	lm	ll	lm	ll	ll	ll	ll	ll	lm	ll	lm	lm	ll	lm	lm	ll	ll	ll	ll
Chr06K_2586117	<nnxnp>	{-0}	nn	nn	nn	np	np	nn	nn	nn	np	np	nn	nn	np	nn	np	np	nn	np	np	nn	nn	np	np	nn	nn	nn	np	np	np	nn	nn	np	np	np	nn	nn	np	nn	np	np	np	nn	nn	np	nn	np	nn
Chr06K_3162131	<lmxll>	{0-}	ll	lm	lm	ll	lm	lm	lm	lm	lm	ll	lm	ll	ll	ll	ll	ll	ll	lm	ll	ll	lm	lm	lm	ll	lm	ll	ll	lm	lm	ll	lm	ll	ll	ll	ll	ll	ll	ll	lm	lm	ll	lm	lm	ll	ll	ll	ll
Chr06K_3015125	<lmxll>	{0-}	ll	lm	lm	ll	lm	ll	lm	ll	lm	ll	lm	ll	ll	ll	ll	ll	ll	lm	ll	ll	lm	lm	lm	ll	lm	ll	ll	lm	lm	ll	lm	ll	ll	ll	ll	ll	lm	ll	lm	lm	ll	lm	lm	ll	ll	ll	ll
Chr06K_3643252	<hkxhk>	{00}	hk	hk	hk	hk	hk	hk	hk	hk	kk	hk	hk	hk	hk	hh	hk	hk	hk	kk	hk	hh	hk	kk	kk	hh	hk	hh	hk	kk	hk	hh	hk	kk	hk	hk	hh	hh	kk	hh	hk	kk	hk	hk	hk	hk	hh	hk	hh
Chr06K_7829199	<nnxnp>	{-0}	nn	nn	nn	np	nn	nn	nn	nn	np	np	nn	nn	nn	nn	np	np	np	np	np	nn	nn	np	np	nn	nn	nn	np	np	np	nn	nn	np	np	np	nn	nn	np	nn	nn	np	nn	nn	nn	np	nn	np	nn
Chr06K_3395238	<lmxll>	{0-}	ll	lm	lm	ll	lm	lm	lm	lm	--	ll	lm	ll	ll	ll	ll	ll	ll	lm	ll	ll	lm	lm	lm	ll	lm	ll	ll	lm	ll	ll	lm	ll	ll	ll	ll	ll	lm	ll	lm	lm	ll	lm	lm	ll	ll	ll	ll
Chr06K_9273406	<nnxnp>	{-0}	nn	nn	nn	np	nn	nn	nn	nn	np	np	nn	nn	nn	nn	np	nn	np	np	np	nn	nn	np	nn	nn	nn	nn	np	np	np	nn	nn	np	np	np	nn	nn	np	nn	nn	np	nn	nn	nn	np	nn	np	nn
Chr06K_9520268	<hkxhk>	{00}	hk	hk	hh	hk	kk	hh	hk	hk	kk	hk	kk	hh	hh	hh	hk	hk	hk	hk	hk	hh	hk	kk	kk	hh	hk	hh	kk	kk	hk	hh	hk	hk	hk	hk	hk	hh	kk	hh	hk	kk	hh	hk	hh	hk	hh	hk	hh
Chr06K_7926037	<lmxll>	{0-}	ll	lm	lm	ll	lm	ll	lm	lm	lm	ll	lm	ll	ll	ll	ll	ll	ll	lm	ll	ll	lm	lm	lm	ll	lm	ll	ll	lm	ll	ll	lm	ll	ll	ll	ll	ll	lm	ll	lm	ll	ll	lm	lm	ll	ll	ll	ll
Chr06K_5725277	<nnxnp>	{-0}	np	np	nn	np	nn	nn	nn	np	np	np	np	nn	nn	nn	np	nn	np	nn	np	np	nn	nn	nn	nn	nn	np	np	np	np	nn	nn	np	np	np	nn	nn	nn	nn	np	np	np	np	np	np	nn	np	nn
Chr06K_9804907	<hkxhk>	{00}	hh	hk	hk	hk	hk	hh	hk	hk	kk	hk	kk	hh	hk	hh	hk	hh	hk	hk	hk	hh	hk	kk	hk	hk	hk	hh	kk	kk	hk	hh	hk	hk	hk	hk	hk	hk	kk	hh	hk	hk	hh	hk	hk	hk	hh	hk	hh
Chr06K_11624968	<hkxhk>	{00}	hh	hk	kk	kk	hh	hk	hk	hk	kk	hk	kk	hh	hh	hk	hk	hh	hk	hk	hk	hh	hk	kk	hk	hk	hk	hh	kk	kk	hk	hh	hk	hk	hk	hk	hh	hk	kk	hh	hk	kk	hh	hk	hk	hk	hh	hk	hh
Chr06K_12068040	<lmxll>	{0-}	ll	lm	lm	ll	ll	ll	lm	lm	lm	ll	lm	ll	ll	ll	ll	ll	ll	lm	ll	lm	lm	lm	lm	ll	lm	ll	lm	lm	ll	ll	ll	ll	ll	ll	ll	ll	lm	ll	lm	lm	ll	lm	lm	ll	ll	ll	lm
Chr06K_11051739	<nnxnp>	{-0}	nn	nn	nn	np	nn	nn	nn	nn	np	np	np	nn	nn	nn	np	np	np	nn	np	nn	nn	np	nn	nn	nn	nn	np	np	np	nn	nn	np	nn	np	nn	nn	nn	nn	nn	np	nn	nn	nn	np	nn	np	nn
Chr06K_33099349	<hkxhk>	{00}	hh	hk	hk	hk	hh	hk	hk	hk	kk	hk	kk	hh	hh	hh	hk	hh	hh	hk	hk	hk	hk	kk	hk	hh	hk	hh	kk	kk	hk	hh	hk	hk	hk	hk	hk	hk	hk	hk	hk	kk	hk	hk	hk	hk	hk	hk	hk
Chr06K_11315235	<nnxnp>	{-0}	nn	nn	nn	np	nn	nn	nn	nn	np	np	np	nn	nn	nn	np	nn	np	nn	np	nn	nn	np	nn	nn	nn	nn	np	np	np	nn	nn	np	np	np	nn	nn	nn	nn	nn	np	nn	nn	nn	np	nn	np	nn
Chr06K_11586577	<nnxnp>	{-0}	nn	nn	nn	np	nn	nn	nn	nn	np	np	np	nn	nn	nn	np	nn	np	nn	np	nn	nn	np	nn	nn	nn	nn	np	np	np	nn	nn	np	np	np	nn	nn	np	nn	nn	np	nn	nn	nn	np	nn	np	nn
Chr06K_10991065	<lmxll>	{0-}	ll	lm	lm	ll	ll	ll	lm	lm	lm	ll	lm	ll	ll	ll	ll	ll	ll	lm	ll	ll	lm	lm	ll	ll	lm	ll	lm	ll	ll	ll	lm	ll	ll	ll	ll	ll	lm	ll	lm	lm	ll	lm	lm	ll	ll	ll	ll
Chr06K_48613259	<hkxhk>	{00}	hh	hk	kk	hk	hh	hh	hk	hk	kk	hk	kk	hh	hh	hh	hk	hh	hk	hk	hk	hh	hk	kk	hk	hh	hk	hk	kk	kk	hk	hh	hk	hk	hk	hk	hh	hh	hk	hh	hk	kk	kk	kk	hk	hk	hk	hk	hk
Chr06K_36301695	<hkxhk>	{00}	hh	hk	hk	hk	hh	hk	hk	hh	kk	hk	kk	hh	hk	hh	hk	hk	hh	hk	hk	hk	hk	kk	hh	hh	hk	hh	kk	kk	hk	hh	hk	hk	hk	hk	hk	hh	hk	hh	hk	kk	hk	hk	hk	hk	hh	hk	hk
Chr06K_24425575	<hkxhk>	{00}	hh	hk	kk	kk	hk	hk	hk	hk	kk	hk	kk	hh	hh	hh	hk	hh	hh	hk	hk	hk	hk	kk	hk	hk	hh	hh	kk	kk	hk	hh	hk	hk	hk	hk	hh	hh	hk	hk	kk	kk	hk	hk	hk	hk	hh	hk	hk
Chr06K_12833955	<nnxnp>	{-0}	nn	nn	nn	np	nn	nn	nn	nn	np	np	np	nn	nn	nn	np	nn	nn	nn	np	nn	nn	np	nn	nn	nn	np	np	np	np	nn	nn	np	np	np	nn	nn	nn	nn	nn	np	np	nn	nn	np	nn	np	nn
Chr06K_13169848	<lmxll>	{0-}	ll	lm	lm	ll	ll	ll	lm	lm	lm	ll	lm	ll	ll	ll	ll	ll	ll	lm	ll	ll	lm	lm	lm	ll	lm	ll	lm	lm	ll	ll	lm	ll	ll	ll	ll	ll	lm	ll	lm	lm	ll	lm	lm	ll	ll	ll	ll
Chr06K_22234870	<hkxhk>	{00}	hh	hk	hk	hk	hk	hh	hk	hk	kk	hk	kk	hh	hh	hk	hk	hh	hh	hk	hk	hh	hk	kk	hk	hh	hk	hh	kk	kk	hk	hk	kk	hk	hk	hk	hk	hk	hk	hh	hk	kk	hk	hk	hk	hk	hk	hk	hh
Chr06K_36178070	<hkxhk>	{00}	hk	hk	hk	hk	hk	hh	hk	hk	kk	hk	kk	hh	hh	hh	hk	hh	hh	hk	hk	hh	hk	kk	hk	hh	hh	hh	kk	kk	hk	hh	hk	hk	hk	hk	hh	hh	hk	hh	hk	kk	kk	hk	hk	hk	hh	hk	hh
Chr06K_47941767	<hkxhk>	{00}	hh	hk	hk	hk	hh	hh	kk	kk	kk	hk	kk	hh	hh	hh	hk	hh	hh	hk	hk	hh	hk	kk	hk	hh	hk	hh	kk	kk	hk	hh	hk	hk	hk	hk	hh	hk	hk	hh	hk	kk	kk	hk	hk	hk	hk	kk	hk
Chr06K_46582983	<hkxhk>	{00}	hh	hk	hk	hk	hh	hk	hk	hk	kk	hk	hk	hk	hh	hh	hk	hh	hh	hk	kk	hh	hk	kk	hk	hh	hk	hh	kk	kk	hk	hk	hk	hk	hk	hk	hh	hk	hk	hh	hk	kk	hk	hk	hk	hk	hh	hk	hk
Chr06K_35724300	<nnxnp>	{-0}	nn	nn	nn	np	nn	np	nn	nn	np	np	np	nn	nn	nn	np	nn	nn	np	np	nn	nn	np	np	nn	nn	nn	np	--	np	nn	nn	np	np	np	np	nn	nn	nn	np	np	np	np	np	np	nn	np	nn
Chr06K_46968945	<hkxhk>	{00}	hk	hk	hk	hk	hh	hk	hk	hk	kk	hk	kk	hh	hh	hh	hk	hh	hk	hk	hk	hh	hk	kk	hk	hh	hk	hh	kk	kk	hk	hh	hk	hk	hk	hk	hh	hh	kk	hk	hk	kk	hk	hk	hk	hk	hk	hk	hh
Chr06K_25759911	<hkxhk>	{00}	hk	hk	hk	hk	hh	hh	hh	hk	kk	hk	kk	hh	hk	hh	hk	hk	hh	hk	hk	hh	hk	kk	hk	hh	hh	hk	kk	kk	hk	hh	hk	hk	--	hk	hh	hh	hk	hh	kk	kk	hk	hk	hk	hk	hh	hk	hh
Chr06K_26394482	<hkxhk>	{00}	hh	hk	hk	hk	hh	hh	hk	hk	kk	hk	kk	hk	hh	hh	hk	hh	hh	hk	hk	hh	hk	kk	hk	hh	hh	hh	kk	kk	hk	hh	kk	kk	hk	hk	hh	hh	hk	hh	hk	kk	hk	hk	hk	hk	hh	hk	hh
Chr06K_50092402	<nnxnp>	{-0}	nn	nn	nn	np	nn	nn	nn	np	np	np	np	nn	nn	nn	np	nn	np	nn	np	nn	nn	np	nn	nn	nn	np	np	np	np	nn	nn	np	np	np	nn	nn	np	nn	nn	np	np	nn	nn	np	nn	np	nn
Chr06K_25441855	<hkxhk>	{00}	hh	hk	hk	hk	hh	hh	hk	hk	kk	hk	kk	hk	hh	hk	hk	hh	hh	hk	hk	hh	hk	kk	hk	hk	hk	hk	kk	kk	hk	hh	kk	hk	hk	hk	hh	hh	kk	hh	hk	kk	kk	hk	hk	hk	hh	hk	hh
Chr06K_26284242	<hkxhk>	{00}	hh	hk	hk	hk	hh	hh	hk	hk	kk	hk	kk	hk	hh	hh	hk	hh	hh	hk	kk	hh	hk	kk	hk	hh	hh	hh	kk	kk	hk	hh	hk	hk	hk	hk	hh	hh	kk	hh	kk	hk	hk	hk	hk	hk	hh	hk	hh
Chr06K_48381597	<hkxhk>	{00}	hh	hk	hk	hk	hk	hh	hk	hk	kk	hk	kk	hk	hh	hh	hk	hh	hh	hk	hk	hh	hk	kk	hk	hh	hh	hh	kk	kk	hk	hk	hk	kk	kk	hk	hh	hk	hk	hk	hk	kk	hk	hk	hk	hk	hh	hk	hk
Chr06K_13264126	<nnxnp>	{-0}	nn	nn	nn	np	nn	nn	nn	nn	np	np	np	np	nn	nn	np	nn	nn	nn	np	nn	np	np	nn	nn	nn	nn	np	np	np	nn	np	np	np	np	np	nn	nn	np	nn	np	nn	np	nn	np	nn	np	nn
Chr06K_50498886	<lmxll>	{0-}	ll	lm	lm	ll	ll	ll	lm	lm	lm	ll	lm	ll	ll	ll	ll	ll	ll	lm	ll	ll	lm	lm	ll	ll	ll	ll	lm	lm	ll	ll	lm	lm	lm	ll	ll	ll	lm	ll	lm	lm	ll	lm	lm	ll	ll	ll	ll
Chr06K_34844934	<hkxhk>	{00}	hh	hk	hk	hk	hh	hh	hh	hk	kk	hk	kk	hk	hh	hh	hk	hh	kk	kk	hk	hh	hk	kk	hk	hh	hh	hh	kk	kk	hk	hh	hk	hk	hk	hk	hh	hh	hk	hk	kk	kk	hk	hk	hk	hk	hk	hh	hk
Chr06K_45680316	<hkxhk>	{00}	hk	hk	hk	hk	hh	hh	hk	hk	kk	hk	kk	hh	hh	hk	hk	hh	hh	hk	hk	hh	hk	kk	hk	hh	hh	hk	kk	kk	hk	hk	hk	hk	hk	hk	hk	hh	hk	hk	hk	kk	hk	hk	hk	hk	hh	hk	hh
Chr06K_51361813	<lmxll>	{0-}	ll	lm	lm	ll	ll	ll	lm	ll	lm	ll	lm	ll	ll	ll	ll	ll	ll	lm	ll	ll	lm	lm	ll	ll	ll	ll	lm	lm	ll	ll	lm	lm	lm	ll	ll	ll	lm	ll	lm	lm	ll	lm	lm	ll	ll	ll	ll
Chr06K_26844649	<hkxhk>	{00}	hh	hk	hk	hk	hh	hh	hk	hk	kk	hk	kk	hh	hh	hh	hk	hk	hh	hk	hk	hh	hk	kk	hk	hh	hh	hh	kk	kk	hk	hh	hk	hk	hk	hk	hh	hh	kk	hh	hk	kk	hk	hk	hk	hk	hh	hk	hh
Chr06K_51050774	<nnxnp>	{-0}	nn	nn	nn	np	nn	nn	nn	nn	np	np	np	nn	nn	nn	np	np	nn	nn	np	nn	np	np	nn	nn	nn	nn	--	np	np	nn	np	np	np	np	nn	nn	nn	nn	nn	np	np	nn	nn	np	np	np	np
Chr06K_51372055	<lmxll>	{0-}	ll	lm	lm	ll	ll	ll	lm	ll	lm	ll	lm	ll	ll	ll	ll	ll	ll	lm	ll	ll	lm	lm	ll	ll	ll	ll	lm	lm	ll	ll	lm	lm	lm	ll	ll	ll	lm	ll	lm	lm	ll	lm	lm	ll	ll	ll	ll
Chr06K_24705039	<hkxhk>	{11}	hk	hk	hk	hk	kk	kk	hk	hk	hh	hk	hh	kk	kk	kk	hk	kk	kk	hk	hk	kk	hk	hh	hk	hk	kk	kk	hk	hh	hk	kk	hk	hk	hk	hk	kk	kk	hk	kk	hk	hh	hk	hk	hk	hk	kk	hk	kk
Chr06K_25114107	<hkxhk>	{00}	hh	hk	hk	hk	hh	hh	hk	hk	kk	kk	kk	hh	hh	hh	hk	hh	hk	hk	hk	hh	hk	kk	hk	hk	hk	hh	kk	kk	hk	hh	hk	hk	hk	hk	hh	hh	hk	hk	hk	kk	hk	hk	hk	hk	hh	hk	hh
Chr06K_50560422	<nnxnp>	{-0}	nn	nn	nn	np	np	nn	nn	nn	np	np	np	nn	nn	nn	np	nn	nn	nn	np	nn	np	np	nn	nn	nn	np	--	np	np	nn	nn	nn	np	np	nn	nn	np	np	nn	np	np	np	nn	np	nn	--	nn
Chr06K_56011195	<lmxll>	{0-}	ll	lm	lm	ll	ll	ll	lm	ll	--	lm	lm	ll	ll	ll	ll	ll	ll	lm	lm	ll	lm	lm	ll	ll	ll	ll	lm	lm	ll	lm	lm	lm	lm	ll	ll	ll	lm	ll	lm	lm	ll	lm	lm	ll	ll	ll	ll
Chr06K_55987654	<lmxll>	{0-}	ll	lm	lm	ll	ll	ll	lm	ll	lm	lm	lm	ll	ll	ll	ll	ll	ll	lm	lm	ll	lm	lm	ll	ll	ll	ll	lm	lm	ll	lm	lm	lm	lm	ll	ll	ll	lm	ll	lm	lm	ll	lm	lm	ll	ll	ll	ll
Chr06K_55919450	<hkxhk>	{00}	hk	hk	hk	hk	hk	hh	kk	hh	kk	kk	kk	hh	hh	hh	hk	hh	hh	hk	kk	hk	hk	kk	hh	hh	hh	hh	kk	kk	hk	hk	hk	kk	kk	hk	hk	hh	hk	hk	hk	kk	hk	hk	hk	hh	hh	hk	hh
Chr06K_56078688	<lmxll>	{0-}	ll	lm	lm	ll	ll	ll	ll	ll	lm	lm	lm	ll	ll	ll	ll	ll	lm	lm	lm	ll	lm	lm	ll	lm	ll	ll	lm	lm	ll	lm	lm	lm	lm	ll	ll	ll	lm	ll	lm	lm	ll	lm	lm	ll	ll	ll	ll
Chr06K_56150156	<hkxhk>	{00}	hh	hk	hk	hk	hh	hk	hk	hh	kk	kk	kk	hh	hh	hh	hk	hh	hk	hk	kk	hh	hk	kk	hh	hk	hh	hk	kk	kk	kk	hk	kk	kk	kk	hk	hk	hh	hk	hh	hk	kk	kk	kk	hk	hk	hh	hh	hh
Chr06K_56633360	<lmxll>	{0-}	ll	lm	lm	ll	ll	ll	lm	ll	lm	lm	lm	ll	ll	ll	ll	ll	ll	lm	lm	ll	lm	lm	ll	ll	ll	ll	lm	lm	ll	lm	ll	lm	lm	ll	ll	ll	lm	ll	lm	lm	ll	lm	lm	ll	ll	ll	ll
Chr06K_55613633	<nnxnp>	{-0}	nn	nn	np	np	nn	nn	nn	np	np	np	np	nn	nn	nn	np	nn	np	nn	np	nn	nn	--	nn	nn	np	nn	np	np	np	nn	np	np	np	np	nn	nn	np	np	nn	np	np	nn	nn	np	nn	nn	nn
Chr06K_55367175	<hkxhk>	{00}	hh	hk	hk	hk	hh	hh	kk	hh	kk	kk	kk	hh	hh	hk	hk	hh	hk	hk	kk	hh	hk	kk	hh	hk	hk	hh	kk	kk	hk	hk	hk	kk	kk	hk	hh	hk	hk	hk	hk	kk	hk	hk	hk	hh	hk	hh	hk
Chr06K_58829619	<lmxll>	{0-}	ll	lm	lm	ll	ll	ll	lm	ll	ll	lm	lm	ll	ll	ll	ll	ll	ll	ll	lm	ll	lm	lm	ll	ll	ll	ll	lm	lm	ll	lm	ll	lm	lm	ll	ll	ll	lm	ll	lm	lm	ll	lm	lm	ll	ll	ll	ll
Chr06K_59446162	<lmxll>	{0-}	ll	lm	lm	ll	ll	ll	lm	ll	lm	lm	lm	ll	ll	ll	ll	ll	ll	ll	lm	ll	lm	lm	ll	ll	ll	ll	lm	lm	ll	lm	ll	lm	lm	ll	ll	ll	lm	ll	lm	lm	ll	lm	lm	ll	ll	ll	ll
Chr06K_58386810	<nnxnp>	{-0}	np	nn	nn	np	nn	np	nn	nn	np	np	np	nn	nn	nn	np	nn	np	nn	np	nn	nn	np	nn	nn	nn	nn	np	np	np	nn	nn	np	np	np	nn	nn	np	nn	nn	np	nn	nn	np	np	np	nn	nn
Chr06K_58978414	<hkxhk>	{00}	hh	hk	hk	hk	hh	hh	hk	hh	kk	kk	kk	hh	hh	hk	hk	hk	hk	hh	kk	hh	hk	kk	hh	hk	hh	hk	kk	kk	hk	hk	hh	kk	kk	kk	hh	hh	hk	hh	hk	hk	hk	hk	hh	hk	hh	hh	hh
Chr06K_60441165	<lmxll>	{0-}	ll	lm	lm	ll	ll	ll	lm	ll	lm	lm	lm	lm	ll	ll	ll	ll	ll	ll	lm	ll	lm	lm	ll	ll	ll	ll	lm	lm	ll	lm	ll	lm	lm	ll	ll	ll	lm	ll	lm	lm	ll	lm	ll	ll	ll	ll	ll
Chr06K_61721397	<hkxhk>	{00}	hh	hk	hk	hk	hh	hh	hk	hh	kk	kk	hk	kk	hh	hk	hk	hk	hk	hh	kk	hh	hk	kk	kk	hh	hh	hh	kk	hk	hk	hk	hh	kk	hk	hk	hk	hh	hk	hk	hk	hk	hk	hk	hk	hk	hh	hh	hh
Chr06K_64456835	<lmxll>	{0-}	ll	lm	lm	ll	ll	ll	lm	ll	ll	lm	ll	lm	ll	lm	ll	ll	ll	ll	lm	ll	lm	lm	ll	ll	ll	ll	lm	ll	ll	lm	ll	lm	lm	ll	ll	ll	lm	ll	lm	lm	ll	lm	ll	ll	ll	ll	ll
Chr06K_59525823	<nnxnp>	{-0}	nn	nn	nn	np	nn	nn	nn	nn	np	np	np	nn	nn	np	np	nn	np	nn	np	nn	nn	np	nn	np	nn	nn	np	np	np	nn	nn	np	np	np	nn	nn	nn	nn	nn	nn	np	nn	nn	nn	nn	nn	nn
Chr06K_64287733	<lmxll>	{0-}	ll	lm	lm	ll	ll	ll	lm	ll	lm	lm	ll	lm	ll	lm	ll	ll	ll	ll	lm	ll	lm	lm	ll	ll	ll	ll	lm	ll	ll	lm	ll	lm	lm	ll	ll	ll	lm	ll	lm	lm	ll	lm	ll	ll	ll	ll	ll
Chr06K_65077292	<hkxhk>	{00}	hk	hk	hk	hk	hh	hh	hk	hh	hk	kk	hk	kk	hk	hk	hk	hh	hk	hk	kk	hh	hk	kk	hk	hh	hk	hk	kk	hh	hk	hk	hk	kk	hk	hk	hh	hh	hk	hh	hk	hk	hk	kk	hk	hk	hh	hk	hk
Chr06K_67287645	<lmxll>	{0-}	ll	lm	lm	ll	ll	ll	lm	ll	ll	lm	ll	lm	ll	lm	ll	ll	ll	ll	lm	ll	lm	ll	ll	ll	ll	ll	lm	ll	ll	lm	ll	lm	lm	ll	ll	ll	lm	ll	lm	lm	ll	lm	ll	ll	ll	ll	ll
Chr06K_67760947	<lmxll>	{0-}	ll	lm	lm	ll	ll	ll	lm	ll	ll	lm	ll	lm	ll	lm	ll	ll	ll	ll	lm	ll	lm	ll	ll	ll	ll	ll	lm	ll	ll	lm	ll	lm	lm	ll	ll	ll	lm	ll	lm	lm	ll	lm	ll	ll	ll	ll	ll
Chr06K_68300650	<hkxhk>	{00}	hh	hk	hk	hk	hh	hh	hk	hh	hk	kk	hk	kk	hh	hk	hk	hh	hk	hh	kk	hk	hk	hk	hk	hh	hh	hh	kk	hh	hk	hk	hh	kk	hk	hk	hh	hk	hk	hh	hk	hk	hk	kk	hh	hh	hh	hk	hh
Chr06K_68689574	<lmxll>	{0-}	ll	lm	lm	ll	ll	ll	lm	ll	ll	lm	ll	lm	ll	lm	ll	ll	ll	ll	lm	ll	lm	ll	ll	ll	lm	ll	lm	ll	ll	lm	ll	lm	lm	ll	ll	ll	lm	ll	lm	lm	ll	lm	ll	ll	ll	ll	ll
Chr06K_65020486	<nnxnp>	{-0}	nn	nn	nn	np	nn	nn	nn	nn	np	np	np	np	nn	nn	np	nn	np	nn	np	nn	np	np	np	np	nn	nn	np	nn	np	np	nn	np	nn	np	np	nn	np	nn	nn	nn	np	np	np	nn	nn	np	nn
Chr06K_61633086	<lmxll>	{0-}	ll	lm	lm	ll	ll	ll	lm	ll	lm	lm	ll	lm	ll	lm	ll	ll	lm	ll	lm	ll	lm	lm	ll	ll	ll	ll	lm	ll	ll	lm	ll	lm	lm	ll	ll	ll	ll	ll	lm	lm	lm	lm	lm	ll	ll	lm	lm
Chr06K_66806795	<hkxhk>	{00}	hh	hk	hk	hk	hh	hh	hk	hk	hh	kk	hk	kk	hk	hk	hk	hh	kk	hh	kk	hh	hk	hk	kk	hh	hh	hh	hk	hh	hk	hk	hh	kk	hk	hk	hh	hk	hh	hk	hk	hk	hk	kk	hh	hh	hh	hh	hh
Chr06K_69020962	<hkxhk>	{00}	hh	kk	hk	hk	hk	hh	hk	hh	kk	kk	hk	kk	hh	hk	hk	hh	hk	hh	kk	hh	kk	hk	hk	hk	hk	hk	kk	hh	hk	hk	hk	kk	hk	hk	hh	hh	hk	hh	hk	hk	hk	kk	hh	hk	hh	hk	hh
Chr06K_67325331	<lmxll>	{0-}	ll	lm	lm	lm	ll	ll	lm	ll	ll	lm	ll	lm	ll	lm	ll	lm	ll	ll	lm	ll	lm	ll	lm	ll	ll	ll	lm	lm	ll	lm	ll	lm	lm	lm	lm	ll	lm	ll	lm	lm	ll	lm	ll	ll	lm	ll	ll
Chr06K_68440249	<nnxnp>	{-0}	nn	nn	np	np	nn	nn	nn	nn	np	np	np	np	nn	nn	np	np	np	np	np	nn	np	np	np	np	nn	np	np	nn	np	nn	np	np	nn	np	nn	nn	nn	np	np	nn	np	np	np	nn	nn	nn	nn
Chr06K_69223355	<hkxhk>	{00}	hk	kk	hk	hk	hh	hk	hk	hh	hk	kk	hk	kk	hk	hk	kk	hh	hk	hh	kk	hh	hk	hk	hk	hk	hk	hk	kk	hh	hk	hk	hk	kk	hk	hk	hh	hh	hk	hh	hk	hk	hh	kk	hh	hh	hh	hh	hk
Chr06K_68933551	<nnxnp>	{-0}	nn	np	nn	np	nn	nn	nn	nn	np	np	np	np	nn	nn	np	nn	np	nn	np	np	np	np	np	np	np	np	np	nn	np	nn	np	np	nn	np	np	nn	nn	nn	nn	nn	np	np	nn	nn	nn	nn	nn
Chr06K_70857155	<hkxhk>	{00}	hh	kk	hk	hk	hk	hh	hk	hh	hh	kk	hk	kk	hh	hk	hk	hh	hk	hh	hk	hk	kk	hk	hk	hh	hk	hk	kk	hh	hk	hk	hk	kk	hk	hk	hk	hh	hk	hk	hk	hk	hk	kk	hk	hh	hh	hh	kk
Chr06K_71784486	<hkxhk>	{00}	hh	kk	hk	hk	hh	hh	hk	hh	hh	kk	hk	kk	hk	kk	hk	hh	hk	hk	hk	hh	kk	hk	hk	hk	hk	hk	kk	hk	hk	hk	hk	kk	hk	hk	hk	hh	hk	hk	hh	hk	hk	kk	hh	hk	hk	hh	hk
Chr06N_838031	<lmxll>	{0-}	lm	ll	ll	lm	ll	ll	lm	ll	ll	lm	ll	lm	lm	ll	ll	lm	lm	ll	lm	lm	lm	lm	lm	ll	lm	ll	lm	lm	lm	lm	lm	lm	lm	ll	ll	lm	ll	ll	lm	lm	ll	ll	lm	ll	lm	ll	ll
Chr06N_1608421	<hkxhk>	{11}	hh	hk	kk	hh	hk	kk	hh	hk	hk	hk	hk	hh	hk	kk	kk	hk	hk	kk	hk	hk	hk	hk	hk	hk	hh	hk	hk	hk	hk	hk	hh	hk	hk	hk	kk	hh	kk	hh	hk	hh	hh	hk	hk	hk	hh	kk	kk
Chr06N_1982762	<hkxhk>	{11}	hh	hk	hk	hk	hk	kk	hh	hk	hk	hk	kk	hh	hk	kk	kk	hk	kk	kk	hk	hk	hh	hk	kk	hk	hk	kk	hk	hk	kk	kk	hh	hh	hk	hk	kk	hh	kk	hh	hk	hk	hh	hk	hk	hk	kk	kk	hk
Chr06N_561550	<nnxnp>	{-0}	np	np	np	nn	np	nn	np	np	np	nn	nn	np	np	nn	nn	nn	nn	nn	nn	nn	nn	nn	nn	np	np	nn	nn	nn	nn	nn	np	np	nn	nn	nn	np	np	np	nn	np	np	np	nn	np	np	nn	np
Chr06N_12176573	<lmxll>	{0-}	lm	lm	ll	lm	ll	ll	lm	ll	lm	lm	ll	lm	lm	lm	lm	lm	lm	lm	lm	lm	--	lm	lm	ll	lm	ll	lm	lm	lm	lm	lm	lm	ll	lm	ll	ll	ll	lm	lm	lm	lm	ll	lm	ll	ll	ll	ll
Chr06N_3147700	<hkxhk>	{11}	hh	hk	hk	hk	hk	kk	hh	hh	hk	hk	kk	hh	hk	kk	kk	hk	hh	kk	hk	hk	hh	hk	hk	hk	hh	hk	hk	hk	kk	hk	hh	hk	kk	hk	kk	hk	kk	hh	hk	hh	hh	hk	hk	hk	hk	kk	kk
Chr06N_2674522	<lmxll>	{0-}	lm	ll	ll	lm	ll	ll	lm	ll	ll	lm	ll	lm	lm	ll	ll	lm	ll	ll	lm	lm	lm	lm	lm	ll	lm	ll	lm	lm	ll	lm	lm	lm	lm	lm	ll	lm	ll	lm	lm	lm	lm	ll	lm	ll	ll	ll	ll
Chr06N_11588811	<nnxnp>	{-0}	np	np	np	nn	np	nn	np	np	np	nn	nn	np	nn	nn	nn	nn	nn	nn	nn	nn	nn	nn	nn	np	np	--	np	nn	nn	nn	np	np	nn	nn	nn	nn	nn	np	nn	np	np	np	nn	np	np	nn	np
Chr06N_2763119	<nnxnp>	{-0}	np	np	np	nn	np	nn	np	np	np	nn	nn	np	nn	nn	nn	nn	nn	nn	nn	nn	nn	nn	nn	np	np	np	nn	nn	nn	nn	np	np	nn	nn	nn	np	nn	np	nn	np	np	np	nn	np	np	nn	np
Chr06N_13093374	<lmxll>	{0-}	lm	ll	ll	lm	ll	ll	lm	ll	ll	lm	ll	lm	lm	ll	ll	lm	--	lm	lm	lm	--	lm	ll	lm	lm	ll	lm	lm	ll	lm	lm	lm	ll	lm	ll	ll	ll	lm	ll	lm	ll	ll	lm	ll	ll	ll	ll
Chr06N_2601639	<nnxnp>	{-0}	np	np	np	nn	np	nn	np	np	np	nn	nn	np	nn	nn	nn	nn	nn	nn	nn	nn	nn	nn	nn	np	np	np	nn	nn	nn	nn	np	np	nn	nn	nn	np	nn	np	nn	np	np	np	nn	np	np	nn	np
Chr06N_52831140	<lmxll>	{0-}	lm	ll	ll	ll	ll	lm	ll	ll	ll	lm	ll	lm	lm	ll	ll	lm	lm	lm	lm	lm	lm	ll	lm	ll	lm	ll	lm	lm	lm	lm	lm	lm	ll	lm	ll	ll	lm	lm	lm	ll	lm	lm	lm	ll	ll	ll	lm
Chr06N_3334686	<nnxnp>	{-0}	np	np	np	nn	np	nn	np	np	np	nn	nn	np	nn	nn	nn	nn	nn	nn	nn	nn	nn	nn	nn	np	np	np	nn	nn	nn	nn	np	np	nn	nn	nn	np	nn	np	nn	np	np	np	nn	np	np	nn	np
Chr06N_13701280	<hkxhk>	{11}	hh	hk	hk	hk	kk	kk	hh	hk	hk	hk	kk	hh	hk	kk	kk	hk	hk	hk	hk	hk	hk	kk	kk	hk	hh	hk	hk	hk	kk	hk	hh	hk	kk	hk	kk	kk	hk	hk	hk	hh	hh	kk	hk	hk	hk	kk	hk
Chr06N_13277134	<lmxll>	{0-}	lm	ll	ll	lm	ll	ll	ll	ll	ll	lm	ll	lm	lm	ll	ll	lm	lm	lm	lm	lm	--	ll	ll	ll	lm	ll	lm	ll	ll	lm	lm	lm	ll	lm	ll	ll	ll	lm	lm	lm	lm	ll	lm	ll	ll	ll	ll
Chr06N_12290102	<nnxnp>	{-0}	np	np	np	nn	np	nn	np	np	np	nn	nn	np	nn	nn	nn	nn	nn	nn	nn	nn	nn	nn	nn	np	np	np	nn	nn	nn	nn	np	np	nn	nn	nn	nn	nn	np	nn	np	np	np	nn	nn	np	nn	np
Chr06N_32647491	<lmxll>	{0-}	lm	ll	ll	lm	ll	ll	lm	ll	ll	lm	ll	lm	lm	lm	ll	lm	lm	lm	lm	lm	lm	ll	lm	ll	lm	ll	lm	lm	lm	lm	lm	lm	ll	lm	ll	ll	lm	lm	lm	lm	lm	lm	lm	ll	ll	lm	ll
Chr06N_13467477	<nnxnp>	{-0}	np	np	np	nn	np	nn	np	np	np	nn	nn	np	nn	nn	nn	nn	nn	nn	nn	nn	nn	nn	nn	np	np	np	nn	nn	nn	nn	np	np	nn	nn	nn	nn	nn	np	nn	np	np	np	nn	np	np	nn	np
Chr06N_15425077	<nnxnp>	{-0}	np	np	np	np	nn	nn	np	np	np	nn	nn	np	nn	nn	nn	nn	nn	np	nn	nn	nn	nn	nn	np	np	np	nn	nn	nn	nn	np	np	nn	nn	np	nn	np	np	nn	np	np	np	nn	np	nn	nn	np
Chr06N_28142870	<lmxll>	{0-}	lm	ll	ll	lm	ll	ll	lm	ll	ll	lm	ll	lm	lm	ll	ll	lm	lm	lm	lm	ll	--	ll	ll	lm	lm	ll	lm	lm	ll	lm	lm	lm	ll	lm	ll	ll	ll	lm	lm	lm	lm	ll	lm	ll	ll	ll	ll
Chr06N_23413020	<hkxhk>	{00}	kk	hk	hk	hk	hk	hk	hk	hk	hh	hk	hh	kk	hk	hh	hk	hk	hk	hk	hk	hk	kk	hk	hk	hk	kk	hk	kk	kk	hh	hk	kk	kk	hk	hk	hh	hh	kk	kk	hk	kk	kk	kk	hk	hk	hh	hh	hk
Chr06N_13599904	<nnxnp>	{-0}	np	np	np	nn	np	nn	np	np	np	nn	nn	np	nn	nn	nn	nn	nn	nn	nn	nn	nn	nn	nn	np	np	np	nn	nn	np	nn	np	np	nn	nn	nn	nn	np	np	nn	np	np	np	nn	np	np	nn	np
Chr06N_16776882	<lmxll>	{0-}	lm	ll	ll	lm	ll	ll	lm	ll	ll	lm	ll	lm	lm	ll	ll	lm	lm	lm	lm	lm	lm	ll	ll	ll	lm	ll	lm	lm	ll	lm	lm	lm	ll	lm	ll	ll	ll	lm	lm	lm	lm	ll	lm	ll	ll	ll	ll
Chr06N_15123534	<nnxnp>	{-0}	np	np	np	np	nn	nn	np	np	np	nn	nn	np	np	nn	nn	nn	nn	nn	nn	nn	np	nn	np	np	np	--	nn	nn	nn	nn	np	np	nn	nn	np	nn	nn	np	nn	np	np	np	nn	np	nn	nn	np
Chr06N_16152338	<lmxll>	{0-}	lm	ll	ll	lm	ll	ll	lm	ll	ll	lm	ll	lm	--	ll	ll	lm	lm	lm	lm	lm	lm	ll	ll	ll	lm	ll	lm	lm	ll	lm	lm	lm	ll	lm	ll	ll	ll	lm	lm	lm	lm	ll	lm	ll	ll	ll	ll
Chr06N_16063125	<lmxll>	{0-}	lm	ll	ll	lm	ll	ll	lm	ll	ll	lm	ll	lm	lm	ll	ll	lm	lm	lm	lm	lm	lm	ll	ll	ll	lm	ll	lm	lm	ll	lm	lm	lm	ll	lm	ll	ll	ll	lm	lm	lm	lm	ll	lm	ll	ll	ll	ll
Chr06N_12532252	<nnxnp>	{-0}	np	np	np	nn	np	nn	np	np	np	nn	nn	np	nn	nn	nn	nn	nn	nn	nn	nn	nn	nn	nn	np	np	np	nn	nn	nn	nn	np	np	nn	nn	nn	nn	np	np	nn	np	np	np	nn	np	np	nn	np
Chr06N_16036855	<hkxhk>	{11}	hh	hk	hk	hk	kk	kk	hh	hk	kk	hk	kk	hh	hk	kk	kk	hk	kk	hk	hk	hk	hk	kk	kk	hk	hh	hk	hk	hk	kk	hk	hh	hh	kk	kk	kk	kk	hk	hk	hk	hh	hh	hk	hk	hk	kk	kk	hk
Chr06N_17423151	<nnxnp>	{-0}	np	np	np	nn	np	nn	nn	np	nn	nn	nn	np	nn	nn	nn	nn	nn	nn	nn	nn	nn	np	nn	np	np	np	nn	nn	nn	nn	nn	np	nn	nn	nn	np	np	np	nn	np	np	np	nn	np	nn	nn	np
Chr06N_28385408	<lmxll>	{0-}	lm	ll	ll	lm	ll	ll	lm	ll	ll	lm	ll	lm	lm	ll	ll	lm	lm	lm	lm	lm	lm	ll	ll	ll	lm	ll	lm	lm	ll	lm	lm	lm	ll	lm	ll	ll	ll	lm	lm	lm	lm	ll	lm	ll	ll	ll	ll
Chr06N_47761258	<lmxll>	{0-}	lm	ll	ll	lm	ll	ll	lm	ll	ll	lm	ll	lm	lm	ll	ll	lm	lm	lm	lm	lm	--	ll	ll	ll	lm	ll	lm	lm	ll	lm	lm	lm	ll	lm	ll	ll	lm	lm	lm	lm	lm	lm	lm	ll	ll	ll	ll
Chr06N_14880673	<nnxnp>	{-0}	np	np	np	nn	nn	nn	np	np	np	nn	nn	np	nn	nn	nn	nn	np	nn	nn	nn	nn	nn	nn	np	np	np	nn	nn	nn	nn	np	np	nn	nn	nn	nn	np	np	nn	np	nn	np	nn	np	nn	nn	np
Chr06N_34902563	<lmxll>	{0-}	lm	ll	ll	lm	ll	ll	lm	ll	ll	lm	ll	lm	lm	ll	ll	lm	lm	lm	lm	lm	lm	ll	ll	ll	lm	ll	lm	lm	ll	lm	lm	lm	ll	lm	ll	ll	lm	lm	lm	lm	lm	lm	lm	ll	ll	ll	ll
Chr06N_35858523	<hkxhk>	{00}	kk	hk	hk	hk	hh	hh	hk	hk	hk	hk	hh	kk	hk	hh	hh	hk	hk	hk	hk	hk	kk	hh	hh	hk	kk	hk	hk	hk	hh	hk	kk	kk	hh	hk	hh	hh	hk	kk	kk	kk	kk	hk	hk	hk	hh	hk	hk
Chr06N_36583394	<lmxll>	{0-}	lm	ll	ll	lm	ll	ll	ll	ll	ll	lm	ll	lm	lm	ll	ll	lm	lm	lm	--	lm	lm	ll	ll	ll	lm	ll	lm	lm	ll	lm	lm	lm	ll	lm	ll	ll	ll	lm	lm	ll	ll	ll	lm	ll	ll	ll	ll
Chr06N_36926432	<nnxnp>	{-0}	np	np	np	nn	nn	nn	nn	np	nn	nn	nn	np	nn	nn	nn	nn	nn	nn	nn	nn	nn	nn	nn	np	np	np	nn	nn	nn	nn	np	np	nn	nn	nn	nn	np	np	nn	np	nn	np	nn	np	nn	nn	np
Chr06N_22550956	<hkxhk>	{11}	hk	hk	hk	hk	hk	kk	hk	hk	kk	hk	kk	hh	hk	kk	kk	hk	hh	hk	hk	hk	hk	kk	kk	hk	hh	hk	hk	hk	kk	hk	hh	hh	kk	hk	kk	kk	hh	hk	hk	hh	--	hk	hk	hk	kk	kk	hk
Chr06N_39599129	<nnxnp>	{-0}	np	np	np	nn	nn	nn	nn	np	nn	nn	nn	np	nn	nn	nn	nn	nn	nn	nn	nn	nn	nn	nn	nn	np	np	nn	nn	nn	nn	np	np	nn	nn	nn	nn	np	np	nn	np	np	np	nn	np	nn	nn	np
Chr06N_33053995	<nnxnp>	{-0}	np	np	np	nn	nn	nn	nn	np	nn	nn	nn	np	nn	nn	nn	nn	nn	nn	nn	nn	nn	nn	nn	np	np	np	nn	nn	nn	nn	np	np	nn	nn	nn	nn	np	np	nn	np	np	np	nn	np	nn	nn	np
Chr06N_38526588	<lmxll>	{0-}	lm	lm	ll	lm	lm	ll	lm	ll	ll	lm	ll	lm	lm	ll	ll	lm	lm	lm	lm	lm	lm	ll	lm	ll	lm	ll	lm	lm	ll	lm	lm	lm	ll	lm	ll	ll	lm	lm	lm	lm	lm	lm	lm	ll	ll	ll	ll
Chr06N_51735649	<nnxnp>	{-0}	np	np	np	nn	nn	nn	nn	np	nn	nn	nn	np	nn	nn	nn	nn	nn	nn	nn	nn	nn	nn	nn	np	np	np	nn	nn	nn	nn	np	np	nn	nn	nn	nn	np	np	nn	np	nn	np	nn	np	nn	nn	np
Chr06N_51884586	<lmxll>	{0-}	lm	ll	ll	lm	ll	ll	lm	ll	ll	lm	ll	ll	lm	ll	ll	lm	lm	lm	lm	lm	--	lm	ll	ll	lm	ll	lm	lm	ll	lm	lm	lm	ll	lm	ll	ll	lm	lm	lm	lm	lm	lm	lm	ll	ll	ll	ll
Chr06N_38461797	<nnxnp>	{-0}	np	np	np	nn	nn	nn	nn	np	nn	nn	nn	np	nn	nn	nn	nn	nn	nn	nn	nn	nn	nn	nn	np	np	np	nn	nn	nn	nn	np	np	nn	nn	nn	nn	np	nn	nn	np	np	np	nn	np	nn	nn	np
Chr06N_51785917	<hkxhk>	{00}	kk	hk	hk	hk	hh	hh	hk	kk	hh	hk	hh	kk	hk	hh	hk	hk	hk	hk	hk	hk	kk	hh	hk	hk	kk	hk	hk	hk	hh	hk	kk	kk	hh	hk	hh	hk	kk	kk	hk	kk	kk	kk	hk	hk	hk	hh	hk
Chr06N_58705975	<nnxnp>	{-0}	np	np	np	nn	nn	nn	nn	np	nn	nn	nn	np	nn	nn	nn	nn	nn	nn	nn	nn	nn	nn	nn	np	np	np	nn	nn	nn	nn	nn	np	nn	nn	nn	nn	np	np	nn	np	np	np	nn	np	nn	nn	np
Chr06N_53554049	<nnxnp>	{-0}	np	np	np	nn	nn	nn	nn	np	nn	nn	nn	np	nn	nn	nn	nn	nn	nn	nn	nn	nn	nn	np	np	np	np	nn	nn	nn	nn	np	np	nn	nn	nn	nn	np	np	nn	np	np	np	nn	np	nn	nn	np
Chr06N_58751426	<lmxll>	{0-}	lm	ll	ll	lm	lm	ll	lm	ll	ll	lm	ll	lm	lm	ll	ll	lm	lm	lm	lm	lm	lm	ll	ll	ll	lm	ll	lm	lm	ll	ll	lm	lm	ll	lm	ll	ll	lm	lm	lm	lm	lm	lm	lm	ll	ll	ll	ll
Chr06N_63658973	<lmxll>	{0-}	lm	ll	ll	lm	lm	ll	lm	ll	ll	lm	ll	lm	lm	ll	ll	lm	lm	lm	lm	lm	lm	ll	ll	ll	lm	ll	lm	lm	ll	lm	lm	lm	ll	lm	ll	ll	lm	lm	lm	lm	lm	lm	ll	ll	ll	ll	ll
Chr06N_58668276	<nnxnp>	{-0}	np	np	np	nn	nn	nn	nn	np	nn	nn	nn	np	nn	nn	nn	nn	nn	nn	nn	nn	nn	nn	nn	np	nn	np	nn	nn	nn	nn	nn	np	nn	nn	nn	nn	np	np	nn	np	np	np	nn	np	nn	nn	np
Chr06N_64072308	<nnxnp>	{-0}	np	np	np	nn	nn	nn	nn	np	nn	nn	nn	np	nn	nn	np	nn	nn	nn	nn	nn	nn	nn	nn	np	np	np	nn	np	nn	nn	nn	np	nn	nn	nn	nn	np	np	nn	np	np	np	nn	np	nn	nn	np
Chr06N_63833986	<lmxll>	{0-}	lm	ll	lm	lm	lm	ll	lm	ll	lm	lm	ll	lm	lm	ll	ll	lm	lm	lm	lm	lm	lm	ll	ll	ll	lm	ll	lm	lm	ll	lm	ll	lm	ll	lm	ll	ll	lm	lm	lm	lm	lm	lm	lm	ll	ll	ll	ll
Chr06N_63959674	<hkxhk>	{00}	kk	hk	kk	hk	hk	hh	hk	kk	hk	hk	hh	kk	hk	hh	hk	hk	hk	hk	hk	hk	kk	hh	hk	hk	kk	hk	hk	kk	hk	hk	hk	kk	hh	hk	hh	hh	kk	kk	hk	kk	kk	kk	hh	hk	hh	hk	hk
Chr06N_14165619	<nnxnp>	{-0}	np	np	np	nn	nn	nn	np	np	np	nn	nn	np	nn	nn	nn	np	nn	np	nn	nn	nn	nn	np	np	np	np	nn	nn	nn	nn	np	np	nn	nn	nn	np	nn	np	nn	np	np	np	nn	np	np	nn	np
Chr06N_70043032	<hkxhk>	{11}	hh	hk	hh	hk	hk	kk	hk	hk	hk	hk	kk	hh	hk	kk	hk	hk	kk	hk	hk	hk	hk	kk	kk	hk	hk	hk	hk	hh	kk	hk	hk	hk	kk	hk	kk	kk	hk	hk	hk	hh	hh	hk	hk	hk	kk	kk	hk
Chr06N_70812667	<lmxll>	{0-}	lm	ll	lm	lm	lm	ll	lm	ll	lm	lm	ll	lm	lm	ll	ll	lm	ll	lm	lm	lm	lm	ll	ll	ll	lm	ll	lm	lm	ll	lm	lm	lm	ll	lm	ll	ll	lm	lm	lm	lm	lm	lm	lm	ll	ll	ll	ll
Chr06N_70903591	<lmxll>	{0-}	lm	ll	lm	lm	lm	ll	lm	ll	lm	lm	ll	lm	lm	ll	ll	lm	ll	lm	lm	lm	lm	ll	ll	ll	lm	ll	lm	lm	ll	lm	lm	lm	ll	lm	ll	ll	lm	lm	lm	lm	--	lm	lm	ll	ll	ll	ll
Chr06N_68963503	<nnxnp>	{-0}	np	np	np	nn	nn	nn	nn	np	nn	nn	nn	np	nn	nn	np	nn	nn	nn	np	nn	nn	nn	nn	np	nn	np	nn	np	nn	nn	nn	nn	nn	nn	nn	nn	np	np	nn	np	np	np	nn	np	nn	nn	np
Chr06N_70892773	<lmxll>	{0-}	lm	ll	lm	lm	lm	ll	lm	ll	lm	lm	ll	lm	lm	ll	ll	lm	ll	lm	lm	lm	lm	ll	ll	ll	lm	ll	lm	lm	ll	lm	lm	lm	ll	lm	ll	ll	lm	lm	--	lm	lm	lm	lm	ll	ll	ll	ll
Chr06N_64268891	<hkxhk>	{00}	kk	hk	kk	kk	hk	hh	hk	hk	hh	hk	hk	kk	hk	hh	hk	hk	hh	hk	hk	hk	hk	hh	hh	hk	kk	hk	hk	kk	hk	hk	hk	kk	hk	hk	hh	hh	kk	kk	hk	kk	kk	hk	hk	hk	hk	hh	hk
Chr06N_71237778	<lmxll>	{0-}	lm	ll	lm	lm	lm	ll	lm	ll	lm	lm	ll	lm	lm	ll	ll	lm	ll	lm	ll	lm	lm	ll	ll	ll	lm	ll	lm	lm	ll	lm	ll	lm	ll	lm	ll	ll	lm	lm	lm	lm	lm	lm	lm	ll	ll	ll	ll
Chr06N_73086877	<nnxnp>	{-0}	nn	nn	np	nn	nn	nn	nn	np	nn	np	nn	np	nn	nn	np	nn	nn	nn	np	nn	nn	nn	nn	np	nn	nn	nn	np	nn	nn	nn	np	nn	nn	nn	nn	np	np	nn	np	np	np	nn	np	nn	nn	np
Chr06N_64712829	<hkxhk>	{00}	kk	hk	kk	hk	hk	hh	hk	hk	hk	hk	hh	kk	hk	hh	hk	hk	hh	hk	hk	hk	hk	hh	hk	hk	kk	hk	hk	kk	hh	hk	hk	kk	hh	kk	hk	hh	kk	kk	hk	kk	kk	kk	hk	hk	hh	hk	hk
Chr06N_65050639	<lmxll>	{0-}	lm	lm	lm	lm	lm	ll	lm	lm	lm	lm	ll	lm	lm	ll	ll	lm	ll	lm	lm	lm	lm	lm	ll	ll	lm	ll	lm	lm	ll	lm	lm	lm	ll	lm	ll	ll	lm	lm	ll	lm	lm	lm	lm	lm	ll	ll	lm
Chr06N_69712441	<nnxnp>	{-0}	np	np	np	nn	np	nn	np	np	nn	np	nn	np	nn	nn	np	nn	nn	nn	np	nn	nn	nn	nn	np	nn	np	nn	np	nn	np	np	np	nn	nn	nn	nn	np	np	nn	np	np	np	nn	np	np	np	np
Chr06N_69760400	<lmxll>	{0-}	lm	ll	lm	lm	lm	ll	lm	ll	lm	lm	ll	lm	lm	ll	lm	lm	ll	lm	lm	lm	lm	ll	ll	lm	lm	ll	lm	lm	ll	lm	lm	lm	ll	lm	ll	ll	lm	lm	lm	lm	--	lm	lm	ll	ll	lm	ll
Chr06N_69180783	<nnxnp>	{-0}	np	np	np	nn	nn	nn	nn	np	np	nn	nn	np	np	nn	np	nn	nn	np	np	nn	nn	nn	nn	np	np	np	nn	np	np	nn	np	np	nn	nn	nn	np	np	np	nn	np	np	np	np	np	nn	nn	np
Chr06N_73143930	<lmxll>	{0-}	lm	ll	lm	lm	lm	ll	lm	ll	lm	ll	lm	ll	lm	ll	lm	lm	ll	lm	lm	lm	lm	ll	ll	ll	lm	ll	lm	lm	ll	lm	ll	lm	ll	lm	ll	ll	lm	lm	lm	lm	lm	lm	lm	ll	ll	ll	ll
Chr06N_78098662	<nnxnp>	{-0}	np	nn	np	nn	nn	nn	nn	np	nn	np	nn	np	np	np	np	nn	nn	nn	np	nn	nn	nn	nn	np	nn	np	nn	np	nn	nn	nn	np	nn	nn	nn	nn	np	np	nn	--	--	np	nn	np	nn	np	np
Chr06N_73121189	<nnxnp>	{-0}	nn	nn	np	nn	nn	nn	nn	--	nn	np	nn	np	nn	nn	np	nn	nn	nn	np	nn	nn	nn	nn	np	nn	np	nn	np	np	nn	nn	np	nn	nn	np	nn	np	np	nn	np	np	np	nn	np	nn	nn	np
Chr06N_73108822	<lmxll>	{0-}	lm	ll	lm	lm	lm	ll	lm	ll	lm	ll	lm	ll	lm	ll	lm	ll	ll	lm	lm	lm	lm	ll	ll	ll	lm	ll	lm	lm	ll	lm	ll	lm	ll	lm	ll	ll	lm	lm	lm	lm	lm	lm	lm	ll	ll	ll	ll
Chr06N_74196691	<nnxnp>	{-0}	np	np	np	nn	nn	nn	nn	np	nn	np	np	np	nn	nn	np	nn	nn	nn	np	np	np	np	nn	np	nn	np	nn	np	nn	nn	np	np	nn	nn	np	nn	np	np	nn	np	np	np	nn	np	nn	nn	np
Chr06N_73218965	<lmxll>	{0-}	lm	ll	lm	lm	lm	ll	lm	lm	lm	ll	lm	ll	lm	ll	lm	lm	ll	lm	lm	lm	lm	ll	ll	ll	lm	ll	lm	lm	ll	lm	ll	lm	ll	lm	ll	ll	lm	lm	ll	lm	lm	lm	lm	ll	ll	ll	ll
Chr06N_73511529	<lmxll>	{0-}	lm	ll	lm	lm	lm	ll	lm	ll	lm	ll	lm	ll	lm	ll	lm	lm	ll	lm	lm	lm	lm	ll	ll	ll	lm	ll	lm	lm	ll	lm	ll	lm	ll	lm	ll	ll	lm	lm	ll	lm	lm	lm	lm	ll	ll	ll	ll
Chr06N_76420331	<hkxhk>	{00}	hk	hh	kk	kk	hh	hk	hk	kk	hk	hk	hk	hk	hk	hh	kk	kk	hh	kk	kk	hk	hk	hh	hh	hk	hk	hk	kk	kk	hk	hk	hk	kk	hk	hk	hh	hh	kk	kk	hh	hk	kk	kk	kk	hk	hh	hh	hh
Chr06N_76077389	<nnxnp>	{-0}	nn	nn	np	np	nn	nn	nn	np	nn	np	nn	np	nn	np	np	np	nn	nn	np	nn	nn	nn	nn	nn	np	np	np	np	np	nn	nn	np	nn	nn	np	nn	np	np	nn	nn	nn	np	np	np	nn	nn	nn
Chr06N_75767020	<hkxhk>	{00}	hk	hh	kk	kk	hk	hh	hk	kk	hh	kk	hk	hk	hk	hk	kk	kk	hh	hk	kk	hk	kk	hh	hh	hk	hk	hk	kk	kk	kk	hk	hk	kk	hk	hk	hh	hh	kk	kk	hh	hk	kk	kk	hk	hk	hh	hk	hh
Chr06N_77393780	<nnxnp>	{-0}	nn	nn	np	np	nn	np	nn	np	nn	np	nn	np	nn	nn	np	np	nn	nn	np	nn	nn	nn	nn	nn	nn	np	np	np	np	nn	nn	np	nn	nn	nn	nn	np	np	nn	nn	np	np	nn	np	nn	nn	nn
Chr06N_76772413	<lmxll>	{0-}	lm	ll	lm	lm	lm	ll	lm	lm	lm	ll	lm	ll	lm	ll	lm	lm	ll	lm	lm	--	lm	ll	ll	ll	lm	ll	ll	lm	ll	lm	ll	lm	lm	ll	ll	ll	lm	lm	ll	lm	lm	lm	lm	ll	ll	ll	ll
Chr06N_78238480	<lmxll>	{0-}	lm	ll	lm	lm	lm	lm	lm	lm	lm	ll	lm	ll	lm	ll	lm	lm	ll	lm	lm	lm	lm	ll	ll	ll	lm	lm	lm	lm	ll	lm	ll	lm	lm	ll	ll	lm	lm	lm	ll	lm	ll	lm	lm	ll	ll	ll	ll
Chr06N_77708405	<nnxnp>	{-0}	nn	np	np	np	nn	np	np	np	nn	np	nn	np	nn	nn	np	np	nn	np	np	nn	nn	nn	nn	np	nn	np	np	np	np	nn	np	np	np	nn	nn	nn	np	np	nn	nn	np	np	nn	np	nn	nn	nn
Chr06N_78550956	<hkxhk>	{00}	hk	hh	kk	kk	hk	kk	hk	kk	hk	kk	hk	hk	hk	hh	kk	kk	hh	hk	kk	hk	hk	hk	hh	hh	hk	kk	kk	kk	hk	hk	hh	kk	hk	hk	hk	hk	kk	kk	hh	hk	hk	kk	hk	hk	hk	hh	hh
Chr06N_78869597	<lmxll>	{0-}	lm	ll	lm	lm	lm	lm	ll	lm	lm	ll	lm	ll	lm	ll	lm	lm	ll	lm	lm	lm	lm	ll	ll	ll	lm	lm	lm	lm	ll	lm	ll	lm	lm	ll	lm	lm	lm	lm	ll	lm	ll	lm	lm	ll	ll	ll	ll
Chr06N_77041942	<nnxnp>	{-0}	nn	nn	np	np	nn	--	nn	np	nn	np	nn	np	np	nn	np	np	nn	np	np	nn	nn	nn	nn	np	nn	np	np	np	np	np	nn	np	np	nn	nn	nn	np	np	nn	nn	np	np	nn	np	nn	nn	nn
Chr06N_79156016	<lmxll>	{0-}	lm	ll	lm	lm	lm	lm	lm	lm	lm	ll	lm	ll	lm	ll	lm	lm	ll	lm	lm	lm	lm	ll	ll	ll	lm	lm	lm	lm	ll	lm	ll	lm	lm	ll	lm	lm	lm	lm	ll	lm	ll	lm	lm	ll	ll	ll	ll
Chr06N_75668584	<hkxhk>	{00}	hk	hk	kk	kk	hk	kk	hk	kk	kk	kk	hk	hk	hk	hh	kk	kk	hh	hk	kk	hk	hk	hk	hh	hh	hk	kk	kk	hk	hk	hk	hh	kk	kk	hk	hk	hk	kk	kk	hh	hk	hk	kk	kk	hk	hk	hh	hh
Chr06N_77811240	<nnxnp>	{-0}	nn	nn	np	np	nn	np	np	np	nn	np	nn	np	nn	nn	np	np	nn	np	np	nn	nn	nn	nn	nn	np	np	np	np	np	nn	nn	np	np	np	np	nn	np	np	np	np	np	np	np	np	nn	nn	np
Chr06N_79251357	<lmxll>	{0-}	lm	lm	lm	lm	lm	lm	lm	lm	lm	ll	lm	ll	lm	ll	lm	lm	ll	lm	lm	lm	lm	ll	ll	ll	lm	lm	lm	lm	ll	lm	lm	lm	lm	ll	lm	lm	lm	lm	ll	lm	ll	lm	lm	ll	ll	ll	ll
Chr06N_78783234	<lmxll>	{0-}	lm	lm	lm	lm	lm	--	lm	lm	lm	ll	lm	ll	lm	ll	lm	lm	ll	lm	lm	lm	lm	ll	lm	lm	lm	lm	lm	lm	ll	lm	ll	lm	lm	ll	lm	lm	lm	lm	ll	lm	ll	lm	lm	ll	ll	ll	ll
Chr07K_11585511	<nnxnp>	{-1}	nn	np	nn	nn	np	nn	np	nn	np	nn	nn	np	np	nn	nn	nn	nn	nn	nn	nn	nn	np	np	np	np	nn	np	nn	np	nn	nn	nn	nn	nn	np	np	np	nn	np	nn	nn	np	np	nn	np	np	nn
Chr07K_7037649	<hkxhk>	{11}	hh	hk	--	kk	kk	hh	hk	hk	kk	hh	hk	hk	kk	hh	kk	kk	hk	hh	hk	hh	hh	kk	hk	hk	hk	hh	kk	hh	--	hk	hk	hh	hk	hh	hk	kk	hh	hk	kk	hh	hh	kk	kk	hh	hk	kk	hh
Chr07K_11487438	<lmxll>	{1-}	ll	ll	ll	lm	lm	ll	ll	lm	lm	ll	ll	ll	lm	ll	lm	lm	ll	ll	lm	ll	ll	lm	lm	ll	lm	ll	lm	ll	lm	lm	lm	ll	lm	ll	ll	lm	ll	lm	lm	ll	ll	lm	lm	ll	ll	lm	ll
Chr07K_15589105	<hkxhk>	{00}	kk	hk	hh	hk	hh	kk	hk	hh	hh	kk	kk	hk	hk	kk	hh	hk	kk	kk	hk	kk	hk	hh	hh	hk	hk	kk	hh	hk	hh	hk	hk	kk	hk	kk	hk	hk	hk	hk	hh	kk	kk	hh	hh	kk	hk	hk	kk
Chr07K_7788532	<hkxhk>	{00}	kk	hk	hh	hk	hh	kk	--	hk	hh	kk	kk	hk	hh	kk	hh	hk	hk	kk	hk	kk	kk	hh	hh	hk	hk	kk	hh	kk	hh	hk	hk	kk	hk	kk	hk	hh	hk	hk	hh	kk	kk	hk	hh	kk	hk	hh	kk
Chr07K_624964	<hkxhk>	{11}	hh	hk	kk	hk	kk	hh	hk	kk	kk	hh	hh	hk	kk	hh	kk	hk	hk	hh	hk	hh	hk	kk	kk	kk	hk	hh	kk	hh	kk	hk	hk	hh	hh	hh	hk	kk	hk	hk	kk	hh	hh	kk	kk	hk	hk	kk	hh
Chr07K_28370571	<hkxhk>	{00}	kk	hk	hh	hk	hh	kk	hk	hk	hh	kk	kk	hk	hh	kk	hh	kk	kk	kk	kk	kk	kk	hk	hh	hk	kk	kk	hh	kk	hh	hk	hk	kk	hk	kk	hk	hh	hk	hk	hk	kk	--	hk	hk	kk	hk	hh	kk
Chr07K_28818804	<hkxhk>	{00}	kk	hk	hh	hk	hh	kk	hk	hk	hh	kk	kk	hk	hh	kk	hh	hk	hk	kk	hk	kk	kk	hh	hk	hk	hk	kk	hh	kk	hh	hk	hk	kk	hk	kk	hh	hh	hk	hk	hh	kk	kk	hk	hh	kk	hk	hh	kk
Chr07K_47322838	<lmxll>	{1-}	ll	ll	lm	lm	lm	ll	ll	lm	lm	ll	ll	ll	lm	ll	lm	lm	lm	ll	lm	ll	ll	lm	lm	ll	ll	ll	lm	ll	lm	lm	lm	ll	lm	ll	ll	lm	ll	lm	lm	ll	ll	lm	lm	ll	ll	lm	ll
Chr07K_29554591	<hkxhk>	{00}	kk	hk	hh	kk	hh	kk	hk	hk	hh	kk	kk	hk	hh	kk	hh	hk	hh	kk	hk	kk	kk	hk	hh	hk	hk	kk	hk	kk	hh	hk	hk	hk	hk	kk	hk	hh	hk	hk	hh	kk	kk	hk	hh	kk	hk	hh	kk
Chr07K_31713164	<hkxhk>	{00}	kk	hk	hh	kk	hh	kk	hk	hk	hh	kk	kk	hk	hh	kk	hh	hk	kk	kk	hk	kk	kk	hh	hk	hk	hk	kk	hk	kk	hh	hk	hk	kk	hk	kk	hk	hh	hk	hk	hh	kk	kk	hk	hk	kk	hk	hh	kk
Chr07K_25086526	<lmxll>	{1-}	ll	ll	lm	lm	lm	ll	ll	lm	lm	ll	ll	ll	lm	ll	lm	lm	ll	ll	lm	ll	ll	ll	lm	ll	ll	ll	lm	ll	lm	lm	lm	ll	lm	ll	ll	lm	ll	lm	lm	ll	ll	lm	ll	ll	ll	lm	ll
Chr07K_46179984	<hkxhk>	{00}	kk	hk	hh	kk	hk	kk	hh	hk	hh	kk	hk	hk	hh	kk	hh	hk	hk	kk	hk	hk	kk	hk	hh	hk	hk	kk	hk	kk	hh	hk	hk	kk	hk	kk	hk	hk	hk	hk	hh	hk	kk	hk	hh	kk	hk	hk	hk
Chr07K_46678422	<hkxhk>	{00}	kk	hk	hh	kk	hh	kk	hk	hk	hk	kk	hk	hk	hh	kk	hk	hk	kk	kk	hk	hk	kk	hh	hk	hk	hk	kk	hh	kk	hk	hh	hk	kk	hk	kk	hk	hh	hk	hk	hk	hk	kk	hk	hh	kk	hk	hh	hk
Chr07K_47005005	<hkxhk>	{00}	kk	hk	hh	kk	hh	kk	hk	hk	hk	hk	hk	hk	hh	kk	hh	hk	--	kk	hk	hk	kk	hk	hh	hk	hk	kk	hh	kk	hk	hk	hk	kk	hk	kk	hk	hh	hk	hk	hh	kk	kk	hk	hk	kk	hk	hh	hk
Chr07K_46789793	<hkxhk>	{00}	kk	hk	hk	kk	hh	kk	hh	hk	hh	hk	hk	hk	hk	kk	hk	hk	hk	kk	hk	hk	kk	hh	hk	hh	hk	kk	hh	kk	hk	hh	hk	kk	hk	kk	hk	hh	hk	hk	hk	hk	kk	hk	hh	kk	hk	hh	hk
Chr07K_49514210	<hkxhk>	{11}	hk	kk	kk	hk	kk	hh	kk	hh	kk	hk	hk	hk	kk	hh	--	kk	hk	hh	hk	hh	hk	hk	kk	kk	hk	hk	kk	hk	kk	kk	hk	hh	hk	hh	hk	kk	hk	hk	kk	hk	hh	hk	kk	hh	hk	kk	hk
Chr07K_47988608	<hkxhk>	{11}	hk	kk	kk	hk	kk	hh	hk	hh	kk	kk	hk	hk	kk	hh	hk	kk	hk	hh	hk	hk	hh	hk	kk	kk	hk	hh	kk	hh	kk	kk	hh	hh	hk	hk	hk	kk	hk	hk	hk	hk	hh	hk	kk	hk	hk	kk	hk
Chr07K_49331878	<hkxhk>	{00}	hk	hh	hh	kk	hh	kk	hh	kk	hh	kk	hk	kk	hh	kk	hk	hh	hk	kk	hk	hk	kk	kk	hh	hh	hk	hk	hh	hk	hk	hk	hk	kk	kk	kk	hk	hh	hk	hk	hh	hk	kk	hk	hh	kk	hk	hh	hk
Chr07K_48885018	<hkxhk>	{00}	hk	hh	hk	kk	hh	kk	hk	kk	hk	hk	hk	hk	hk	hk	hk	hh	hk	kk	hk	hk	kk	kk	hh	hh	hk	hk	hh	hk	hk	hh	hk	kk	hk	kk	hk	hh	hk	hk	hk	hk	kk	hk	hh	kk	hk	hh	hk
Chr07K_51196632	<hkxhk>	{00}	hk	hh	hh	kk	hh	kk	hk	kk	hh	hk	hk	hk	hh	kk	hk	hh	hk	kk	hk	hk	kk	kk	hh	hh	hk	hk	hh	hk	hh	hh	hk	hk	hk	kk	hk	hh	hk	hk	hk	hk	kk	hk	hh	kk	hk	hh	hk
Chr07K_50552254	<hkxhk>	{00}	hk	hh	hh	kk	hh	kk	hk	kk	hh	hk	hk	hk	hk	kk	hk	hh	hk	kk	hk	hh	kk	kk	hh	hh	hk	hk	hh	hh	hh	hh	hk	kk	hk	kk	hk	hh	hk	hk	hh	hk	kk	hk	hh	kk	kk	hh	hk
Chr07K_50836883	<hkxhk>	{11}	hk	kk	kk	hk	kk	hh	kk	hh	kk	hk	hk	hk	hk	hh	hk	kk	hh	hk	kk	hk	hh	hk	kk	kk	hk	hk	kk	hk	kk	kk	kk	hk	hk	hh	hk	kk	hk	hk	kk	hh	hk	hk	kk	hh	hk	--	hk
Chr07K_49603718	<hkxhk>	{00}	hk	hh	hk	kk	hh	kk	hh	kk	hh	hk	hk	hk	hh	kk	hk	hh	hk	kk	hk	hk	kk	kk	hh	hh	hk	hk	hh	hk	hh	hh	hk	kk	hk	kk	hk	hk	hk	hk	hh	hk	kk	hk	hh	kk	hk	hh	hk
Chr07K_51350917	<hkxhk>	{00}	hk	hh	hk	kk	hk	kk	hk	kk	hh	hk	hk	hk	hk	kk	hk	hk	hk	kk	hk	hk	kk	kk	hh	hh	hk	hk	hh	hk	hh	hh	hk	hk	hk	kk	hk	hk	hk	hk	hh	hh	hk	hk	hk	kk	hk	hh	hk
Chr07K_51274538	<hkxhk>	{00}	hk	hk	hh	kk	hh	hk	hk	kk	hh	hk	hk	hk	hh	kk	hk	hh	hk	kk	hk	hk	kk	kk	hh	hh	hk	hh	hk	hk	hh	hk	hk	hk	hk	kk	hk	hh	hk	hk	hh	hk	kk	hk	hh	kk	hk	hh	hk
Chr07K_51299322	<hkxhk>	{00}	hk	hk	hh	kk	hk	kk	hk	kk	hk	hk	hk	hk	hk	kk	hk	hk	hk	kk	hk	hk	kk	kk	hh	hh	hk	hk	hk	hk	hh	hh	hk	hk	hk	kk	hk	hk	hk	hk	hk	hk	kk	hk	hh	kk	hk	hh	hk
Chr07K_51613945	<hkxhk>	{00}	hk	hh	hh	kk	hh	kk	hh	kk	hh	hk	hk	hk	hk	kk	hk	hh	hk	kk	hk	hh	kk	kk	hh	hh	hk	hk	hh	hk	hh	hh	hk	hk	hk	kk	hk	hk	hk	hk	hh	hh	kk	hk	hh	kk	hk	hh	hk
Chr07K_51395559	<hkxhk>	{00}	hk	hh	hh	kk	hh	kk	hh	kk	hk	hk	hk	kk	hh	kk	hk	hk	hk	kk	hk	hk	kk	kk	hh	hh	hk	hk	hh	hk	hk	hk	hk	hk	hk	kk	hk	hh	hk	hk	hk	hk	kk	hk	hh	kk	hk	hh	hk
Chr07K_52044106	<hkxhk>	{00}	hk	hh	hk	kk	hh	kk	hh	kk	hh	hk	hk	hk	hk	kk	kk	hh	kk	kk	hk	hh	kk	kk	hh	hk	hk	hk	hh	hk	hk	hh	hk	hk	hk	kk	hk	hh	hk	hk	hh	hk	kk	hk	hh	kk	hk	hh	hk
Chr07K_52083124	<hkxhk>	{00}	hk	hk	hh	kk	hk	kk	hk	kk	hh	hk	hk	hk	hh	kk	hk	hk	kk	kk	hk	hh	kk	--	hh	hh	hk	hk	hh	hk	hh	hh	hk	hk	hk	kk	hk	hh	hk	hk	hh	hk	hk	hk	hk	kk	hk	hh	hk
Chr07K_52997988	<hkxhk>	{00}	hk	hk	hh	kk	hh	kk	hh	kk	hh	hk	hh	hk	hh	kk	hk	hh	kk	kk	hk	hh	kk	kk	hh	hh	kk	hk	hh	hk	hh	hh	hk	hk	hk	kk	hk	hh	hk	hk	hh	hk	kk	hk	hh	kk	hk	hh	hk
Chr07K_51845551	<hkxhk>	{00}	hk	hh	hh	kk	hh	kk	hh	kk	hh	hk	hk	hk	hh	kk	hk	hk	kk	kk	hk	hh	kk	kk	hk	hh	hk	hk	hk	hk	hh	hk	hk	hk	hk	kk	hk	hh	hk	hk	hh	hk	kk	hk	hh	kk	kk	hk	hk
Chr07K_52026836	<hkxhk>	{00}	kk	hh	hh	kk	hh	kk	hh	kk	hh	hk	hk	hk	hh	kk	hk	hh	kk	kk	hk	hh	kk	kk	hh	hh	hk	hk	hh	hk	hk	hk	hk	hk	hk	kk	hk	hh	hk	hk	hk	hk	kk	hk	hh	kk	hk	hk	hk
Chr07K_52189403	<hkxhk>	{11}	hk	kk	kk	hh	kk	hh	kk	hh	kk	hk	hk	hk	kk	hh	hk	kk	hh	hk	hk	kk	hh	hk	kk	kk	hk	hk	kk	hk	kk	kk	kk	kk	hk	hh	hk	kk	hk	hk	hk	hk	hh	hk	kk	hh	hk	kk	hk
Chr07K_52299943	<hkxhk>	{00}	hk	hh	hk	kk	hh	kk	hh	kk	hh	hk	kk	hk	hh	kk	hk	hh	kk	kk	kk	hh	kk	kk	hk	hh	hk	hk	hh	hk	hh	hk	hk	hk	hk	kk	hk	hh	hk	hk	hk	hk	kk	hk	hh	kk	kk	hh	hk
Chr07K_54147893	<hkxhk>	{11}	hk	kk	kk	hh	kk	hh	kk	hh	kk	kk	hk	hk	kk	hh	hk	kk	hh	hk	hk	kk	hh	hk	kk	kk	hk	kk	kk	hk	kk	hk	hk	hk	hk	hh	hk	kk	hk	kk	kk	kk	hh	kk	kk	hh	hk	kk	kk
Chr07K_55519284	<hkxhk>	{00}	hk	hh	hh	kk	hh	hk	hh	kk	hh	hk	hh	hk	hh	kk	hk	hh	kk	hk	hk	hh	kk	kk	hh	hh	hk	hk	hh	hk	hh	hk	hk	kk	hk	kk	hk	hh	kk	hh	hh	hk	kk	hk	hk	kk	hk	hh	hk
Chr07K_53188771	<hkxhk>	{00}	kk	hh	hh	kk	hk	kk	hh	hk	hh	kk	hh	hk	hh	kk	hk	hk	kk	hk	hk	hk	kk	kk	hh	hh	hk	hk	hh	hk	hh	hk	hk	hk	hk	kk	hk	hh	hk	hh	hh	hh	kk	hk	hh	kk	hk	hh	hk
Chr07K_53430265	<hkxhk>	{00}	hk	hh	hh	kk	hk	kk	hk	kk	hh	hk	hh	hk	hk	kk	hk	hh	kk	kk	hk	hh	kk	kk	hk	hh	hk	hk	hh	hh	hh	hk	hk	hk	hk	kk	hk	hk	hk	hk	hh	hh	kk	hk	hh	kk	hk	hh	hk
Chr07K_54129189	<hkxhk>	{00}	hk	hh	hk	kk	hh	kk	hk	kk	hh	hk	hh	hk	hh	kk	hk	hk	kk	hk	hk	hh	kk	kk	hh	hh	hk	hk	hh	hk	hh	hh	hk	hk	hk	kk	hk	hh	hk	hk	hk	hh	kk	hk	hh	kk	kk	hh	hk
Chr07K_54263172	<hkxhk>	{00}	hk	hh	hk	kk	hk	kk	hh	kk	hk	hk	hh	hk	hh	kk	hk	hh	kk	hk	hk	hh	kk	kk	hk	hk	hk	hk	hh	kk	hk	hh	hk	hk	hk	kk	hk	hh	hk	hk	hk	hh	kk	hk	hh	kk	hk	hh	hk
Chr07K_54441233	<hkxhk>	{00}	hk	hh	hh	kk	hh	kk	hh	kk	hh	hk	hh	hk	hk	kk	hk	hh	kk	hk	hk	hk	kk	kk	hk	hh	hk	hk	hh	hk	hh	hh	hk	hk	hk	kk	hk	hk	hk	hh	hh	hk	hk	hk	hk	kk	hk	hh	hk
Chr07K_55495013	<hkxhk>	{00}	hk	hk	hk	kk	hk	kk	hk	kk	hh	hk	hk	hk	hh	kk	hk	hh	kk	hk	hk	hh	kk	kk	hk	hh	hk	hk	hh	hk	hh	hh	hk	hk	hk	kk	hk	hk	hk	hh	hh	hh	kk	hk	hh	kk	hk	hh	kk
Chr07K_54757342	<hkxhk>	{00}	hh	hh	hh	kk	hh	kk	hk	kk	hh	hk	hh	hk	hh	kk	hk	hk	kk	hk	kk	hk	kk	kk	hh	hh	hk	hk	hh	hk	hh	hk	hk	hk	hk	hk	hk	hk	hk	hh	hh	hh	kk	hk	hk	kk	hk	hk	hk
Chr07K_54633000	<hkxhk>	{00}	hk	hh	hh	kk	hh	kk	hh	kk	hh	hk	hh	hk	hk	kk	hk	hh	kk	kk	hk	hh	kk	kk	hh	hk	hk	hk	hh	hk	hh	hk	hk	kk	hh	kk	hk	hk	hh	hh	hh	hh	--	hk	hk	kk	hk	hk	hk
Chr07K_54477150	<hkxhk>	{00}	hk	hk	hh	kk	hh	kk	hk	kk	hh	hk	hh	hk	hh	kk	hk	hh	kk	hk	hk	hh	kk	kk	hh	hh	hk	hk	hh	kk	hh	hh	hk	hk	hh	kk	hk	hh	hk	hh	hh	hh	kk	hk	hh	kk	hk	hh	hk
Chr07K_54502484	<hkxhk>	{00}	hk	hh	hh	kk	hh	kk	hh	kk	hh	hk	hh	hk	hh	kk	hk	hk	kk	hk	hk	hh	kk	kk	hh	hk	kk	hk	hk	hk	hh	hk	hk	hk	hh	kk	hk	hk	kk	hk	hh	hh	kk	hk	hh	hk	hk	hh	hk
Chr07K_58327528	<hkxhk>	{00}	hk	hk	hh	kk	hk	kk	hh	kk	hk	hk	hh	hk	hh	kk	hk	hh	kk	hk	hk	hh	kk	kk	hh	hh	hk	hk	hh	hk	hh	hh	hk	hk	hk	hk	hk	hh	hk	hh	hk	hh	kk	hk	hh	hk	hh	hk	hk
Chr07K_58348591	<hkxhk>	{00}	hk	hk	hh	kk	hh	kk	hh	kk	hh	hk	hh	hk	hh	kk	hk	hh	kk	kk	hk	hh	kk	kk	hk	hk	kk	hk	hh	hk	hh	hh	hk	hk	hh	hk	hk	hh	hk	hh	kk	hk	kk	hk	hh	hk	hh	hk	hk
Chr07K_58565016	<hkxhk>	{00}	hk	hk	hh	kk	hh	kk	hh	kk	hk	kk	hk	hk	hk	kk	hk	hk	hk	hk	hk	hh	kk	kk	hk	hh	hk	hk	hh	hk	hh	hh	hk	hk	hh	hk	hk	hh	hk	hh	hk	hh	kk	hk	hh	hk	hk	hk	kk
Chr07K_58780318	<hkxhk>	{00}	hk	kk	hh	kk	hh	kk	hk	kk	hh	hk	hk	hk	hh	kk	hk	hh	kk	hk	hk	hk	kk	hk	hh	hh	hk	hk	hh	hk	hh	hk	kk	hk	hk	hk	hk	hk	hk	hh	hk	hh	kk	hk	hh	hk	hk	hk	hk
Chr07K_59238392	<hkxhk>	{11}	hk	hk	kk	hk	kk	hh	kk	hh	hk	hk	kk	hk	kk	hh	hk	kk	hh	hk	hk	kk	hh	hh	hk	hk	hk	hk	kk	hk	kk	kk	kk	hk	kk	hk	hk	kk	hk	kk	hk	kk	--	hk	kk	hk	kk	kk	hk
Chr07K_58663705	<hkxhk>	{00}	hk	hk	hh	kk	hh	kk	hk	kk	hh	hk	hk	hk	hh	kk	hk	hh	kk	hk	hk	hh	kk	hk	hh	hh	hk	hk	hh	hk	hh	hh	hk	hk	hh	hk	hk	hh	hk	hh	kk	hh	kk	hk	hk	hk	hh	hk	hk
Chr07K_59058837	<hkxhk>	{11}	hk	hk	kk	hk	kk	hh	kk	hh	hk	hk	kk	hk	kk	hh	hk	kk	hh	hk	hk	kk	hk	hh	hk	kk	hk	hk	kk	hk	kk	kk	hk	hk	kk	hk	hk	kk	hk	kk	hk	kk	hh	hk	kk	hk	kk	hk	hk
Chr07K_58619054	<hkxhk>	{00}	hk	hk	hk	kk	hh	kk	hh	kk	hh	hk	hh	hk	hk	kk	hk	hh	kk	hk	hk	hh	kk	kk	hh	hh	hk	hk	hh	hk	hh	hh	hk	hk	hh	hk	hk	hh	kk	hh	hk	hk	kk	hk	hh	hk	hk	hk	hk
Chr07K_60239677	<hkxhk>	{11}	hk	hk	kk	hh	kk	hk	kk	hk	hk	kk	kk	hk	kk	hh	hk	kk	hh	hk	hk	kk	hk	hh	kk	kk	hk	hh	kk	hk	kk	kk	hk	kk	kk	hk	hk	kk	hk	kk	hk	kk	--	hk	kk	kk	kk	hh	hk
Chr07K_60576839	<hkxhk>	{00}	hk	hk	hk	kk	hk	hk	hk	kk	hk	hk	hh	hk	hh	kk	hk	hh	kk	hk	hh	hk	hk	hk	hh	hh	hk	hk	hh	kk	hh	hh	hk	hk	hh	hk	hk	hh	hk	hh	hk	hh	hk	hk	hh	hk	hh	kk	hk
Chr07K_62104950	<hkxhk>	{11}	hk	hk	--	hh	kk	hk	kk	hh	hk	hk	hk	hk	hk	hh	hk	kk	hh	hk	kk	kk	hk	hh	hk	kk	hk	hh	hk	hk	kk	hk	hk	hk	kk	hk	hk	kk	hk	kk	hk	kk	hh	hk	kk	hk	kk	hh	hk
Chr07K_61916485	<hkxhk>	{00}	hk	hk	hh	kk	hh	hk	hh	kk	hk	hk	hh	hk	hh	kk	hk	hh	--	hk	hk	hh	hk	kk	hh	hh	hk	kk	hk	hk	hh	hk	hk	hk	hh	hk	hk	hh	hk	hh	hk	hh	kk	hk	hk	hk	hh	kk	hk
Chr07K_62205587	<hkxhk>	{00}	hk	hk	hh	kk	hh	hk	hk	kk	hk	hk	hh	hk	hh	kk	hk	hh	kk	hk	hh	hh	hk	kk	hk	hh	hk	hk	hk	kk	hh	hh	hh	hk	hh	hk	hk	hh	hk	hh	hk	hh	kk	hk	hk	hk	hh	kk	hk
Chr07K_63218041	<hkxhk>	{00}	hk	hk	hh	kk	hh	hk	hk	kk	hk	hk	hh	hk	hh	kk	hk	hk	kk	hk	hh	hk	hk	kk	hh	hh	hk	hk	hk	hk	hk	hh	hk	hk	hh	hk	hk	kk	hk	hk	hk	hh	kk	hk	hk	hk	hh	kk	hk
Chr07K_63803153	<hkxhk>	{00}	hk	hk	hh	kk	hh	hk	hh	kk	hk	hk	hh	hk	hh	kk	hk	hh	kk	hk	hh	hh	hk	kk	hh	hk	hk	hk	hk	hk	hh	hh	hk	hk	hh	hk	hk	hk	hk	hh	hk	hh	kk	hk	hk	hk	hk	kk	hk
Chr07K_63436467	<hkxhk>	{00}	hk	hk	hh	kk	hk	hk	hk	kk	hk	hk	hh	hk	hh	kk	hk	hh	kk	hk	hh	hk	hk	kk	hh	hk	hk	hk	hk	hk	hh	hh	hk	hk	hh	hk	hk	hk	hk	hh	hk	hk	kk	hk	hk	hk	hh	kk	hk
Chr07K_63325606	<hkxhk>	{00}	hh	hk	hh	kk	hh	hk	hh	kk	hk	hk	hh	hk	hk	kk	hk	hh	hk	hk	hk	hh	hk	kk	hh	hk	hk	hk	hk	hk	hh	hh	hk	kk	hk	kk	hk	hk	hk	hh	kk	hh	kk	hk	hh	hk	hk	kk	hk
Chr07K_62016287	<hkxhk>	{00}	kk	hk	hh	hk	hk	hk	hh	kk	hk	hk	hh	kk	hh	kk	kk	hh	kk	hk	hk	hh	kk	kk	hh	hh	hk	hk	hk	hk	hk	hk	hk	hk	hh	hk	hk	hh	hk	hh	hk	hh	kk	hk	hh	hk	hh	kk	kk
Chr07K_63068457	<hkxhk>	{00}	hk	hk	hh	kk	hh	hk	hh	kk	hk	hk	hh	hk	hh	kk	kk	hh	kk	hk	hh	hh	hk	kk	hh	hh	kk	hh	hk	hk	hh	hh	hk	hk	hk	hk	hk	hk	hk	hh	hk	hh	kk	hk	hk	hk	hh	kk	hh
Chr07K_63940594	<hkxhk>	{00}	kk	hk	hk	kk	hh	hk	hk	kk	hk	hk	hh	hk	hh	kk	hk	hk	kk	hk	hh	hk	hk	kk	hh	hh	hk	hk	hk	hk	hh	hk	hk	hk	hh	hk	hk	hk	hk	hh	hk	hh	kk	hk	hk	hk	hh	kk	hk
Chr07K_61183547	<hkxhk>	{00}	hk	kk	hh	kk	hh	hk	hk	kk	hk	hk	hh	hk	hh	kk	hh	hh	kk	hk	hh	hh	hk	kk	hh	hh	hk	hk	hk	hk	hk	hh	hk	hk	hh	hk	hk	hk	kk	hh	hk	hk	kk	hk	hk	hk	hh	kk	hk
Chr07K_65925689	<hkxhk>	{00}	hk	hk	hh	kk	hk	hk	hh	hk	kk	hk	hk	hk	hk	kk	hk	hh	kk	hk	hk	hh	hk	kk	hk	hh	hk	kk	hk	hk	hk	hk	hk	hk	hh	hk	hk	hk	hk	hh	kk	hh	kk	hk	hk	hk	hk	kk	hk
Chr07K_66815896	<hkxhk>	{00}	hh	hk	hh	hk	hh	hk	hh	hk	hk	hk	hh	hh	hh	kk	hk	hh	kk	hk	hh	hh	hk	kk	hh	hh	hk	hk	hk	hh	hk	hk	hk	hk	hh	hk	hk	hk	hk	hk	hk	hh	kk	hk	hk	hk	hh	kk	hk
Chr07K_69491011	<hkxhk>	{00}	hh	hk	hh	kk	hk	hk	hh	hk	hk	hk	hh	hh	hh	kk	hk	hh	kk	hk	hh	hh	hk	kk	hh	hh	hk	hk	hk	hk	hk	hk	hk	hk	hh	hk	hk	hk	hk	hh	hh	hh	kk	hk	hk	hk	hk	kk	kk
Chr07K_67710734	<hkxhk>	{00}	hh	hk	hk	kk	hh	kk	hh	hk	hk	hk	hk	hk	hh	kk	hk	hk	kk	hk	hh	hh	hk	hk	hh	hk	hk	hk	hk	hk	hk	hh	hk	hk	hk	hk	hk	hk	hk	hh	hk	hh	kk	hk	hk	hk	hh	kk	hk
Chr07K_59977222	<hkxhk>	{00}	hh	hk	hk	kk	hh	hk	hh	hk	hk	hk	hh	hk	hk	kk	hk	hh	kk	hk	hh	hh	hk	kk	hh	hh	hk	hk	hk	hk	hk	hk	hk	hk	hk	hk	hk	hk	hk	hh	hk	hh	kk	hk	hk	hk	hh	kk	hk
Chr07K_67686182	<hkxhk>	{00}	hh	hk	hk	hk	hh	kk	hk	hh	hk	hk	hh	hh	hh	hk	hk	hh	kk	hk	hk	hh	hk	kk	hh	hk	hk	hk	hk	hk	hk	hh	hk	hk	hk	hk	hk	hk	hk	hh	hk	hh	kk	hk	hk	hk	hh	kk	hh
Chr07K_68075961	<hkxhk>	{00}	hh	hk	hh	kk	hh	hk	hk	hk	hk	hk	hh	hk	hk	kk	hk	hh	kk	hk	hk	hk	hk	hk	hk	hh	hk	hk	hk	hk	hk	hk	hk	hk	hk	hk	kk	hk	hk	hk	hk	hk	kk	hk	hk	hk	hh	kk	hk
Chr07K_68159534	<hkxhk>	{00}	hh	hk	hh	kk	hh	hk	hh	hk	hk	hk	hh	hh	hk	kk	hk	hh	kk	hk	hh	hk	hk	hk	hh	hh	hk	hk	hk	hk	hk	hh	hk	hk	hk	hk	hk	hk	hk	hk	hk	hh	kk	hk	hk	hk	hk	kk	hk
Chr07K_69038916	<hkxhk>	{00}	hh	hk	hh	kk	hh	hk	hh	hk	hk	hk	hh	hh	hh	kk	hh	hh	hk	hk	hh	hh	hk	kk	hh	hh	hk	hk	hk	hk	kk	hk	hk	hk	hk	hk	hk	hk	hk	hh	hk	hh	kk	hk	hk	hk	hh	kk	hk
Chr07K_69336010	<hkxhk>	{11}	kk	hk	kk	hh	hk	hk	kk	hk	hk	hk	kk	kk	kk	hh	kk	kk	hh	hk	kk	kk	hk	hh	kk	kk	hk	hk	hk	hk	hk	kk	hk	hh	kk	hk	hk	hk	hk	kk	hk	kk	hh	hk	hk	hk	kk	hh	hk
Chr07K_70232484	<hkxhk>	{00}	hh	hk	hh	kk	hk	hk	hk	hk	hk	hk	hh	hh	hh	kk	hh	hk	kk	hk	hk	hh	hk	kk	hh	hh	hk	hk	hk	hk	hk	hk	hk	hk	hk	hk	hk	hk	kk	hk	hk	hh	kk	hk	hk	hk	hh	kk	hk
Chr07K_69954934	<hkxhk>	{00}	hk	hk	hk	kk	hh	hk	hh	hk	hk	hk	hk	hk	hh	kk	hh	hh	kk	hk	hh	hh	hk	kk	hk	hh	hk	hk	hk	hk	hk	hh	hk	hk	hh	hk	hk	hk	hk	hh	hk	hh	kk	hk	hk	hk	hh	kk	hk
Chr07K_69355730	<hkxhk>	{00}	hk	hk	hh	kk	hh	hk	hh	hk	hk	hk	hh	hh	hh	kk	hh	hh	kk	hk	hh	hk	hk	kk	hk	hh	hk	hk	hk	hk	hk	hk	hk	hk	hk	hk	hk	hk	hk	hh	hk	hh	kk	hk	hk	hk	hh	kk	hk
Chr07K_70866251	<hkxhk>	{00}	hh	hk	hh	kk	hh	hk	hh	hk	hk	hk	hh	hh	hh	kk	hh	hh	kk	hk	hk	hk	hk	kk	hk	hh	hk	hk	hk	hk	hk	hh	hk	hk	hh	hk	hk	hk	hk	hh	hk	hh	kk	hk	hk	hk	hk	kk	kk
Chr07K_71898693	<hkxhk>	{00}	hh	hk	hh	kk	hh	hk	hh	hk	hk	hk	hh	hk	hk	kk	hh	hk	kk	hk	hh	hh	hk	kk	hk	hh	hk	hk	hk	hk	hk	hh	hk	hk	hk	hk	hk	hk	hk	hh	hk	hh	kk	hk	hk	hk	kk	kk	kk
Chr07K_70708355	<hkxhk>	{00}	hh	hk	hh	kk	hh	hk	hh	hk	hk	hk	hh	hh	hh	kk	hh	hh	kk	hk	hk	hk	hk	kk	hk	hh	hk	kk	hk	hk	hk	hk	hk	hk	hk	hk	hk	hk	hk	hk	kk	hk	kk	hk	hk	hk	hk	kk	kk
Chr07K_71808679	<hkxhk>	{00}	hh	hk	hh	kk	hh	hk	hh	kk	hk	hk	hh	hh	hk	kk	hk	hh	kk	hk	hh	hh	hk	kk	hh	hk	hh	hk	hk	hk	hk	hh	hk	hk	hh	hk	hk	hk	hk	hh	hk	hk	kk	hk	kk	hk	hk	kk	kk
Chr07K_71921425	<hkxhk>	{00}	hk	hk	hk	hk	hh	hk	hh	hk	hk	hk	hk	hh	hk	kk	hh	hh	kk	hk	hh	hh	hk	kk	hh	hh	hh	hk	hk	hk	hk	hh	hk	hk	hh	hk	hk	hk	hk	hk	hk	hh	kk	hk	hk	hk	hk	kk	kk
Chr07K_72599302	<hkxhk>	{00}	hk	hk	hh	kk	hk	kk	hh	hk	hk	hk	hh	hh	hh	kk	hh	hk	kk	hk	hh	hk	hk	kk	hh	hk	hh	hk	hk	hk	hk	hh	hk	hk	hh	hk	hk	hk	hk	hh	hk	hk	hh	kk	hk	hk	hk	kk	kk
Chr07K_73033393	<hkxhk>	{00}	hh	hk	hk	kk	hh	hk	hh	hk	hk	hk	hh	hh	hk	hk	hh	hh	kk	hk	hh	hh	hk	kk	hk	hh	hk	hk	hk	hk	hk	hh	hk	hk	hk	hk	hk	hk	hk	hh	hk	hh	hk	hk	hk	hk	hk	kk	kk
Chr07K_71743380	<hkxhk>	{00}	hh	hk	hh	kk	hh	hk	hh	hk	hk	hk	hk	hk	hh	kk	hh	hh	kk	hk	hk	hh	hk	kk	hh	hk	hh	hk	hk	hk	hk	hh	hk	hk	hk	hk	hk	kk	hk	hh	hk	hh	kk	hk	hk	hk	hk	kk	kk
Chr07K_70883170	<hkxhk>	{00}	hh	hk	hk	kk	hh	hk	hh	hk	hk	hh	hh	hh	hh	kk	hh	hk	kk	hk	hh	hh	hk	kk	hh	hh	hk	hh	hk	hk	hk	hh	kk	hk	hh	hk	hk	hk	hk	hk	hk	hk	kk	hk	hk	hk	hk	kk	kk
Chr07K_73084107	<hkxhk>	{00}	hk	hk	hk	kk	hh	hk	hh	hk	hk	hk	hh	hk	hh	hk	hh	hk	kk	kk	hh	hk	hk	kk	hh	hh	hh	hk	hk	hk	hk	hk	hk	hk	hk	hk	hk	hk	hk	hk	hk	hh	hk	hk	hk	hk	hk	kk	kk
Chr07K_72152334	<hkxhk>	{00}	hk	hk	hk	kk	hh	hk	hh	hk	kk	hk	hh	hh	hh	kk	hh	hh	kk	kk	hh	hh	hk	kk	hh	hh	hh	hk	hk	hk	hk	hh	hk	hk	hk	hk	hk	hk	hk	hh	hk	hh	kk	kk	hk	hk	hk	kk	kk
Chr07K_73149963	<hkxhk>	{00}	hh	kk	hk	kk	hh	hk	hh	hk	hk	hk	hh	hh	hk	hk	hh	hh	kk	hk	hh	hk	hk	kk	hh	hh	hh	hk	hk	hk	hk	hh	hk	hk	hh	hk	hk	hk	hk	hk	hk	hh	hh	hk	hk	hk	hk	kk	kk
Chr07K_73556375	<hkxhk>	{00}	hk	hk	hk	kk	hh	hk	hh	hk	hk	hk	hh	hk	hh	hk	hh	hh	hk	hk	hh	hh	hk	kk	hh	hk	hh	hk	hk	hk	hk	hh	hk	hk	hh	hk	hk	hk	hk	hh	hk	hh	hk	hk	hk	hk	hk	kk	kk
Chr07K_73675424	<hkxhk>	{00}	hh	hk	hk	kk	hh	hk	hh	hh	hk	hk	hh	hk	hh	hk	hk	hh	kk	hk	hh	hk	hk	kk	hh	hh	hh	hk	hk	hk	hk	hh	hk	hk	hh	hk	hk	hk	hk	hh	hk	hh	hk	hk	kk	hk	hk	kk	kk
Chr07K_73539453	<hkxhk>	{00}	hh	hk	hk	hk	hh	hk	hh	hk	hk	hh	hh	hh	hk	hk	hh	hk	kk	hk	hk	hk	kk	kk	hh	hh	hh	hk	hk	hk	hk	hh	hk	hk	hk	hk	hk	hk	hk	hh	hk	hk	hk	hk	hk	hk	hk	kk	kk
Chr07K_72986883	<hkxhk>	{11}	kk	hk	hk	hk	hk	hk	hk	hk	hk	hk	kk	hk	kk	hk	kk	hk	hk	hk	hk	hk	hk	hh	kk	kk	kk	hk	hk	hk	hk	hk	hk	hk	hk	hk	hk	hh	hk	hk	hh	kk	hk	hk	hk	hk	hk	hk	hk
Chr07N_15577348	<lmxll>	{0-}	lm	lm	lm	ll	lm	lm	--	ll	lm	lm	lm	lm	lm	ll	ll	ll	lm	ll	ll	lm	--	ll	ll	lm	ll	ll	ll	lm	lm	ll	ll	ll	lm	lm	ll	lm	--	lm	lm	ll	ll	ll	lm	ll	lm	lm	ll
Chr07N_4328599	<nnxnp>	{-0}	np	np	nn	nn	np	np	np	np	nn	nn	np	nn	nn	nn	nn	np	nn	np	np	np	nn	nn	np	np	np	np	nn	np	np	np	nn	nn	np	np	np	nn	nn	np	nn	np	np	nn	nn	np	np	nn	np
Chr07N_9416329	<lmxll>	{0-}	ll	lm	lm	lm	lm	lm	lm	ll	lm	lm	ll	ll	lm	ll	ll	ll	lm	ll	ll	lm	lm	lm	lm	lm	ll	ll	ll	lm	lm	ll	lm	ll	lm	lm	ll	lm	lm	lm	lm	ll	ll	lm	lm	lm	lm	lm	ll
Chr07N_20537777	<nnxnp>	{-0}	np	np	nn	nn	np	--	np	--	nn	nn	np	nn	nn	nn	nn	np	nn	np	np	nn	nn	np	np	np	np	nn	nn	np	nn	nn	nn	nn	np	np	np	nn	nn	np	nn	nn	nn	nn	np	np	nn	nn	np
Chr07N_36726927	<hkxhk>	{00}	hk	kk	hk	hh	kk	kk	kk	hk	hk	kk	kk	hh	hk	hh	hh	hk	kk	hk	hk	kk	hk	kk	hh	kk	hk	hh	hh	hk	kk	hh	hk	hh	kk	kk	hk	hh	hh	kk	hk	hh	hk	hh	hh	hk	hk	hk	hk
Chr07N_1964622	<hkxhk>	{00}	hk	kk	hk	hh	kk	kk	hk	hk	hk	hk	kk	hh	hk	hh	hh	hk	kk	hk	kk	hk	hk	kk	hk	kk	hk	hh	hh	kk	kk	hh	hk	hk	kk	kk	hk	hk	hk	kk	hk	hk	hk	hk	hk	hk	hk	hk	hk
Chr07N_15611634	<nnxnp>	{-0}	np	np	nn	nn	np	np	np	np	nn	nn	np	nn	nn	nn	nn	np	np	np	np	nn	nn	np	nn	np	np	nn	nn	np	np	nn	nn	nn	np	np	np	nn	nn	np	nn	nn	np	nn	nn	nn	nn	nn	np
Chr07N_18553885	<lmxll>	{0-}	ll	lm	lm	ll	lm	lm	lm	ll	ll	lm	ll	ll	lm	ll	ll	ll	lm	ll	ll	ll	lm	lm	ll	lm	lm	ll	ll	lm	lm	ll	lm	ll	lm	lm	ll	lm	ll	lm	lm	ll	ll	ll	ll	lm	lm	lm	ll
Chr07N_38318906	<hkxhk>	{00}	hk	kk	hk	hk	kk	kk	kk	kk	hk	hk	hk	hk	kk	hh	hh	hk	kk	hk	hk	hk	hk	kk	hh	kk	hk	hh	hh	kk	kk	hh	hk	hh	kk	kk	hk	hk	hh	kk	hk	hk	hh	hh	hh	hk	hk	hk	hk
Chr07N_14225396	<nnxnp>	{-0}	np	np	nn	nn	np	np	nn	nn	nn	nn	np	nn	nn	nn	nn	np	nn	np	np	nn	nn	np	nn	np	np	nn	nn	np	np	nn	nn	np	np	np	np	nn	nn	np	nn	nn	np	nn	nn	nn	np	nn	np
Chr07N_37976954	<hkxhk>	{00}	hk	kk	hk	hk	kk	kk	kk	hk	hk	hk	hk	hh	kk	hh	hh	hk	kk	hk	hk	hk	hk	kk	hk	kk	hk	hh	hh	kk	kk	hh	hk	hk	kk	kk	hh	hk	hh	kk	hk	hh	kk	hh	hh	hk	kk	hk	hk
Chr07N_29003858	<nnxnp>	{-0}	np	np	nn	nn	np	np	np	np	nn	nn	np	nn	nn	nn	nn	np	np	np	np	nn	nn	np	nn	np	np	nn	nn	np	np	nn	nn	nn	np	np	np	nn	nn	np	nn	nn	np	nn	nn	nn	nn	nn	np
Chr07N_33387399	<hkxhk>	{00}	hk	kk	hh	hh	kk	hk	kk	hk	hk	hh	hh	hh	kk	hk	hh	kk	kk	hk	hk	hk	hk	kk	hh	kk	hk	hh	hh	kk	kk	hk	hk	hh	hk	kk	hk	hh	hh	kk	hk	hh	kk	hk	hk	hk	kk	hh	hk
Chr07N_43379352	<hkxhk>	{00}	hk	kk	hk	hh	kk	kk	kk	hk	hk	hh	hk	hh	hk	hk	hh	hk	kk	hk	hk	hh	hk	kk	hk	kk	hk	hh	hh	kk	kk	hh	hk	hh	hk	kk	hk	hh	hh	kk	hk	hh	kk	hk	hk	hk	kk	hk	hk
Chr07N_44253961	<hkxhk>	{00}	hk	kk	hk	hh	kk	hk	kk	hk	hk	hh	hk	hh	hk	hk	hh	hk	kk	hk	hk	hk	hk	kk	hk	kk	hk	hh	hh	kk	kk	hk	hk	hh	hk	kk	hk	hh	hh	kk	hk	hh	hh	hh	hk	hk	kk	hk	hk
Chr07N_39097392	<hkxhk>	{00}	hk	kk	hk	hh	kk	kk	kk	hk	hh	kk	hk	hk	kk	hk	hk	hk	kk	hk	hk	hk	hk	kk	hh	kk	kk	hh	hk	kk	kk	hk	hk	hh	hk	kk	hk	hh	hh	kk	hh	hh	hk	hh	hh	hk	kk	hk	hk
Chr07N_44658484	<hkxhk>	{00}	hk	kk	hk	hh	kk	kk	kk	hk	hh	hh	hk	hh	kk	hh	hk	hk	kk	hk	hk	hk	kk	kk	hh	kk	hk	hk	hh	kk	kk	hh	hk	hh	hk	kk	hk	hh	hh	kk	hk	hk	hk	hk	hk	hk	kk	hk	hk
Chr07N_44674709	<hkxhk>	{00}	hk	kk	hk	hh	kk	kk	kk	hk	hk	hh	hk	hk	kk	hk	hk	hk	kk	hk	hk	hk	hk	kk	hh	kk	kk	hh	hh	kk	kk	hh	hk	hh	hk	kk	kk	hh	hh	kk	hk	hh	hk	hh	hk	hk	kk	hk	hk
Chr07N_42037429	<hkxhk>	{00}	hk	kk	hk	hh	kk	kk	kk	hk	hh	hh	hk	hk	hk	hk	hh	hk	kk	hk	hk	hk	hk	kk	hh	kk	kk	hh	hk	hk	kk	hh	hk	hh	hk	kk	hk	hh	hh	kk	hk	hh	hk	hh	hk	hk	kk	hk	hk
Chr07N_44942693	<hkxhk>	{00}	hk	kk	hk	hh	kk	kk	kk	hk	hh	hh	hk	hh	hk	hk	hh	hk	kk	hk	hk	hk	hk	kk	hk	kk	hk	hh	hk	kk	kk	hh	hk	hk	hk	kk	hk	hh	hk	kk	hk	hh	hk	hk	hk	hk	kk	hk	hk
Chr07N_45337403	<hkxhk>	{00}	hk	kk	hk	hh	kk	kk	hk	hk	hh	hh	hk	hh	hk	hk	hh	hk	hh	hk	hk	hk	hk	kk	hh	kk	hk	hh	hh	kk	kk	hk	hk	hk	hk	kk	hk	hk	hh	kk	hk	hh	hk	hh	hk	hk	kk	hk	hk
Chr07N_45372378	<hkxhk>	{11}	hk	hh	hk	hk	hh	hh	hh	hk	kk	kk	hk	kk	hk	hk	kk	hk	hk	hk	hk	hk	hk	hh	kk	hh	hk	kk	kk	hh	hh	kk	hk	kk	hk	hk	hk	kk	kk	hk	hk	kk	hk	kk	hk	hk	hk	hk	hk
Chr07N_45628983	<hkxhk>	{00}	hk	kk	hk	hk	kk	kk	kk	hk	hh	hk	hk	hk	hk	hk	hh	hk	hk	hk	hk	hk	hk	kk	hh	kk	hk	hh	hh	kk	kk	hh	hk	hk	hk	kk	hk	hh	hh	kk	hk	hk	hk	hk	hk	hk	kk	hk	hk
Chr07N_46739495	<hkxhk>	{00}	hk	kk	hk	hh	kk	kk	kk	hk	hh	hk	hh	hk	hk	hk	hk	kk	hk	hk	hk	hk	hk	hk	hk	kk	hk	hk	hh	kk	kk	hk	hk	hh	hk	kk	hk	hh	hh	kk	hk	hk	hk	hk	hk	hk	kk	hk	hk
Chr07N_46857973	<hkxhk>	{00}	hk	kk	hk	hh	kk	kk	kk	kk	hh	kk	hh	hk	hk	hk	hk	kk	hk	hk	kk	hk	hk	hk	hk	kk	hk	hh	hh	kk	kk	hk	hk	hk	hk	kk	hk	hh	hh	kk	hk	hh	hk	hk	hk	hk	kk	hk	hk
Chr07N_48010323	<hkxhk>	{00}	hk	kk	hk	hh	kk	kk	kk	hk	hh	hk	hk	hk	hk	hk	hk	kk	hk	hk	hk	hk	kk	hk	hh	kk	hk	hh	hh	kk	kk	hh	hk	hk	hk	kk	hk	hh	hh	kk	hk	hk	kk	hk	hk	hk	kk	hk	hk
Chr07N_47207941	<hkxhk>	{11}	hk	hh	hk	kk	hk	hh	hh	hk	kk	hk	hk	kk	hk	hk	hk	hh	hk	hk	hk	hk	hk	hk	kk	hh	hk	kk	kk	hh	hk	kk	hk	kk	hk	hk	hk	kk	kk	hh	hk	hk	hk	hk	hk	hk	hh	hk	hk
Chr07N_48250418	<hkxhk>	{00}	hk	kk	hk	hh	kk	kk	kk	hk	hk	hk	hk	hh	hk	hk	hk	kk	hk	hk	hk	hk	hk	hk	hh	kk	hk	hh	hh	kk	kk	hh	hk	hh	hh	kk	hk	hh	hh	kk	hh	hh	hk	hk	hk	hk	kk	hk	hk
Chr07N_48738692	<hkxhk>	{00}	hk	kk	hk	hh	kk	kk	kk	hk	hk	hk	hk	hk	hk	hk	hk	kk	hk	hk	hk	hk	hh	hk	hk	hk	hk	hk	hh	kk	hk	hh	hk	hk	hk	kk	hk	hh	hh	kk	hk	hh	kk	hk	hk	hk	kk	hk	hh
Chr07N_49053218	<hkxhk>	{00}	hk	kk	hk	hk	kk	hk	kk	hk	hk	hk	hk	hh	hk	hk	kk	kk	kk	hk	hk	hk	hh	hk	hk	kk	hk	hk	hh	kk	hk	hk	hk	hh	hk	kk	hk	hh	hh	kk	hk	hh	hk	hk	hk	hk	kk	hk	kk
Chr07N_49769093	<hkxhk>	{00}	hk	kk	hk	hh	kk	kk	kk	hk	hh	hk	hk	hh	hk	hk	kk	kk	hk	hk	hk	hk	hk	hk	hh	kk	hk	hk	hh	hk	hk	hh	hk	hh	hh	kk	hk	hh	hh	kk	kk	hh	hh	hk	hk	hk	kk	hk	hk
Chr07N_49662105	<hkxhk>	{00}	hk	kk	hk	hh	kk	kk	kk	hk	hh	hk	hk	hh	hk	hk	kk	kk	hk	hk	hk	kk	hh	hk	hk	kk	hk	hk	hk	kk	kk	hh	hk	hk	hh	kk	hk	hh	hh	kk	hk	hh	hk	hk	hk	hk	kk	hk	hk
Chr07N_50074494	<hkxhk>	{00}	hk	kk	hk	hh	kk	kk	kk	kk	hh	hk	hk	hh	hk	hk	kk	kk	hk	hk	hk	hk	hk	hk	hk	kk	kk	hh	hk	kk	hk	hh	kk	hk	hh	kk	hk	hh	hh	kk	hk	hh	hk	hk	kk	hk	kk	hk	hk
Chr07N_51775577	<hkxhk>	{00}	hk	kk	hk	hk	kk	kk	kk	hk	hk	hk	hk	hh	hk	hk	kk	kk	hk	hk	hk	hk	hk	hk	hh	kk	kk	hh	hh	kk	hk	hk	hk	hk	hk	kk	kk	hh	hh	kk	kk	hh	hk	hk	hk	hk	kk	hk	hk
Chr07N_51575013	<hkxhk>	{00}	hk	kk	hk	hh	kk	kk	kk	hk	hh	hk	hk	hk	hk	hk	kk	kk	hk	hk	hk	hk	hh	hk	hk	kk	kk	hk	hh	kk	hk	hh	hk	hh	hk	kk	kk	hh	hk	kk	hk	hk	hk	hk	hk	hk	kk	hk	hk
Chr07N_50629293	<hkxhk>	{00}	hk	kk	hk	hh	kk	kk	kk	hk	hh	hk	hk	hk	hk	hk	kk	kk	hk	hk	hk	hk	hh	hk	hk	kk	hk	hh	hh	kk	hk	hh	hk	hh	hk	kk	kk	hh	hh	kk	hk	hh	hk	hk	hk	hk	kk	hk	hk
Chr07N_54057093	<hkxhk>	{00}	hk	kk	kk	hk	kk	kk	kk	hk	hh	hk	hk	hk	hk	hk	kk	kk	hk	hk	hk	hk	hh	hk	hh	kk	kk	hk	hh	kk	hk	hk	hk	hk	hk	kk	kk	hh	hh	kk	hk	hk	hk	hk	kk	hk	kk	hk	hk
Chr07N_54369909	<hkxhk>	{00}	kk	kk	hk	hh	kk	kk	kk	hk	hk	hk	hk	hk	hk	hk	kk	hk	hk	hk	hk	hk	hh	hk	hh	kk	hk	hk	hk	kk	hk	hk	hk	hh	hh	kk	kk	hh	hh	kk	hk	hh	hk	hk	kk	hk	kk	hk	hk
Chr07N_55596112	<hkxhk>	{00}	hk	kk	hk	hh	kk	kk	kk	hk	hh	hk	hk	hk	hk	hk	kk	hk	hh	hk	hk	hk	hh	hh	hh	kk	kk	hk	hh	kk	hk	hk	hk	hh	hh	kk	kk	hh	hh	kk	hk	hh	--	hk	hk	hk	kk	hk	hk
Chr07N_56550462	<hkxhk>	{11}	hk	hk	hk	kk	hh	hh	hk	hk	kk	hk	hk	kk	hk	hk	hh	hk	hk	hk	hk	hk	kk	hk	kk	hh	hh	hk	kk	hk	hk	kk	hk	hk	kk	hh	hk	kk	kk	hh	hh	kk	hk	hk	hk	hk	hh	hk	hk
Chr07N_56382392	<hkxhk>	{00}	hk	kk	hk	hk	kk	kk	kk	hk	hh	hk	hk	hh	hk	hk	kk	hk	hh	hk	hk	hk	hh	hk	hk	kk	kk	hk	hh	kk	hk	hh	hk	hh	hh	kk	kk	hk	hh	kk	hk	hh	hk	hk	kk	hk	kk	hk	hk
Chr07N_55431322	<hkxhk>	{00}	hk	hk	hk	hk	kk	kk	kk	hk	hh	hk	kk	hh	hh	hk	kk	hk	hh	hk	hk	hk	hk	hk	hk	kk	kk	hk	hh	kk	hk	hh	hk	hh	hh	kk	kk	hh	hh	kk	hk	hk	hh	hk	kk	hk	hk	hk	hk
Chr07N_55996474	<hkxhk>	{00}	hk	kk	hk	hh	kk	kk	kk	hk	hh	hk	hk	hh	hk	hk	kk	hk	hh	hk	hk	hk	hh	hk	hk	kk	kk	hk	hk	kk	hk	hh	hk	hk	hk	kk	kk	hh	hh	kk	hk	hk	hk	hk	kk	hk	kk	hk	hk
Chr07N_56851999	<hkxhk>	{00}	hk	kk	hk	hh	kk	kk	hk	hk	hh	hk	hk	hh	hk	hk	kk	hk	hh	hk	hk	hk	hk	hk	hh	kk	kk	hk	hh	kk	hk	hh	hk	hh	hh	kk	kk	hh	hh	kk	kk	hh	hk	hk	kk	hk	kk	hk	hk
Chr07N_56488954	<hkxhk>	{00}	hk	kk	hk	hk	kk	kk	kk	hk	hh	hk	hk	hh	hk	hk	kk	hk	hh	hk	hk	kk	hk	hk	hk	kk	kk	hk	hh	kk	hk	hh	hk	hh	hk	kk	kk	hk	hh	kk	hk	hk	hk	hk	kk	hk	kk	hk	hk
Chr07N_56629137	<hkxhk>	{00}	hk	kk	hk	hh	kk	kk	kk	hk	hh	hk	hk	hh	hk	hk	kk	hk	hk	kk	hk	kk	hh	hk	hh	kk	kk	hk	hk	kk	hk	hh	hk	hh	hh	kk	hk	hh	hh	kk	hk	hh	hk	hk	kk	hk	kk	hk	hk
Chr07N_55962485	<hkxhk>	{11}	hk	hk	hk	--	hh	hh	hh	hk	kk	hk	hh	kk	hk	hk	hh	hk	kk	hk	hk	hk	kk	hk	kk	hh	hh	hk	kk	hk	hk	kk	hk	hk	kk	hk	hh	kk	kk	hh	hk	hh	hk	hk	hh	hk	hh	hk	hk
Chr07N_57156723	<hkxhk>	{00}	hk	kk	hk	hk	kk	kk	hk	hk	hk	hk	hk	hh	hk	hk	kk	kk	hh	hk	hk	hk	hh	hk	hk	hk	kk	hk	hh	kk	hk	hh	hk	hh	hk	kk	kk	hh	hh	kk	kk	hk	hk	hk	kk	hk	kk	hk	hk
Chr07N_57834105	<hkxhk>	{00}	hk	kk	hk	hk	kk	kk	hk	hk	hk	hk	hk	hh	hk	hk	kk	hk	hh	hk	kk	hk	hh	kk	hk	hk	kk	hh	hk	hk	hk	hh	hk	hk	hh	kk	kk	hh	hh	kk	hk	hk	hk	hk	hk	hk	kk	hk	hk
Chr07N_59646331	<nnxnp>	{-0}	nn	np	nn	np	np	nn	np	np	nn	nn	nn	nn	nn	nn	np	nn	nn	np	np	nn	nn	nn	np	np	np	np	nn	nn	np	nn	nn	nn	nn	nn	np	nn	nn	np	nn	nn	np	np	np	nn	np	nn	np
Chr07N_56839792	<hkxhk>	{00}	hk	kk	hk	hh	kk	kk	hk	hk	hh	hk	hk	hh	hk	hk	kk	hk	hh	hk	kk	hk	hh	hk	hk	kk	hk	kk	hk	kk	hk	hh	hk	hh	hk	kk	kk	hk	hk	kk	hk	hh	hk	hk	hk	hk	kk	hk	hk
Chr07N_58684068	<hkxhk>	{00}	kk	kk	hk	hk	kk	kk	hk	hk	hh	hk	hk	hh	hk	hk	kk	hk	hh	hk	hk	--	hk	hk	hk	kk	kk	hk	hk	hk	hk	hh	hk	hh	hk	kk	kk	hk	hh	kk	hk	hh	kk	hk	kk	hk	kk	hk	hk
Chr07N_60892197	<nnxnp>	{-0}	nn	np	nn	np	np	nn	np	np	nn	np	nn	nn	np	nn	np	nn	nn	np	np	np	nn	nn	np	nn	np	np	nn	nn	nn	nn	nn	nn	nn	nn	np	nn	nn	np	nn	nn	--	np	np	nn	np	nn	np
Chr07N_60509910	<nnxnp>	{-0}	nn	np	nn	np	np	nn	np	np	nn	np	nn	nn	np	np	np	nn	nn	np	np	nn	nn	nn	np	np	np	np	nn	nn	nn	nn	nn	nn	nn	nn	np	nn	nn	np	nn	nn	np	np	np	nn	np	nn	nn
Chr07N_58278881	<hkxhk>	{00}	hk	kk	hk	kk	kk	kk	hk	hk	hh	hk	hk	hh	kk	hk	kk	hk	hh	hk	hk	hk	hh	hh	hk	hk	kk	hk	hh	hk	hk	hh	hh	hk	hk	hk	kk	hh	hh	kk	hh	hh	hh	hk	kk	hk	kk	hk	hk
Chr07N_60109370	<nnxnp>	{-0}	nn	np	nn	np	np	nn	nn	np	nn	np	nn	nn	np	nn	np	nn	nn	np	np	nn	nn	nn	np	nn	np	np	nn	nn	nn	nn	nn	nn	nn	nn	np	nn	nn	np	nn	nn	np	np	nn	nn	np	nn	np
Chr07N_62742198	<nnxnp>	{-0}	nn	np	nn	nn	np	np	np	np	np	np	nn	nn	np	nn	np	nn	nn	np	np	nn	nn	nn	np	nn	np	np	nn	nn	nn	nn	nn	nn	nn	nn	np	nn	nn	np	nn	nn	np	np	nn	nn	np	nn	np
Chr07N_61625497	<hkxhk>	{00}	hk	kk	hk	kk	kk	hk	hk	hk	kk	hk	hk	hh	hk	hk	kk	hk	hh	hk	hk	hk	hh	hk	hk	hh	kk	hk	hk	hh	hk	hh	hk	hk	hh	hk	kk	hh	hh	kk	hk	hh	hk	hk	kk	hk	kk	hk	hk
Chr07N_62240614	<nnxnp>	{-0}	nn	np	nn	np	np	nn	np	np	np	np	nn	nn	np	nn	np	nn	nn	np	np	nn	nn	nn	np	nn	np	np	nn	nn	nn	nn	nn	nn	nn	nn	np	nn	nn	np	nn	nn	np	np	np	nn	np	nn	np
Chr07N_62967944	<nnxnp>	{-0}	nn	np	nn	np	np	nn	np	np	np	np	nn	nn	np	nn	np	nn	nn	np	np	nn	nn	nn	np	nn	np	np	nn	nn	nn	nn	nn	nn	nn	nn	np	nn	nn	np	nn	nn	np	np	nn	nn	np	nn	np
Chr07N_63160124	<nnxnp>	{-0}	nn	np	nn	np	np	nn	np	np	np	np	nn	nn	np	nn	np	nn	nn	np	np	nn	nn	nn	np	nn	np	np	nn	nn	nn	nn	nn	nn	nn	nn	np	nn	nn	nn	nn	nn	np	np	nn	nn	np	nn	np
Chr07N_63071288	<nnxnp>	{-0}	nn	np	nn	np	np	nn	np	np	np	np	nn	nn	np	nn	np	nn	nn	np	np	nn	nn	nn	np	nn	np	np	nn	nn	nn	nn	nn	nn	nn	nn	np	nn	nn	np	nn	nn	np	np	nn	nn	np	nn	np
Chr07N_60993809	<hkxhk>	{00}	hh	kk	hk	kk	kk	hk	hk	kk	hh	hk	hk	hk	hk	hk	kk	hk	hh	hk	hk	hk	hh	hk	kk	hh	kk	hk	hk	hk	hh	hk	hk	hh	hh	hk	kk	hh	hh	kk	hk	hh	kk	hk	hh	hk	kk	hk	hk
Chr07N_63686009	<nnxnp>	{-0}	nn	np	nn	np	np	nn	np	np	np	np	np	np	np	np	np	nn	np	np	np	nn	nn	nn	np	nn	np	np	nn	np	nn	nn	np	nn	nn	nn	np	nn	nn	np	np	nn	np	np	nn	nn	np	nn	np
Chr07N_63046290	<nnxnp>	{-0}	nn	np	nn	np	np	nn	np	np	np	nn	nn	nn	np	nn	np	nn	nn	np	np	nn	nn	nn	np	nn	np	np	nn	nn	nn	nn	nn	nn	nn	nn	np	nn	nn	np	nn	nn	np	np	nn	nn	np	nn	np
Chr07N_63790966	<hkxhk>	{00}	hk	kk	hk	kk	hk	hk	hk	kk	hk	hk	hk	hk	hk	hk	hk	hk	hh	hk	hk	hk	hh	hk	hk	hk	kk	kk	hk	hh	hh	hh	hk	hh	hh	hh	hk	hh	hh	kk	hh	hh	hk	hk	hk	hk	kk	hk	hk
Chr07N_65700248	<nnxnp>	{-0}	nn	np	nn	np	np	nn	np	np	np	np	nn	np	np	nn	np	nn	nn	np	np	nn	nn	nn	np	nn	np	np	nn	nn	nn	nn	nn	np	nn	nn	np	nn	nn	np	nn	nn	np	np	nn	nn	np	nn	np
Chr07N_65761860	<lmxll>	{0-}	lm	lm	lm	lm	ll	lm	ll	lm	ll	ll	lm	ll	lm	lm	lm	lm	ll	ll	lm	lm	ll	ll	lm	ll	lm	lm	ll	ll	ll	ll	lm	lm	ll	ll	lm	ll	ll	lm	lm	ll	ll	ll	lm	lm	lm	lm	ll
Chr07N_66300517	<nnxnp>	{-0}	nn	np	nn	np	np	nn	np	np	np	nn	nn	np	np	nn	np	nn	nn	np	np	nn	nn	nn	np	nn	np	np	nn	nn	nn	nn	nn	np	nn	nn	np	nn	nn	np	nn	nn	--	np	nn	nn	np	nn	np
Chr07N_64750075	<nnxnp>	{-0}	nn	np	nn	np	np	nn	np	np	np	np	nn	np	np	nn	np	nn	nn	np	np	nn	nn	nn	np	nn	np	nn	nn	nn	nn	nn	nn	np	nn	nn	np	nn	nn	np	nn	nn	np	np	nn	nn	np	nn	np
Chr07N_69862118	<nnxnp>	{-0}	nn	np	nn	np	np	nn	np	np	np	np	nn	np	np	nn	np	nn	nn	np	np	nn	nn	nn	np	nn	np	np	np	nn	nn	nn	nn	np	nn	nn	np	nn	nn	np	nn	nn	--	np	nn	nn	np	nn	np
Chr07N_67761061	<hkxhk>	{00}	hk	kk	hk	kk	hk	hk	hk	kk	kk	hk	hk	hk	kk	hk	kk	hk	hk	hk	hk	hk	hh	hh	hk	hh	kk	hh	kk	hh	hk	hh	hk	hk	hh	hh	kk	hh	hh	hk	hk	hh	kk	hk	hk	hh	kk	hk	hk
Chr07N_69585064	<nnxnp>	{-0}	nn	np	nn	np	np	nn	np	np	np	np	nn	np	np	nn	np	nn	nn	np	np	nn	nn	nn	np	np	np	np	np	nn	nn	nn	nn	np	nn	nn	np	nn	nn	np	nn	nn	np	np	nn	nn	np	nn	np
Chr07N_69597538	<nnxnp>	{-0}	nn	np	nn	np	np	nn	np	np	np	np	nn	np	np	nn	np	nn	nn	np	np	nn	nn	nn	np	nn	np	np	np	nn	nn	nn	nn	np	nn	nn	np	nn	nn	np	nn	nn	np	np	nn	nn	np	nn	np
Chr07N_69775692	<nnxnp>	{-0}	nn	np	nn	nn	np	nn	np	np	np	np	nn	np	np	nn	np	nn	nn	np	np	nn	nn	nn	np	nn	np	np	np	nn	nn	nn	nn	np	nn	nn	np	nn	nn	np	nn	nn	--	np	nn	nn	np	nn	np
Chr07N_66033727	<hkxhk>	{00}	hk	kk	hk	kk	hk	hh	--	kk	hk	hh	hk	kk	hk	hk	kk	hk	hh	hk	hk	kk	hk	hk	hk	hh	kk	hk	hh	hh	hk	hh	hk	hk	hh	hh	kk	hh	hk	kk	hh	hh	hh	hk	hk	hk	kk	hk	hk
Chr07N_66341323	<hkxhk>	{01}	kk	hk	kk	hk	hh	kk	hh	hk	hh	hh	kk	hh	hk	hk	hk	kk	hk	hk	hh	kk	hh	hk	hh	hk	hk	hh	hk	hk	hk	hk	kk	hk	hk	hk	hk	hk	hk	hk	kk	hk	hh	hk	kk	kk	hk	kk	hk
Chr07N_69684206	<nnxnp>	{-0}	nn	np	np	np	np	nn	np	np	np	np	nn	np	np	nn	np	nn	nn	np	np	nn	nn	nn	np	nn	np	np	np	nn	np	nn	nn	np	nn	nn	np	nn	nn	np	nn	nn	nn	np	nn	nn	np	nn	np
Chr07N_67593305	<hkxhk>	{00}	kk	kk	hk	hk	hk	hk	hk	kk	kk	hk	hk	hk	kk	hk	kk	hh	hh	kk	hk	hk	hh	hk	hk	hk	kk	kk	kk	hh	hh	hh	hk	hk	hh	hh	kk	hh	hh	hk	hk	hh	kk	hk	hk	hh	kk	hk	hk
Chr07N_65437808	<nnxnp>	{-1}	np	nn	np	np	nn	np	nn	nn	nn	nn	np	nn	np	np	nn	np	np	nn	np	--	nn	np	nn	np	nn	nn	np	np	np	np	np	nn	np	np	np	np	np	nn	np	np	nn	nn	np	np	nn	np	nn
Chr07N_67945626	<hkxhk>	{11}	hk	hk	hk	hk	hk	hk	hk	hh	hh	hk	hk	hk	hk	hk	hh	hk	kk	hk	hk	hk	kk	--	hk	kk	hh	hk	hh	kk	kk	kk	hk	hk	kk	kk	hk	kk	kk	hk	hh	kk	hh	hk	hk	kk	hh	hk	hk
Chr07N_69442628	<nnxnp>	{-0}	nn	np	nn	np	np	np	np	np	np	--	nn	np	np	nn	np	nn	nn	np	np	nn	nn	nn	np	nn	np	nn	np	nn	nn	np	nn	np	nn	nn	np	nn	nn	np	np	nn	--	np	nn	nn	np	nn	nn
Chr07N_68838032	<nnxnp>	{-1}	np	nn	np	nn	nn	np	nn	nn	np	nn	np	nn	nn	np	nn	np	np	np	nn	nn	nn	np	np	np	nn	nn	nn	np	np	np	np	nn	np	np	nn	np	np	np	np	np	nn	nn	np	np	nn	np	nn
Chr07N_69665991	<lmxll>	{0-}	lm	lm	lm	lm	ll	lm	ll	lm	lm	ll	lm	ll	lm	lm	lm	lm	ll	lm	ll	lm	ll	lm	lm	lm	lm	lm	lm	ll	ll	ll	lm	ll	ll	lm	lm	ll	ll	ll	lm	ll	ll	ll	lm	lm	lm	lm	ll
Chr07N_69300169	<nnxnp>	{-0}	np	np	nn	np	np	nn	np	np	np	np	nn	np	np	nn	np	np	nn	np	np	nn	nn	nn	np	nn	np	np	np	nn	nn	nn	nn	np	np	nn	np	nn	nn	np	nn	nn	nn	np	nn	np	np	nn	np
Chr08K_351105	<lmxll>	{0-}	lm	ll	lm	ll	lm	lm	lm	lm	lm	lm	ll	ll	ll	ll	lm	lm	ll	lm	lm	lm	lm	lm	lm	ll	ll	ll	ll	lm	lm	ll	ll	lm	ll	lm	ll	lm	ll	lm	lm	lm	lm	lm	lm	lm	ll	ll	lm
Chr08K_1858680	<nnxnp>	{-0}	nn	np	np	np	nn	nn	np	nn	nn	nn	nn	nn	nn	np	np	np	nn	np	np	nn	nn	nn	nn	np	nn	np	np	nn	np	np	np	nn	nn	np	np	np	np	np	nn	np	nn	np	np	np	np	np	np
Chr08K_1761934	<lmxll>	{0-}	lm	ll	ll	lm	lm	lm	lm	ll	ll	lm	ll	ll	ll	ll	lm	lm	ll	lm	ll	lm	lm	lm	lm	ll	ll	ll	ll	lm	lm	ll	ll	lm	ll	ll	lm	lm	lm	lm	lm	lm	lm	lm	ll	ll	lm	ll	ll
Chr08K_3003029	<nnxnp>	{-0}	np	np	np	np	nn	nn	np	nn	np	nn	nn	nn	nn	np	np	np	np	nn	np	nn	np	nn	np	np	np	np	np	nn	np	np	np	np	np	np	np	np	--	np	nn	np	np	np	nn	np	np	np	np
Chr08K_3266048	<lmxll>	{0-}	lm	ll	ll	ll	lm	lm	ll	ll	lm	lm	ll	ll	ll	ll	lm	lm	ll	ll	ll	lm	lm	lm	ll	ll	ll	ll	ll	lm	lm	ll	ll	lm	ll	lm	ll	lm	ll	lm	lm	lm	ll	lm	ll	ll	ll	ll	ll
Chr08K_1947220	<nnxnp>	{-0}	nn	np	np	np	nn	nn	np	nn	np	nn	nn	np	nn	np	np	np	np	nn	np	nn	nn	nn	nn	np	nn	np	np	nn	nn	np	np	np	np	np	np	np	np	np	nn	np	nn	np	nn	np	np	np	np
Chr08K_6383504	<nnxnp>	{-0}	nn	np	np	np	nn	nn	np	nn	nn	nn	nn	nn	nn	np	--	np	nn	nn	np	nn	nn	nn	nn	np	np	np	np	nn	np	np	np	np	np	np	np	np	np	np	nn	np	nn	np	nn	np	np	np	np
Chr08K_8571951	<hkxhk>	{00}	hk	hk	hk	hk	hk	hh	kk	hh	hk	hk	hh	hh	hk	hk	kk	kk	hh	hk	hk	hk	hk	kk	hk	hk	hk	hk	kk	hk	hk	hk	hk	kk	hk	kk	hk	kk	hk	kk	hh	kk	hh	kk	hh	hk	hk	hk	hk
Chr08K_2780820	<lmxll>	{0-}	lm	ll	ll	ll	lm	ll	lm	ll	lm	lm	ll	ll	lm	ll	lm	lm	ll	lm	ll	lm	lm	lm	lm	ll	ll	ll	ll	lm	lm	ll	ll	lm	ll	lm	ll	lm	ll	ll	lm	lm	ll	lm	ll	ll	ll	ll	ll
Chr08K_5748337	<nnxnp>	{-0}	np	np	np	np	nn	np	np	nn	nn	nn	nn	np	nn	np	np	np	nn	nn	np	nn	nn	np	np	np	np	np	np	nn	np	np	np	np	np	np	np	np	np	np	nn	np	nn	np	nn	np	np	np	np
Chr08K_8154274	<hkxhk>	{00}	hk	hk	hk	hk	hh	hk	kk	hh	hk	kk	hk	hk	hk	hk	kk	kk	hh	hk	hk	hk	hk	hk	hk	hk	hk	hk	kk	hk	hk	hk	hk	hk	hk	kk	hk	kk	hk	hk	hh	kk	hk	kk	hh	hk	hk	hk	hk
Chr08K_8517532	<hkxhk>	{11}	hk	hk	hk	hh	kk	kk	hk	kk	hk	hk	kk	kk	hk	hk	hh	hh	kk	hk	hk	hk	kk	hk	hh	hk	hk	kk	hk	hk	hk	hk	hk	hk	hk	hh	hk	hh	hk	hk	kk	hk	kk	hk	kk	hk	hk	hk	hk
Chr08K_6633415	<hkxhk>	{00}	hk	hk	hk	hk	hh	hh	kk	hh	hk	hk	hh	hh	hh	hk	kk	kk	hh	hk	hk	hk	hk	hk	kk	hk	hk	hh	kk	hh	kk	hk	hh	hk	hk	kk	hk	hk	hk	hk	hh	kk	hh	kk	hh	hk	hk	hh	hk
Chr08K_2789564	<nnxnp>	{-0}	nn	np	np	np	nn	nn	np	nn	nn	nn	nn	nn	nn	np	np	np	np	nn	np	nn	nn	nn	nn	np	np	np	np	nn	nn	np	np	np	np	np	np	np	np	np	nn	np	np	np	nn	np	np	np	np
Chr08K_3026239	<nnxnp>	{-0}	nn	np	np	np	nn	nn	np	nn	nn	nn	nn	nn	nn	np	np	np	np	nn	np	nn	nn	nn	nn	np	np	np	np	nn	nn	nn	np	np	np	np	np	np	np	np	nn	np	np	np	nn	np	np	np	np
Chr08K_8505291	<hkxhk>	{11}	hk	hk	hk	hk	kk	kk	hh	kk	hk	hk	kk	kk	hk	hk	hh	hh	kk	hk	hk	hk	kk	hk	hh	hk	hk	kk	hh	hk	hk	hk	hk	hk	hk	hk	hk	hh	kk	hk	kk	hh	kk	hk	kk	hk	hk	hk	kk
Chr08K_2713399	<nnxnp>	{-0}	nn	np	np	np	nn	nn	np	nn	nn	nn	nn	nn	nn	np	np	np	np	nn	np	nn	nn	nn	nn	np	np	np	np	nn	nn	np	np	np	np	np	np	np	np	np	nn	np	nn	np	nn	np	np	np	np
Chr08K_6640057	<hkxhk>	{11}	hk	hk	hk	hk	kk	kk	hh	kk	hk	hk	kk	kk	hk	hk	hk	hh	kk	hk	hk	hk	hk	hk	hh	hk	hk	kk	hh	hk	hk	hk	hk	hk	hk	hh	hk	hh	hk	hk	kk	hh	kk	hk	kk	hk	hk	hk	hk
Chr08K_8134084	<hkxhk>	{00}	hk	hk	hk	hk	hk	hh	kk	hh	hk	hk	hh	hk	hk	hk	kk	kk	hh	hk	hk	hk	hk	hk	kk	hk	kk	hk	kk	hk	hk	hk	hk	hk	hk	kk	hk	kk	kk	hk	hh	kk	hh	kk	hk	hk	hk	hk	hk
Chr08K_6991776	<hkxhk>	{11}	hk	hk	hk	hk	kk	hk	hh	hk	hk	kk	kk	hk	hk	hk	hh	hh	kk	hk	hk	hk	hk	hh	hh	hk	hk	hk	hh	hk	hk	hk	hk	hk	hk	hh	hk	hk	hh	hk	hk	hk	hk	hh	kk	hk	hk	hk	hk
Chr08K_3143192	<nnxnp>	{-0}	nn	np	nn	nn	nn	nn	nn	nn	nn	nn	nn	nn	nn	np	np	np	np	nn	np	nn	nn	nn	nn	np	np	nn	np	nn	nn	np	np	np	np	np	np	np	np	np	nn	np	nn	np	nn	np	np	np	np
Chr08K_6947048	<hkxhk>	{11}	hk	hk	kk	hk	kk	kk	hh	kk	kk	hk	kk	kk	hk	hk	hh	hh	kk	hk	hk	hk	hk	--	hh	hk	hk	kk	hh	hk	hk	hk	hk	hk	hk	hk	hk	hh	hh	hk	kk	hh	kk	hh	kk	hk	hh	hk	hk
Chr08K_8859960	<hkxhk>	{11}	hk	hk	kk	hk	kk	kk	hh	kk	hk	hk	kk	kk	hk	hk	hh	hh	kk	hk	hk	hk	kk	hk	hh	hk	hk	kk	hh	hk	hk	hk	hk	hk	hk	hh	hh	hk	hh	hk	hk	hh	kk	hk	kk	hk	hk	hk	hk
Chr08K_11131268	<hkxhk>	{11}	hk	hk	kk	hk	kk	kk	hh	kk	hk	hk	kk	kk	hk	hk	hh	hk	kk	hk	hk	hk	kk	hk	hk	hk	hk	kk	hh	hk	hk	hk	hk	hk	hk	hh	hh	hh	hh	hk	hk	hh	kk	hh	kk	hk	hk	hk	hk
Chr08K_9759405	<hkxhk>	{00}	hk	hk	hk	hk	hk	hh	kk	hh	hk	hk	hh	hk	hk	hk	kk	kk	hh	hk	hk	hk	hk	kk	kk	hk	hk	hh	kk	hk	hk	hk	hk	hk	hk	kk	kk	kk	kk	hk	hk	kk	hh	kk	hk	hk	hk	hk	hk
Chr08K_22132470	<hkxhk>	{00}	hk	hk	hh	hk	hh	hh	kk	hh	hh	hh	hk	hk	hk	hk	hk	kk	hh	hk	hk	hk	hk	hk	hk	hk	hk	hk	hk	hk	hk	hk	hk	hh	hk	hk	kk	kk	kk	hk	hk	hk	hh	kk	hk	hk	hk	hk	hk
Chr08K_57482226	<hkxhk>	{00}	hh	hk	hh	hk	hh	hh	kk	hh	hk	hh	hk	hk	hk	hk	kk	kk	hh	hk	hk	kk	hh	hk	hk	kk	hk	hk	kk	hk	hh	hk	hk	hk	hk	hh	kk	hk	kk	hh	hk	hk	hh	kk	hk	hk	hk	hk	hk
Chr08K_10533835	<hkxhk>	{11}	hk	hk	kk	hk	kk	kk	hh	kk	hk	kk	kk	hk	hk	hk	hk	hh	kk	hk	hk	hk	kk	hh	hk	hk	hk	kk	hh	hk	hk	hk	hk	hk	hk	hk	hk	hh	hh	hk	hk	hh	kk	hh	kk	hk	kk	hk	hk
Chr08K_16201321	<hkxhk>	{00}	hh	kk	hk	hk	hh	hh	kk	hh	hk	hh	hh	hk	hk	hk	kk	kk	hk	hk	hk	hk	hk	hk	hk	kk	kk	hh	kk	hk	hk	kk	hk	hk	hk	hh	kk	kk	kk	hk	hh	kk	hh	kk	hh	hk	hk	hk	hk
Chr08K_21685372	<hkxhk>	{00}	hk	hk	hh	hk	hh	hk	kk	hh	hk	hh	hh	hk	hk	hk	kk	kk	hk	hk	hk	hk	hk	hk	hk	hk	hk	hk	kk	hk	hk	hk	hk	hk	hk	hh	kk	kk	kk	hk	hk	kk	hk	kk	hh	hk	hk	hk	hk
Chr08K_25077229	<hkxhk>	{00}	hk	hk	hh	hk	hh	hk	kk	hk	hk	hh	hk	hk	hk	hk	kk	kk	hh	hk	hk	hk	hh	hk	hk	hk	hk	hk	kk	hk	hk	hk	hk	hk	hk	hh	kk	kk	kk	hh	hk	kk	hh	hk	hh	hk	hk	hk	hk
Chr08K_21875719	<hkxhk>	{00}	hh	hk	hh	hk	hh	hh	kk	hh	hk	hh	hk	hk	hk	hk	kk	kk	hh	kk	hk	hk	hh	hk	hk	hk	hk	hk	kk	hk	hk	hk	hk	hk	hk	hk	kk	kk	kk	hk	kk	kk	hk	kk	hh	hk	hk	hk	hk
Chr08K_26558024	<hkxhk>	{00}	hh	hk	hk	hk	hk	hk	kk	hk	hk	hh	hk	hk	hk	hk	kk	kk	hh	hk	hk	hk	hh	hk	hk	hk	hk	hk	kk	hk	hk	hk	hk	hk	hk	hk	kk	kk	kk	hh	hk	kk	hk	kk	hk	hk	hk	hk	hk
Chr08K_22243816	<hkxhk>	{11}	kk	kk	kk	hk	kk	kk	hh	kk	hk	kk	hk	hh	hk	hk	hh	hh	kk	hk	hk	kk	kk	hk	hk	hk	hk	hk	hh	hk	hk	hk	hh	hk	hk	kk	hk	hh	hh	hk	hk	hh	kk	hh	kk	hk	hk	hk	hk
Chr08K_8045795	<hkxhk>	{00}	hh	hk	hh	hk	hh	hh	kk	hh	hk	hk	hk	hk	hk	hk	kk	kk	hh	hk	hk	hk	hh	hk	hk	hk	hk	hk	kk	hk	hk	hk	hk	hk	hk	hh	kk	kk	kk	hk	hk	kk	hh	kk	hh	hk	hk	hk	hk
Chr08K_21938560	<hkxhk>	{11}	kk	hk	kk	hk	kk	kk	hk	kk	hk	kk	hk	hk	hk	hk	hh	hh	kk	hk	hk	hk	kk	hk	hk	hk	hk	hk	hh	hk	hk	hk	hk	hk	hk	kk	hh	hh	hh	hk	hk	hh	kk	hh	kk	hk	hk	hk	hk
Chr08K_25130252	<hkxhk>	{11}	kk	hk	kk	hk	kk	kk	hh	kk	hk	kk	hk	hk	hk	hk	hh	hh	kk	hk	hh	hk	kk	hk	hk	hk	hk	hk	hh	hk	hk	hk	hk	hk	hk	kk	hk	hh	hh	kk	hk	hh	kk	hh	kk	hk	hk	hk	hk
Chr08K_37720012	<hkxhk>	{11}	kk	hk	kk	hk	kk	kk	hk	kk	hk	kk	hk	hk	hk	hk	hk	hh	hk	hk	hk	hk	hk	hk	hk	hk	hk	hk	hh	hk	hk	kk	hk	kk	hk	kk	hh	hk	hh	kk	hh	hh	kk	hh	kk	hk	hk	hk	hh
Chr08K_27130915	<hkxhk>	{00}	hh	hk	hh	hk	hh	hh	kk	hh	hk	hh	hk	hk	hk	hk	kk	hk	hh	hk	hk	hk	hk	hk	hk	hk	hk	hk	kk	hk	hk	hk	hk	hk	hk	hh	kk	hk	kk	hh	hk	kk	hh	kk	hh	hk	hk	hk	hk
Chr08K_27696897	<hkxhk>	{11}	kk	hk	kk	hk	kk	kk	hh	kk	kk	kk	kk	hk	hk	hk	hh	hh	kk	hk	hk	hk	kk	hk	hk	hk	hk	hk	hh	hk	hk	hk	hk	hk	hk	kk	hh	hk	hh	kk	hk	hh	kk	hh	kk	hk	hk	hk	hk
Chr08K_27150777	<hkxhk>	{00}	hh	hk	hh	hk	hk	hk	kk	hh	hk	hk	hk	hk	hk	hk	kk	kk	hh	hk	hk	hk	hh	hk	hk	hk	hk	hk	kk	hk	hk	hk	hk	kk	hk	hh	kk	hk	kk	hh	kk	kk	hh	kk	hk	hk	hk	hk	hh
Chr08K_29249746	<hkxhk>	{11}	kk	hk	hk	hk	kk	kk	hh	kk	hk	kk	hk	hk	hk	hk	hk	hh	hk	hk	hk	hk	hk	hk	hh	hk	hk	hk	hh	hh	hk	hh	hk	kk	hk	kk	hh	hk	hh	hk	hk	hh	kk	hk	kk	hk	hk	hk	hh
Chr08K_39123701	<hkxhk>	{11}	kk	hk	kk	hk	kk	kk	hh	kk	hk	kk	hk	hk	hk	hk	hk	hk	hk	hk	hk	hk	kk	hk	hk	hh	hh	hk	hk	hk	hk	hk	hh	kk	hk	kk	hk	hk	hh	kk	hk	hh	kk	hk	kk	hk	hk	hk	hk
Chr08K_24557455	<hkxhk>	{00}	hh	hk	hk	hk	hh	hh	kk	hh	hk	hk	hk	hk	hk	kk	hk	kk	hk	hk	hk	hk	hh	hk	hk	hk	kk	hk	kk	hk	hk	kk	kk	hk	hk	hk	kk	hk	kk	hk	hk	kk	hh	hk	hh	hk	hk	hh	kk
Chr08K_52521974	<nnxnp>	{-0}	nn	np	np	np	nn	nn	np	nn	nn	nn	nn	nn	nn	np	nn	np	np	np	np	np	nn	nn	np	nn	np	nn	np	np	nn	np	nn	nn	np	nn	np	nn	np	nn	nn	np	nn	nn	nn	nn	np	np	np
Chr08K_26240403	<hkxhk>	{00}	hh	hk	hk	hk	hh	hh	kk	hh	hk	hh	hk	hk	hk	hk	hk	kk	hk	hk	hk	hk	hh	kk	hk	hk	hk	hk	kk	hk	hk	kk	hk	hh	hk	hk	kk	hk	kk	hh	kk	kk	hh	hk	hh	hk	hk	hk	hk
Chr08K_38864525	<hkxhk>	{00}	hk	hk	hh	hk	hh	hh	kk	hh	hk	hh	kk	hk	hk	hk	hk	kk	hk	hk	hk	kk	hh	hk	hk	hk	kk	hk	kk	hk	hk	kk	kk	hh	kk	hh	kk	hk	kk	hh	hk	kk	hh	hk	hh	hk	hk	hk	hk
Chr08K_47382103	<hkxhk>	{00}	hh	hk	hk	hk	hh	hh	hk	hh	hk	hh	hk	hk	hk	hk	hk	kk	hk	hk	hk	hk	hk	hk	hk	hk	kk	hk	kk	hk	hk	kk	kk	hh	hk	hh	kk	hk	kk	hh	hk	kk	hh	hk	hh	hk	kk	hk	hk
Chr08K_17880136	<hkxhk>	{00}	hh	hk	hk	hk	hh	hk	kk	hk	hk	hh	hk	hk	hk	kk	hk	kk	hk	hk	hk	hk	hh	hk	hk	hk	kk	hk	kk	hk	hk	kk	kk	hh	hk	hk	kk	hk	kk	hk	hk	kk	hh	hk	hk	hk	hk	hk	hk
Chr08K_57940561	<hkxhk>	{00}	hh	hk	hk	hk	hk	hk	kk	hk	hk	hh	kk	hk	hk	kk	hk	kk	hk	hk	hk	hk	hh	hh	hk	hk	kk	hk	kk	hk	hk	hk	kk	hk	hk	hh	kk	hk	kk	hh	hk	kk	hh	hk	hk	hk	hk	hk	hk
Chr08K_36784371	<hkxhk>	{11}	kk	hk	hk	hk	kk	kk	hk	kk	kk	kk	hk	hk	hk	hh	hk	hh	hk	hk	hk	hk	kk	hk	hk	hk	hh	hk	hh	hk	hk	hh	hh	kk	hk	kk	hh	hk	hh	kk	hk	hk	kk	hk	kk	hk	hk	hk	hk
Chr08K_67928509	<hkxhk>	{00}	hh	hk	hk	kk	hh	hh	kk	hh	kk	hh	hh	hk	hk	kk	kk	kk	kk	hk	hk	hk	hh	hk	hk	hk	kk	hk	kk	hk	hk	kk	kk	hh	hk	hh	kk	hk	kk	hh	hk	kk	hh	hk	hh	hk	hk	hk	hk
Chr08K_54894125	<hkxhk>	{00}	hk	hk	kk	hk	hh	hh	kk	hh	hk	hh	hk	hk	hk	kk	kk	kk	hk	hk	hk	hk	hh	hk	hk	hk	kk	hk	kk	hk	hk	kk	kk	hk	hh	hk	kk	hk	kk	hh	hk	kk	--	hk	hk	kk	kk	hk	hk
Chr08K_54343845	<hkxhk>	{11}	kk	hk	hk	hk	kk	hk	hk	kk	hk	kk	hk	hk	hk	hk	hk	hh	hk	hk	hk	hk	kk	kk	hk	hk	hh	hk	hh	hk	hk	hh	hk	kk	kk	kk	hh	hk	hh	kk	hk	hk	kk	hk	hk	hk	hh	hk	hk
Chr08K_59445495	<hkxhk>	{00}	hh	hk	hk	hk	hh	hh	kk	hk	hk	hk	hk	hk	hk	kk	hk	kk	hk	hk	hk	hk	hk	hk	hk	hk	kk	hk	kk	hk	hk	kk	kk	hh	hk	hh	kk	hk	kk	hh	hk	kk	hk	hk	hk	kk	kk	hk	hk
Chr08K_59288232	<hkxhk>	{11}	kk	hk	hk	hk	kk	kk	hh	kk	hk	kk	hk	hk	kk	hk	hk	hk	kk	hk	hk	hh	kk	hk	hk	hk	hh	hk	hh	hk	kk	hh	hh	kk	kk	kk	hk	hk	hh	kk	hk	hh	hk	hk	kk	hh	hh	hk	hk
Chr08K_17929065	<hkxhk>	{11}	kk	hk	kk	hk	kk	kk	hh	kk	kk	kk	hk	hk	hk	hk	hk	hh	hk	hh	hk	hk	kk	hh	hk	hk	hk	kk	hh	hh	hk	hk	hh	kk	hk	kk	hk	hk	hh	kk	hk	hk	kk	hk	kk	hk	hk	hh	kk
Chr08K_59381841	<hkxhk>	{11}	kk	hk	hk	hk	kk	kk	hh	kk	hk	kk	hk	hk	hk	hh	hk	hk	hk	hk	hk	hk	kk	hk	hk	hk	hh	kk	hh	hk	hk	hk	hh	kk	kk	kk	hh	hk	hh	kk	hk	hh	kk	hk	kk	hh	hh	hk	hk
Chr08K_56918766	<hkxhk>	{11}	kk	hk	kk	hk	kk	kk	hk	kk	hk	kk	hk	hk	hk	hh	hk	hk	kk	hk	hk	hh	kk	hk	kk	hk	hh	hk	hh	hk	hk	hk	hh	kk	kk	kk	hk	hk	hk	kk	hk	hh	kk	kk	kk	hh	hh	hk	hk
Chr08K_59308064	<hkxhk>	{11}	kk	hk	kk	hk	kk	kk	hk	kk	hk	kk	hk	hk	hk	hk	hk	hk	hk	hk	hk	hh	kk	hk	hk	hk	hk	hk	hh	hk	hk	hk	hh	kk	kk	kk	hh	kk	hh	kk	kk	hk	kk	hk	kk	hh	hh	hk	hk
Chr08K_59362848	<hkxhk>	{00}	hh	hk	hk	hk	hh	hh	kk	hh	hk	hh	hk	hk	hk	kk	hk	hk	kk	hk	hk	kk	hh	hk	kk	hk	kk	hk	kk	hk	hk	kk	kk	hh	hh	hk	kk	hk	kk	hh	hk	kk	hh	hk	hh	kk	kk	hk	hk
Chr08K_51378243	<hkxhk>	{00}	hh	hk	hk	hk	hk	hh	hk	hh	hk	hh	hk	hk	hk	kk	hk	hk	kk	hk	hk	kk	hh	hk	hk	--	kk	hk	kk	hk	hk	kk	hk	hh	hh	hh	kk	hk	hk	hh	hk	kk	hh	hh	hh	kk	kk	hk	hh
Chr08K_77597891	<hkxhk>	{00}	hh	hk	hk	hk	hh	hk	hk	hh	hk	hk	hk	hk	hk	kk	hk	hk	hk	hk	hk	hk	hk	hk	hk	hk	kk	hk	kk	hk	hk	kk	hk	hh	hk	hh	kk	hk	kk	hh	hk	kk	hh	hh	hh	kk	kk	hk	hk
Chr08K_60088405	<hkxhk>	{11}	kk	hk	hh	hk	kk	kk	hk	kk	hk	kk	hk	hk	hk	hh	hk	hk	hk	hk	hk	hk	kk	hk	hk	hk	hh	hk	hh	hk	hk	hh	hh	kk	kk	kk	hh	hk	hh	kk	hk	hk	kk	kk	hk	hh	hh	hk	hk
Chr08K_60489939	<nnxnp>	{-0}	nn	np	nn	np	nn	nn	nn	nn	nn	nn	nn	nn	nn	np	np	np	nn	nn	nn	nn	nn	nn	nn	np	np	nn	np	nn	nn	np	np	nn	nn	nn	np	nn	np	nn	np	nn	nn	nn	nn	np	np	np	np
Chr08K_65015520	<lmxll>	{0-}	ll	ll	lm	ll	lm	ll	lm	ll	lm	ll	lm	lm	lm	lm	lm	ll	lm	lm	ll	lm	ll	lm	lm	ll	lm	lm	lm	lm	lm	lm	lm	lm	ll	ll	lm	lm	ll	ll	ll	lm	ll	ll	ll	lm	lm	ll	ll
Chr08K_73664109	<nnxnp>	{-0}	nn	np	nn	np	np	nn	nn	np	np	nn	nn	nn	nn	np	np	np	nn	nn	nn	nn	nn	nn	np	np	np	nn	np	nn	nn	np	np	nn	nn	nn	np	nn	np	nn	np	np	nn	nn	nn	np	np	np	np
Chr08K_59880309	<hkxhk>	{11}	kk	hk	hk	hk	hk	kk	hk	kk	hh	kk	hk	hk	hh	hh	kk	hk	hk	hk	kk	hk	kk	kk	hk	hh	hh	hk	hh	hk	hk	hh	hh	kk	kk	kk	hk	hk	hh	kk	kk	hk	kk	kk	kk	hh	hh	hk	hk
Chr08K_73639283	<nnxnp>	{-0}	nn	np	nn	np	np	nn	nn	nn	nn	nn	nn	nn	nn	np	np	np	nn	nn	nn	nn	nn	nn	--	np	np	np	np	nn	nn	np	np	nn	nn	np	np	nn	np	nn	np	np	nn	nn	nn	np	np	np	np
Chr08K_63796165	<hkxhk>	{11}	kk	hk	hk	hk	hk	kk	hk	kk	hk	kk	hk	hk	kk	hh	hk	hk	hk	hk	kk	hh	kk	kk	hk	hk	hh	hk	hh	hk	hk	hh	hh	kk	hk	kk	hh	hk	hh	kk	hk	hh	kk	kk	hk	hk	hk	hk	kk
Chr08K_72113452	<lmxll>	{0-}	ll	ll	ll	ll	lm	ll	lm	ll	lm	ll	lm	lm	lm	lm	ll	ll	lm	lm	ll	lm	ll	ll	ll	ll	lm	lm	lm	lm	ll	lm	lm	ll	ll	ll	lm	lm	lm	ll	ll	lm	ll	ll	ll	lm	lm	lm	ll
Chr08K_72571248	<nnxnp>	{-0}	nn	np	nn	--	np	nn	np	np	nn	nn	nn	nn	nn	np	np	np	nn	nn	nn	nn	nn	np	np	np	--	nn	np	np	nn	np	np	nn	nn	np	np	nn	nn	nn	np	np	nn	nn	nn	np	np	np	np
Chr08K_72554215	<lmxll>	{0-}	ll	ll	ll	ll	lm	ll	lm	ll	ll	ll	lm	lm	lm	lm	ll	ll	ll	lm	ll	lm	ll	ll	ll	ll	lm	lm	lm	lm	ll	lm	lm	ll	ll	ll	lm	lm	lm	ll	ll	lm	ll	ll	ll	lm	lm	lm	ll
Chr08K_74248397	<hkxhk>	{11}	hk	hk	kk	hk	hk	kk	hk	kk	hk	kk	hk	hk	hh	hk	hk	hk	hk	hk	kk	hh	kk	hk	hk	hk	hh	hk	hk	hk	kk	hh	hk	kk	kk	kk	hh	hk	hh	kk	hk	hh	kk	kk	kk	hk	hh	hk	hk
Chr08K_74568323	<nnxnp>	{-0}	np	np	np	np	np	nn	np	nn	nn	nn	nn	nn	nn	np	np	np	np	nn	np	nn	nn	np	np	np	np	nn	nn	nn	nn	np	np	np	nn	nn	np	nn	np	nn	np	np	nn	nn	nn	np	np	np	np
Chr08K_73318832	<lmxll>	{0-}	ll	ll	ll	ll	lm	ll	lm	ll	lm	ll	lm	lm	lm	lm	ll	ll	lm	lm	ll	lm	ll	ll	ll	ll	lm	lm	lm	lm	ll	lm	lm	ll	ll	ll	lm	lm	lm	ll	ll	lm	ll	ll	ll	lm	lm	lm	ll
Chr08K_74858763	<nnxnp>	{-0}	nn	np	nn	np	np	nn	nn	nn	np	nn	nn	np	nn	np	np	np	nn	nn	nn	nn	nn	nn	np	np	nn	nn	nn	np	nn	np	np	nn	nn	nn	nn	np	np	nn	np	--	nn	nn	nn	np	np	np	np
Chr08K_74600235	<hkxhk>	{11}	hk	hk	kk	hk	hh	kk	kk	kk	kk	kk	hk	hk	kk	hk	hk	hh	hk	hk	kk	hk	kk	kk	hk	hk	hh	hk	hk	hk	kk	hh	hh	kk	kk	kk	hk	hk	hk	kk	hk	hh	kk	kk	kk	hk	hh	hk	hk
Chr08K_74302531	<lmxll>	{0-}	ll	ll	ll	ll	lm	ll	lm	ll	lm	ll	lm	lm	lm	lm	ll	ll	lm	lm	ll	lm	ll	ll	ll	ll	lm	lm	lm	lm	ll	lm	lm	ll	ll	ll	lm	lm	lm	ll	lm	lm	ll	ll	ll	lm	lm	lm	ll
Chr08K_74562579	<lmxll>	{0-}	ll	ll	ll	ll	lm	ll	lm	ll	ll	ll	lm	lm	lm	lm	ll	ll	lm	lm	ll	lm	ll	ll	ll	ll	lm	lm	lm	lm	ll	lm	lm	ll	ll	ll	lm	lm	lm	ll	lm	lm	ll	ll	ll	lm	lm	lm	ll
Chr08K_73335155	<nnxnp>	{-0}	nn	np	nn	np	np	nn	nn	nn	nn	nn	nn	nn	nn	np	np	np	nn	nn	nn	nn	nn	nn	np	np	np	nn	nn	nn	nn	np	np	nn	np	np	np	nn	--	nn	np	np	nn	nn	nn	np	np	np	np
Chr08K_71924274	<nnxnp>	{-0}	nn	np	nn	np	np	nn	nn	nn	nn	nn	nn	np	nn	np	np	np	nn	np	nn	nn	nn	np	np	np	np	nn	np	nn	nn	np	np	nn	np	nn	np	nn	np	nn	np	np	nn	np	np	np	np	np	np
Chr08K_68265719	<lmxll>	{0-}	ll	ll	ll	ll	lm	lm	lm	ll	ll	lm	lm	lm	lm	lm	ll	ll	lm	lm	ll	--	ll	ll	ll	ll	lm	lm	ll	lm	ll	lm	lm	ll	ll	ll	lm	lm	ll	ll	lm	lm	ll	ll	ll	ll	lm	lm	ll
Chr08K_76038978	<lmxll>	{0-}	ll	ll	ll	lm	lm	lm	lm	ll	ll	lm	lm	lm	lm	lm	ll	ll	lm	lm	ll	--	ll	ll	ll	ll	lm	lm	ll	lm	ll	lm	lm	ll	ll	ll	lm	lm	lm	ll	lm	lm	ll	ll	ll	lm	lm	lm	ll
Chr08K_74769466	<nnxnp>	{-0}	np	np	nn	np	np	nn	nn	nn	nn	nn	nn	nn	np	np	np	np	nn	nn	nn	nn	nn	nn	np	np	nn	np	nn	np	nn	np	np	np	nn	nn	np	nn	np	nn	np	np	nn	nn	nn	np	np	np	np
Chr08K_52062298	<lmxll>	{0-}	ll	ll	ll	ll	lm	lm	lm	ll	ll	lm	lm	lm	lm	lm	ll	ll	lm	lm	ll	--	ll	ll	lm	lm	lm	lm	ll	ll	ll	lm	lm	ll	ll	ll	lm	lm	lm	ll	lm	lm	ll	ll	ll	lm	lm	lm	ll
Chr08K_52124556	<lmxll>	{0-}	ll	ll	ll	ll	lm	lm	lm	ll	ll	lm	lm	lm	lm	lm	ll	ll	lm	lm	ll	--	ll	ll	lm	lm	lm	lm	ll	lm	ll	lm	lm	ll	ll	ll	lm	lm	lm	ll	ll	lm	ll	ll	ll	lm	lm	lm	ll
Chr08K_72089066	<nnxnp>	{-0}	nn	np	np	np	np	nn	np	nn	nn	np	np	nn	nn	np	np	np	nn	nn	nn	nn	nn	nn	np	np	np	nn	np	nn	np	np	np	nn	nn	np	np	nn	np	np	nn	nn	nn	nn	nn	np	np	np	np
Chr08K_76673036	<lmxll>	{0-}	ll	ll	ll	ll	lm	lm	lm	ll	ll	lm	lm	lm	lm	lm	ll	ll	lm	lm	ll	lm	ll	ll	lm	lm	lm	lm	ll	lm	ll	lm	lm	ll	ll	ll	lm	lm	lm	ll	lm	lm	ll	ll	ll	lm	lm	lm	ll
Chr08K_74587464	<nnxnp>	{-0}	np	np	nn	np	np	nn	np	nn	np	nn	nn	nn	np	np	np	np	nn	np	np	nn	np	np	np	np	np	nn	nn	nn	nn	np	np	np	nn	nn	np	np	np	nn	np	np	nn	nn	nn	np	np	np	np
Chr08K_76666147	<lmxll>	{0-}	ll	ll	ll	ll	ll	lm	lm	ll	ll	lm	lm	ll	lm	lm	ll	ll	lm	lm	ll	lm	ll	ll	lm	lm	lm	lm	ll	lm	ll	lm	lm	ll	ll	ll	lm	lm	lm	ll	lm	lm	ll	ll	ll	lm	lm	lm	ll
Chr08K_76210299	<lmxll>	{0-}	ll	ll	ll	ll	lm	lm	lm	ll	ll	lm	lm	lm	lm	lm	ll	ll	lm	lm	ll	lm	ll	ll	lm	lm	lm	lm	ll	lm	ll	lm	lm	ll	ll	ll	lm	lm	lm	ll	lm	lm	ll	ll	ll	lm	lm	lm	ll
Chr08K_76638316	<nnxnp>	{-0}	np	np	nn	np	np	np	np	nn	nn	nn	np	nn	np	np	np	np	np	np	nn	nn	nn	np	np	np	nn	nn	nn	nn	nn	np	np	np	nn	nn	np	np	nn	nn	np	np	nn	nn	np	np	np	np	nn
Chr08N_562621	<nnxnp>	{-1}	nn	np	nn	nn	np	np	nn	np	nn	nn	np	np	np	np	np	nn	nn	np	nn	nn	nn	np	np	np	np	nn	np	nn	--	np	np	np	np	nn	np	np	nn	nn	np	np	--	nn	nn	np	nn	nn	np
Chr08N_2770749	<lmxll>	{1-}	ll	ll	ll	ll	lm	ll	ll	ll	lm	ll	ll	lm	ll	lm	ll	lm	lm	ll	lm	lm	ll	ll	lm	ll	ll	ll	lm	ll	ll	lm	ll	ll	ll	lm	lm	ll	lm	ll	ll	lm	lm	lm	ll	lm	lm	ll	lm
Chr08N_2809943	<lmxll>	{1-}	ll	ll	ll	ll	lm	ll	ll	ll	ll	lm	ll	lm	ll	lm	lm	lm	lm	ll	lm	ll	ll	ll	lm	ll	ll	ll	lm	lm	ll	lm	lm	ll	ll	lm	lm	ll	ll	ll	lm	lm	lm	lm	ll	ll	lm	ll	lm
Chr08N_2669966	<nnxnp>	{-1}	nn	np	nn	np	nn	nn	np	np	np	nn	np	np	nn	np	np	nn	np	np	nn	nn	nn	np	np	np	np	nn	np	nn	np	np	np	np	np	np	np	np	np	nn	np	np	np	nn	nn	np	nn	nn	np
Chr08N_4531834	<lmxll>	{1-}	ll	ll	ll	ll	ll	lm	ll	lm	ll	ll	ll	lm	lm	lm	ll	lm	ll	ll	lm	lm	lm	ll	ll	ll	ll	ll	lm	ll	ll	lm	lm	ll	ll	lm	lm	ll	lm	ll	ll	ll	ll	lm	ll	lm	lm	ll	ll
Chr08N_4354136	<hkxhk>	{11}	hk	hk	hh	hh	hk	kk	hk	hk	hk	hk	hk	kk	kk	hk	hk	hk	kk	hk	hk	hk	hk	hh	kk	hk	hk	hk	kk	hh	hh	kk	kk	hk	hk	hk	kk	hk	kk	hk	kk	kk	hk	hk	hh	kk	hk	hk	kk
Chr08N_4935653	<nnxnp>	{-1}	nn	np	nn	nn	nn	np	np	np	nn	nn	np	np	np	nn	np	nn	np	np	nn	nn	nn	np	np	np	nn	nn	nn	nn	np	np	nn	np	np	nn	np	np	nn	nn	np	np	np	nn	nn	np	nn	nn	np
Chr08N_3760143	<hkxhk>	{00}	kk	hk	kk	kk	hk	hh	hk	hk	hk	hk	hk	hh	hh	hh	hk	hk	hh	hk	hk	hk	hk	hk	hh	hk	hk	kk	hh	kk	hk	hk	hh	hk	hk	hk	hh	hk	hk	kk	hh	hh	hh	hk	kk	hh	hk	kk	hh
Chr08N_8278856	<nnxnp>	{-1}	nn	nn	nn	nn	nn	nn	np	np	nn	nn	np	np	np	np	np	nn	nn	np	nn	nn	nn	np	np	np	np	np	np	nn	np	np	np	np	np	np	np	np	np	nn	np	np	np	nn	np	np	nn	nn	np
Chr08N_3766850	<lmxll>	{1-}	ll	ll	ll	ll	lm	lm	ll	ll	ll	lm	ll	lm	lm	lm	ll	lm	lm	ll	lm	lm	lm	ll	lm	ll	ll	ll	lm	ll	ll	lm	lm	ll	ll	lm	lm	ll	lm	ll	lm	lm	lm	lm	ll	lm	lm	ll	lm
Chr08N_7226065	<hkxhk>	{00}	hk	kk	kk	kk	hk	hh	hk	hk	hk	hk	hk	hk	hh	hh	hk	hk	hh	hk	kk	hh	hk	hk	hh	hk	hk	hk	hh	kk	hk	hh	hk	hk	hk	hk	hh	hh	hh	kk	hh	hh	hh	hk	kk	hk	hk	kk	hh
Chr08N_7258213	<lmxll>	{1-}	lm	ll	ll	ll	lm	lm	ll	ll	ll	lm	ll	lm	lm	lm	ll	lm	lm	ll	ll	lm	lm	ll	lm	ll	ll	ll	lm	ll	ll	lm	lm	ll	ll	lm	lm	ll	lm	ll	lm	lm	lm	lm	ll	lm	lm	ll	lm
Chr08N_6897650	<hkxhk>	{00}	hk	kk	kk	kk	hk	hk	hk	hk	hk	hk	hk	hh	hk	hh	hk	hk	hh	hk	kk	hk	hk	hk	hh	hk	hk	hk	hk	kk	hk	hh	hk	hk	hk	hk	hh	hk	hh	kk	hh	hh	hh	hk	kk	hh	hk	kk	hh
Chr08N_7305950	<nnxnp>	{-1}	nn	nn	nn	nn	nn	np	np	np	np	nn	np	np	np	np	np	nn	np	np	nn	np	nn	np	np	nn	np	np	np	nn	np	np	np	np	np	nn	np	np	np	nn	np	np	np	nn	nn	np	nn	nn	np
Chr08N_6917629	<lmxll>	{1-}	lm	ll	ll	ll	lm	lm	ll	ll	ll	lm	ll	lm	lm	lm	ll	lm	lm	ll	ll	lm	lm	ll	lm	ll	ll	ll	lm	ll	ll	lm	lm	ll	ll	lm	lm	ll	lm	ll	lm	lm	lm	lm	ll	lm	lm	ll	ll
Chr08N_4333629	<nnxnp>	{-1}	nn	np	nn	nn	nn	np	np	np	np	nn	np	np	np	np	np	nn	np	np	nn	nn	nn	np	np	np	np	nn	np	nn	np	np	np	np	np	nn	np	np	np	nn	np	np	np	nn	nn	np	nn	nn	np
Chr08N_6296675	<lmxll>	{1-}	lm	ll	ll	ll	lm	lm	ll	ll	ll	lm	ll	lm	lm	lm	ll	lm	lm	ll	ll	lm	lm	ll	lm	ll	ll	ll	lm	ll	ll	lm	lm	ll	ll	lm	lm	ll	lm	ll	lm	lm	ll	lm	ll	lm	lm	ll	lm
Chr08N_7554109	<lmxll>	{1-}	lm	ll	ll	ll	lm	lm	ll	ll	ll	lm	ll	lm	lm	lm	ll	lm	lm	lm	ll	lm	lm	lm	lm	ll	ll	ll	lm	ll	ll	lm	lm	ll	ll	lm	lm	lm	lm	ll	lm	lm	lm	lm	ll	lm	lm	ll	lm
Chr08N_4725378	<nnxnp>	{-1}	nn	np	nn	nn	nn	np	np	np	np	nn	np	np	np	np	np	nn	np	np	nn	nn	nn	nn	np	np	np	np	np	nn	np	np	np	np	np	nn	np	np	np	nn	np	np	np	nn	nn	np	nn	nn	np
Chr08N_9754394	<hkxhk>	{00}	hk	kk	kk	kk	hk	kk	hk	hk	hk	hk	kk	hk	hh	kk	hk	hk	hh	hk	kk	hk	hk	hk	hh	hk	hk	hk	hh	kk	hk	hh	hh	hk	hk	hk	hh	hk	hh	hk	hh	hh	hh	hk	kk	hk	kk	kk	hk
Chr08N_6317373	<nnxnp>	{-1}	nn	nn	nn	nn	nn	np	np	np	np	nn	np	np	np	np	np	nn	np	np	nn	nn	nn	np	np	np	np	np	np	nn	np	np	np	np	np	nn	np	np	nn	nn	np	np	np	nn	nn	np	nn	nn	np
Chr08N_9564492	<lmxll>	{1-}	lm	ll	ll	ll	lm	lm	ll	ll	ll	lm	ll	lm	lm	lm	ll	lm	lm	ll	ll	lm	lm	lm	lm	ll	ll	ll	lm	ll	ll	lm	lm	ll	ll	lm	lm	ll	lm	ll	lm	lm	lm	lm	ll	lm	lm	ll	lm
Chr08N_9037293	<hkxhk>	{00}	hk	kk	kk	kk	hk	hk	hk	hk	hk	hk	hk	hh	hh	hk	hk	hk	hh	hk	kk	hk	hk	hh	hh	hk	hk	hk	hh	kk	hk	hk	hk	hk	hk	hk	hh	hk	hh	hk	hh	hh	hh	hk	kk	hh	hk	kk	hk
Chr08N_10200494	<lmxll>	{1-}	lm	ll	ll	ll	lm	lm	ll	ll	ll	lm	ll	lm	lm	lm	ll	lm	lm	ll	ll	ll	lm	lm	lm	ll	ll	ll	lm	ll	ll	ll	lm	ll	ll	lm	lm	ll	lm	ll	ll	lm	lm	lm	ll	lm	lm	ll	lm
Chr08N_32369843	<nnxnp>	{-1}	nn	nn	np	nn	nn	np	np	np	np	nn	nn	np	np	nn	np	nn	np	np	nn	np	nn	nn	nn	np	np	np	np	np	np	np	np	np	np	nn	nn	np	nn	np	np	np	np	nn	nn	np	nn	nn	np
Chr08N_11190965	<lmxll>	{1-}	lm	ll	ll	ll	ll	lm	ll	ll	ll	lm	ll	lm	lm	lm	ll	lm	lm	ll	ll	lm	lm	lm	lm	ll	ll	ll	lm	ll	ll	lm	lm	ll	ll	lm	lm	ll	lm	ll	lm	lm	lm	lm	ll	lm	lm	ll	lm
Chr08N_10146526	<hkxhk>	{00}	hk	kk	kk	kk	hk	hk	hk	hk	hk	hk	hk	hh	hk	hk	hk	hk	hh	hk	kk	hk	hk	hk	hh	hk	hk	hk	hk	kk	hk	hk	hh	hk	hk	hk	hh	hk	hh	kk	hh	hh	hh	hk	kk	hk	hk	kk	hh
Chr08N_9464848	<lmxll>	{1-}	lm	ll	ll	ll	lm	lm	ll	ll	ll	lm	ll	lm	lm	lm	ll	lm	lm	ll	ll	lm	lm	lm	lm	ll	ll	ll	lm	ll	ll	lm	lm	ll	ll	lm	lm	ll	lm	ll	lm	lm	lm	lm	ll	lm	lm	ll	lm
Chr08N_9505836	<lmxll>	{1-}	lm	ll	ll	ll	ll	lm	ll	ll	ll	lm	ll	lm	lm	lm	ll	lm	lm	ll	ll	lm	--	lm	lm	ll	ll	ll	lm	ll	ll	lm	lm	ll	ll	lm	lm	ll	lm	ll	lm	lm	lm	lm	ll	lm	lm	ll	lm
Chr08N_9578714	<nnxnp>	{-1}	nn	nn	nn	nn	nn	nn	np	np	np	nn	np	np	np	nn	np	nn	np	np	nn	nn	nn	nn	np	np	np	np	np	nn	np	np	np	np	np	nn	np	np	np	np	np	np	np	nn	nn	np	nn	nn	np
Chr08N_34446476	<hkxhk>	{00}	hk	kk	kk	kk	hk	hk	kk	hk	hk	hk	hk	hk	hh	hk	hk	hk	hh	hk	kk	hk	hk	hk	hh	hk	hk	hk	hh	kk	hk	hk	hh	hk	hk	hk	hk	hk	hh	hk	hh	hh	hh	hk	kk	hk	hk	kk	hk
Chr08N_35958038	<nnxnp>	{-1}	nn	nn	nn	nn	nn	nn	np	np	np	nn	nn	np	np	nn	np	nn	nn	np	nn	nn	nn	nn	np	nn	np	np	np	nn	np	np	np	np	np	nn	np	np	np	nn	np	np	np	nn	nn	np	nn	nn	np
Chr08N_34987153	<lmxll>	{1-}	lm	ll	ll	ll	lm	lm	ll	ll	ll	lm	ll	lm	lm	lm	ll	lm	lm	ll	ll	lm	lm	lm	lm	ll	ll	ll	lm	ll	ll	ll	lm	ll	ll	lm	lm	ll	lm	ll	lm	lm	ll	lm	ll	lm	lm	ll	lm
Chr08N_34290451	<hkxhk>	{00}	hk	kk	hk	kk	hk	hk	kk	hh	kk	hk	hk	hk	hh	hk	hk	kk	hh	hk	kk	hk	hk	kk	hh	kk	hk	hk	hh	kk	hk	hk	hk	hk	hk	hk	hk	kk	hh	hk	hh	hh	hk	hk	kk	hk	hk	kk	hk
Chr08N_29328078	<lmxll>	{1-}	lm	ll	ll	ll	ll	lm	lm	lm	ll	lm	ll	lm	lm	lm	ll	lm	lm	ll	ll	lm	lm	lm	lm	ll	ll	ll	lm	ll	ll	lm	lm	ll	lm	ll	lm	lm	lm	ll	lm	lm	lm	lm	ll	lm	lm	lm	lm
Chr08N_20396470	<hkxhk>	{00}	kk	kk	kk	kk	kk	hk	hk	hk	hk	hk	hk	hh	hh	hk	kk	hk	hh	hk	kk	hk	hk	hk	hk	kk	hk	kk	hh	hk	hk	hk	hk	hk	hk	kk	hh	hk	hh	hk	hh	hh	hh	hh	kk	hh	hk	kk	hk
Chr08N_20230989	<nnxnp>	{-1}	nn	nn	np	nn	nn	nn	np	np	np	nn	np	np	np	nn	np	nn	np	np	nn	nn	nn	nn	np	np	np	nn	np	nn	np	np	np	np	np	nn	np	np	np	np	np	np	np	nn	nn	np	nn	nn	np
Chr08N_33977570	<lmxll>	{1-}	lm	ll	ll	ll	ll	ll	ll	lm	ll	lm	ll	lm	lm	lm	ll	lm	lm	ll	ll	lm	lm	lm	lm	ll	ll	ll	lm	ll	ll	ll	lm	ll	ll	ll	lm	ll	lm	ll	lm	lm	lm	lm	ll	lm	lm	ll	lm
Chr08N_20920555	<hkxhk>	{00}	hk	kk	hk	kk	kk	hk	hh	hh	hh	hk	hk	hh	hk	hk	hk	hk	hh	hk	kk	hk	hk	hk	hh	hk	hk	hk	hk	kk	hk	hk	hh	hk	hk	kk	hk	hk	hk	hk	hh	hh	hh	hk	kk	hk	hk	kk	hh
Chr08N_29362338	<nnxnp>	{-1}	nn	np	np	nn	nn	np	np	np	np	nn	np	np	np	nn	np	np	np	np	nn	nn	nn	nn	np	np	np	np	np	nn	np	np	np	np	np	nn	np	np	np	np	np	np	np	np	nn	np	nn	nn	np
Chr08N_20474655	<lmxll>	{1-}	lm	ll	ll	ll	ll	lm	ll	lm	ll	lm	ll	lm	lm	lm	ll	lm	ll	ll	ll	lm	lm	lm	lm	ll	ll	ll	lm	ll	ll	ll	lm	ll	ll	ll	lm	ll	lm	ll	lm	lm	lm	lm	ll	lm	lm	ll	lm
Chr08N_21584368	<hkxhk>	{00}	hk	kk	hk	kk	kk	hk	hk	hh	hk	hk	hk	hh	hh	hk	hk	hk	hh	hk	kk	hk	hk	hk	hh	hk	hk	hk	hk	hk	hk	hk	hh	hk	hk	kk	hk	hk	hk	hk	hh	hk	hh	hk	kk	hh	hk	kk	hh
Chr08N_20442328	<lmxll>	{1-}	lm	ll	ll	ll	ll	lm	ll	lm	ll	lm	ll	lm	lm	lm	ll	lm	ll	ll	ll	lm	lm	lm	lm	ll	ll	ll	lm	ll	ll	ll	lm	ll	ll	ll	ll	ll	lm	ll	lm	ll	lm	lm	ll	lm	lm	ll	lm
Chr08N_48806019	<nnxnp>	{-1}	nn	nn	np	nn	nn	nn	--	np	np	nn	np	np	np	nn	np	np	np	np	nn	np	nn	nn	np	np	np	np	np	nn	np	np	np	np	np	nn	np	np	np	np	np	np	np	nn	nn	np	nn	nn	np
Chr08N_31229028	<hkxhk>	{00}	hk	kk	hk	kk	kk	hk	hk	hh	hk	hk	hk	hh	hh	hh	hk	hh	hh	hk	kk	hh	hk	hk	hh	hk	hk	kk	hh	kk	hk	hk	hh	kk	hk	kk	hh	hk	hk	hk	hh	hh	hh	hk	kk	hh	hk	kk	hh
Chr08N_30709126	<lmxll>	{1-}	lm	ll	ll	ll	ll	lm	lm	lm	ll	lm	ll	lm	lm	lm	ll	lm	lm	ll	ll	lm	lm	lm	lm	ll	ll	ll	lm	lm	ll	ll	lm	ll	ll	ll	lm	ll	lm	ll	lm	lm	ll	lm	ll	lm	lm	ll	lm
Chr08N_52007456	<nnxnp>	{-1}	nn	nn	np	nn	nn	nn	np	np	np	nn	np	np	np	nn	np	nn	np	np	nn	nn	nn	nn	np	np	np	np	np	nn	np	np	np	np	np	nn	np	np	np	np	np	np	np	nn	nn	np	nn	nn	np
Chr08N_22840483	<lmxll>	{1-}	lm	ll	ll	ll	ll	lm	lm	lm	ll	lm	ll	lm	lm	lm	ll	lm	lm	ll	ll	lm	lm	lm	lm	ll	ll	ll	lm	ll	ll	ll	ll	ll	ll	ll	lm	ll	lm	ll	lm	lm	lm	lm	ll	lm	lm	ll	lm
Chr08N_56253614	<nnxnp>	{-1}	nn	nn	np	nn	nn	nn	np	np	nn	nn	np	np	np	nn	np	nn	np	np	nn	nn	nn	nn	np	nn	np	np	np	nn	np	np	np	np	np	nn	np	np	np	nn	np	np	nn	nn	nn	np	nn	nn	np
Chr08N_43189448	<hkxhk>	{00}	hk	kk	hk	kk	kk	hk	hh	hh	hk	hk	hk	hk	hh	hk	hk	hk	hh	hk	kk	hk	hk	hk	hk	hk	hk	hk	hk	kk	hk	hk	hh	hk	hk	kk	hk	hk	hh	hk	hk	hh	hk	hk	kk	hk	hk	kk	hh
Chr08N_43840987	<hkxhk>	{00}	hk	kk	hk	kk	kk	hk	hh	hh	hk	hk	hk	hh	hh	kk	hk	hk	hk	hk	kk	hh	hk	hk	hk	hk	hk	hk	hk	kk	hk	kk	hk	hk	hk	kk	hh	hk	hh	hk	hk	hh	hh	hk	kk	hh	hk	kk	hh
Chr08N_45941182	<lmxll>	{1-}	lm	ll	ll	ll	ll	lm	lm	lm	ll	lm	ll	lm	lm	ll	ll	lm	lm	ll	ll	--	lm	lm	lm	ll	ll	ll	lm	ll	ll	ll	lm	ll	ll	ll	lm	ll	lm	ll	lm	lm	lm	lm	ll	lm	lm	ll	ll
Chr08N_47600781	<nnxnp>	{-1}	nn	nn	np	nn	nn	nn	--	np	--	nn	np	np	np	nn	np	nn	np	np	nn	nn	nn	nn	np	np	np	np	np	nn	np	nn	np	np	np	nn	np	np	nn	np	np	np	np	nn	nn	np	nn	nn	nn
Chr08N_43423319	<hkxhk>	{00}	hk	kk	hk	kk	kk	hk	hh	hk	hk	kk	hk	hh	hk	hk	hk	hk	hh	hk	kk	hh	hk	hk	hk	hk	hk	hk	hk	kk	hk	hk	hh	hk	hk	kk	hh	kk	hk	hk	hk	hh	--	hk	kk	hk	hk	kk	hh
Chr08N_43803747	<lmxll>	{1-}	lm	ll	ll	ll	ll	lm	lm	lm	ll	lm	ll	lm	lm	lm	ll	lm	ll	ll	ll	--	lm	lm	lm	ll	ll	ll	lm	ll	ll	ll	lm	ll	ll	ll	lm	ll	lm	ll	ll	lm	lm	lm	ll	lm	lm	ll	lm
Chr08N_38568923	<nnxnp>	{-1}	nn	nn	np	nn	nn	nn	np	np	nn	nn	np	np	np	nn	nn	nn	np	np	nn	nn	nn	nn	np	np	np	np	np	nn	np	np	np	--	np	nn	np	np	nn	np	np	nn	np	np	nn	np	nn	nn	np
Chr08N_49835685	<lmxll>	{1-}	lm	ll	ll	ll	ll	lm	lm	lm	ll	lm	ll	lm	lm	lm	ll	lm	lm	ll	ll	lm	lm	lm	lm	ll	ll	ll	lm	ll	ll	ll	lm	ll	ll	ll	lm	ll	lm	ll	ll	lm	lm	lm	ll	lm	lm	ll	lm
Chr08N_45086162	<hkxhk>	{00}	hk	kk	hk	kk	kk	hk	hh	hh	hk	hk	hk	hh	hh	hk	hk	hk	hh	hk	kk	hh	hk	hk	hk	hk	hk	hk	hk	kk	hk	hk	hh	hk	hk	kk	hh	hk	hk	hk	hk	hh	hh	hk	kk	hk	hk	kk	hh
Chr08N_43410519	<nnxnp>	{-1}	nn	nn	np	nn	nn	nn	np	np	np	nn	np	np	np	nn	nn	nn	np	np	nn	nn	nn	nn	np	np	np	np	np	nn	np	np	np	np	np	nn	np	np	nn	np	nn	np	np	nn	nn	np	nn	nn	np
Chr08N_43340848	<lmxll>	{1-}	lm	ll	ll	ll	ll	lm	lm	lm	ll	lm	ll	lm	lm	lm	ll	lm	lm	ll	ll	--	lm	lm	lm	ll	ll	ll	lm	ll	ll	ll	lm	ll	ll	ll	lm	ll	lm	ll	ll	lm	lm	lm	ll	lm	lm	ll	lm
Chr08N_44580624	<hkxhk>	{00}	hk	kk	hk	kk	kk	hk	hh	hh	hk	hk	hk	hk	hh	hk	hk	hk	hh	hk	kk	hh	hk	hk	hh	hk	hk	hk	hk	kk	hk	hk	hh	hk	hk	kk	hh	hk	hk	hk	hk	hk	hh	hh	kk	hh	hk	kk	hh
Chr08N_45981194	<nnxnp>	{-1}	nn	nn	np	nn	nn	np	np	np	np	nn	np	np	np	nn	nn	nn	np	np	nn	nn	nn	nn	np	np	np	np	np	nn	np	np	np	np	np	nn	np	np	np	np	np	np	nn	nn	nn	np	nn	nn	np
Chr08N_44784026	<hkxhk>	{11}	hk	hk	hk	hh	hh	hk	kk	kk	hk	hk	hk	kk	kk	hk	hk	hk	kk	hk	hh	hk	hk	hk	kk	hk	hk	hk	kk	hh	hk	hk	kk	hk	hk	hh	kk	hk	hk	hk	hk	kk	kk	hk	hh	kk	hk	hh	hk
Chr08N_54722191	<hkxhk>	{00}	kk	kk	hk	kk	kk	hk	hh	hh	hk	hk	hk	hk	hk	hk	hk	hk	hk	hk	kk	hh	hk	hk	hh	hk	hh	hk	hh	kk	hk	hk	hh	hk	kk	kk	hh	hk	hh	kk	hk	hh	hh	hk	kk	hh	hk	kk	hh
Chr08N_55071145	<hkxhk>	{00}	hk	kk	hk	kk	kk	hk	hh	hh	kk	hk	hk	hh	hh	hk	hk	hk	hh	hk	kk	hk	hh	hk	hh	hk	hh	hk	hh	kk	hk	hk	hh	hk	kk	kk	hh	hk	hh	hk	hk	hh	hh	hk	kk	hk	hk	kk	hh
Chr08N_44045969	<nnxnp>	{-1}	nn	nn	np	nn	nn	nn	np	np	np	nn	np	np	nn	nn	np	nn	np	np	nn	nn	nn	nn	np	np	np	np	np	nn	np	np	np	np	nn	nn	np	np	np	np	np	np	np	nn	nn	np	nn	nn	np
Chr08N_27952727	<lmxll>	{1-}	lm	ll	lm	ll	lm	lm	lm	lm	ll	lm	ll	lm	lm	lm	ll	lm	lm	ll	ll	lm	lm	ll	lm	ll	ll	ll	lm	ll	ll	ll	lm	ll	ll	lm	lm	ll	ll	ll	ll	lm	lm	lm	ll	lm	lm	ll	lm
Chr08N_58551175	<hkxhk>	{00}	hk	kk	hk	kk	hk	hk	hh	hh	hk	hk	hk	hh	hh	hk	hk	hk	hh	hk	kk	hh	hk	hk	hh	hk	hh	hk	hh	kk	kk	hh	hk	hh	kk	kk	hh	kk	hh	hk	hk	hk	hh	hk	kk	hk	hk	kk	hh
Chr08N_58585153	<hkxhk>	{00}	hk	kk	hk	kk	kk	hk	hh	hh	hk	hk	hk	hh	hk	hk	hk	hk	hh	hk	kk	hh	hh	hk	hh	hk	hh	hk	hh	kk	hk	hk	hk	hk	kk	kk	hh	hk	hk	hk	hk	hk	hh	hk	kk	hh	hk	kk	hk
Chr08N_58456761	<hkxhk>	{00}	hk	kk	hk	kk	kk	kk	hk	hk	hk	kk	hk	hh	hh	hk	hk	hk	hk	hk	kk	hh	hh	kk	hk	hk	hh	hk	hk	kk	hk	kk	hk	hk	kk	kk	hk	hk	hh	hk	kk	hh	hh	hk	kk	hk	hk	kk	hk
Chr08N_60012984	<hkxhk>	{00}	hk	kk	kk	kk	kk	hk	hh	hk	hk	hk	hk	hh	hh	hk	hk	hk	hh	hk	kk	hh	hh	hk	hh	hk	hh	hk	hk	kk	hk	hk	hk	kk	kk	hk	hh	hk	hh	hk	kk	hh	hh	hk	kk	hh	hk	kk	hk
Chr08N_44729612	<hkxhk>	{00}	hk	kk	hh	kk	kk	hk	hh	hh	hk	hk	hk	hh	hk	hk	hk	hk	hh	hk	kk	hh	hk	hk	hh	hk	hk	hh	hk	kk	kk	hk	hk	hk	hh	kk	hh	hh	hh	hk	hk	hh	hh	hk	kk	hk	hh	kk	hh
Chr08N_57888521	<hkxhk>	{00}	hk	kk	hk	kk	kk	kk	hh	hh	kk	hk	hk	hh	hh	hk	hk	hk	hh	kk	kk	hh	hk	hk	hh	hk	hh	hk	hh	kk	hk	hk	hk	hk	kk	kk	hk	hk	hh	hk	kk	hh	hh	hk	hk	hh	kk	kk	hk
Chr08N_55469712	<hkxhk>	{00}	hk	kk	hk	hk	kk	hk	hk	hh	hk	hk	hk	hk	hh	hk	kk	kk	hh	hk	kk	hk	hh	hk	hk	hk	hk	hk	hk	hk	hk	hk	hk	hk	kk	kk	hk	hk	hk	hk	hk	hk	hh	hk	hk	hk	hk	kk	hk
Chr08N_61046904	<hkxhk>	{00}	hk	kk	hh	hk	kk	hk	hh	hh	hk	hk	hk	hh	hh	hk	kk	kk	hh	hk	kk	hh	hk	hk	hh	hk	hh	hk	hk	hk	hk	hk	hk	hk	kk	kk	hh	kk	hh	hk	hk	hh	hh	kk	hk	hk	hk	kk	hk
Chr08N_61206227	<hkxhk>	{11}	hk	hh	hk	hk	hh	hk	hk	hk	hk	hk	hk	kk	kk	hk	hh	hh	kk	hk	hh	--	kk	hk	kk	hk	kk	hk	hk	hk	hk	hk	hk	hk	hh	hh	kk	hk	hk	hh	hk	kk	kk	hk	hk	kk	hk	hh	hk
Chr08N_55790603	<hkxhk>	{00}	hk	kk	hk	hk	kk	hk	hh	hh	hk	hk	hk	hh	hh	hk	kk	kk	hh	hk	hk	hh	hh	--	hh	kk	hh	hk	hk	hk	hk	hk	hk	hk	kk	kk	hh	hk	hh	hk	hk	hh	hk	kk	hk	hh	hk	kk	hk
Chr08N_61689582	<hkxhk>	{00}	hk	kk	hk	hk	kk	hk	hh	hh	hk	hk	hk	hk	hh	hk	kk	kk	hh	hk	kk	hh	hh	hh	hk	hk	hh	hk	hk	hk	hk	hk	hk	hk	kk	kk	hh	hk	hk	hk	hk	hk	hh	kk	hk	hh	hk	kk	hk
Chr08N_62815477	<hkxhk>	{00}	hk	kk	hk	hk	hk	hk	hh	hk	hk	hk	hk	hh	hh	hk	kk	kk	hh	hk	kk	hh	hh	hk	hh	hk	hk	hk	hk	hh	kk	hk	kk	hk	hk	kk	hh	kk	hk	hk	hh	hh	hk	hk	hk	hh	hk	kk	hk
Chr08N_65914491	<hkxhk>	{00}	hk	kk	hk	hk	hk	kk	hh	hk	hk	hk	hk	hh	hh	hk	kk	kk	hk	hh	kk	hh	hh	hk	hk	kk	hh	hk	hk	hh	kk	hk	kk	hk	kk	kk	hk	hk	hh	hk	hk	hk	hh	hk	hk	hh	hk	kk	hk
Chr08N_66441179	<hkxhk>	{00}	hk	kk	hk	hk	hk	hk	hk	hk	hk	hk	hk	hk	hh	hk	kk	kk	hh	hk	kk	hk	hh	hk	hh	hk	hk	hk	hk	hh	kk	hk	kk	hk	hk	kk	hh	hk	hh	hk	hh	hh	hh	hk	hk	hh	hk	kk	hk
Chr08N_65693875	<hkxhk>	{11}	hk	hh	hk	hk	hk	hk	kk	hh	hk	hk	hk	kk	kk	hk	hh	hh	kk	hk	hh	kk	kk	kk	kk	hk	kk	hk	hk	kk	hh	hk	hk	hk	hk	hh	kk	hk	kk	hk	kk	kk	kk	hk	hk	kk	hk	hh	hk
Chr08N_66093479	<hkxhk>	{00}	hk	kk	kk	hk	hk	hk	hk	hk	hh	hk	hk	hk	hh	hk	kk	kk	hh	hk	kk	hh	hk	hk	hh	hk	hh	hh	hk	hh	kk	hk	kk	hk	hk	kk	hh	hk	hh	hk	hk	hh	hh	hk	hk	hh	hk	kk	hk
Chr08N_67730404	<hkxhk>	{00}	hh	kk	hk	hk	hk	hk	hh	hk	hk	hk	hk	hh	hk	hk	kk	kk	hh	hk	kk	hh	hh	hh	hk	hk	hk	hk	hk	hk	kk	hk	kk	hk	hk	kk	hh	hk	hk	hk	hh	hh	hh	hk	hk	hk	hk	kk	hk
Chr08N_67426956	<hkxhk>	{00}	hh	kk	hk	hk	hk	hk	hk	hk	hk	kk	kk	hh	hh	hk	kk	kk	hh	hh	kk	hk	hk	hk	hk	hk	hh	hk	kk	hk	kk	hk	kk	hk	hk	kk	hh	hk	hh	hh	hk	hh	hh	hk	hk	hk	kk	hk	hk
Chr08N_70023798	<hkxhk>	{11}	kk	hh	hk	hk	hk	--	hk	hk	hh	hh	hh	kk	kk	hk	hh	hh	kk	kk	hh	kk	kk	hh	kk	hk	kk	hh	hh	kk	hh	hk	hh	hh	hk	hk	kk	hk	kk	hk	hk	kk	kk	hh	hk	hk	hh	hh	hk
Chr08N_69504933	<hkxhk>	{00}	hh	kk	hk	hk	hk	hk	hh	hk	hk	kk	hk	hk	hk	hk	kk	kk	hh	hh	kk	hh	hh	hk	hk	hk	hh	hh	kk	hh	kk	hk	kk	hk	hk	kk	hh	hk	hh	hh	hk	hh	hh	hk	hk	hk	kk	hk	hk
Chr08N_71578869	<hkxhk>	{00}	hh	kk	hk	hk	hk	hk	hk	hk	hk	kk	kk	hh	hh	hk	kk	kk	hh	hh	kk	hh	hh	hk	hk	hk	hh	hk	kk	hh	kk	hk	kk	hk	hk	kk	hk	hk	hh	hk	hk	hk	hh	hk	hk	hh	kk	hk	hk
Chr08N_69469379	<lmxll>	{0-}	lm	lm	lm	ll	lm	ll	ll	ll	lm	lm	ll	ll	ll	ll	lm	lm	ll	lm	lm	ll	ll	ll	lm	lm	ll	ll	lm	lm	ll	lm	lm	lm	ll	lm	ll	lm	ll	ll	ll	ll	ll	lm	ll	lm	lm	lm	ll
Chr08N_66826517	<nnxnp>	{-0}	nn	np	nn	np	nn	np	nn	np	np	np	nn	nn	nn	np	np	np	nn	nn	np	nn	np	np	np	nn	nn	nn	np	nn	np	nn	np	nn	np	np	nn	nn	np	np	np	nn	nn	nn	np	nn	np	nn	nn
Chr09K_4025085	<lmxll>	{0-}	lm	lm	lm	ll	ll	lm	ll	ll	lm	lm	ll	ll	lm	lm	ll	ll	ll	lm	ll	--	lm	ll	lm	ll	lm	lm	lm	ll	lm	lm	ll	lm	lm	lm	ll	lm	lm	lm	lm	lm	ll	ll	lm	lm	lm	lm	ll
Chr09K_4082573	<lmxll>	{0-}	lm	lm	lm	ll	ll	lm	ll	ll	ll	lm	ll	ll	lm	lm	ll	ll	ll	lm	lm	--	lm	lm	lm	lm	lm	lm	lm	ll	lm	lm	ll	lm	lm	lm	ll	lm	lm	lm	lm	lm	ll	ll	lm	lm	lm	lm	ll
Chr09K_2546140	<hkxhk>	{00}	kk	hk	hk	hk	hk	hk	kk	kk	hh	hk	hk	hk	hk	kk	hk	hk	hh	hk	hh	hk	hk	hh	kk	hh	hk	hk	hk	hk	kk	hh	hh	hk	kk	hk	hk	hk	kk	kk	kk	hh	hk	hh	kk	kk	hk	hk	hk
Chr09K_3706831	<lmxll>	{0-}	lm	lm	lm	lm	ll	lm	ll	ll	lm	lm	lm	lm	lm	lm	ll	ll	ll	lm	ll	--	lm	ll	lm	ll	lm	lm	lm	ll	lm	ll	ll	lm	lm	lm	ll	lm	lm	lm	lm	ll	ll	ll	lm	lm	lm	lm	ll
Chr09K_3571299	<nnxnp>	{-0}	np	nn	nn	np	np	nn	np	np	nn	nn	np	np	nn	np	np	np	nn	nn	nn	nn	nn	nn	np	nn	nn	nn	nn	nn	np	nn	nn	nn	np	nn	np	nn	np	np	np	nn	np	nn	np	np	nn	nn	np
Chr09K_6599807	<nnxnp>	{-0}	np	nn	nn	np	np	np	np	np	nn	nn	np	np	nn	np	np	np	nn	nn	nn	nn	nn	nn	np	nn	nn	nn	nn	nn	np	nn	nn	nn	np	nn	np	nn	np	np	np	nn	np	nn	np	np	nn	nn	np
Chr09K_7893617	<lmxll>	{0-}	lm	lm	lm	ll	ll	lm	ll	ll	ll	lm	ll	ll	lm	lm	ll	ll	ll	lm	ll	--	lm	ll	lm	lm	lm	lm	lm	ll	lm	ll	ll	lm	lm	lm	ll	lm	lm	lm	lm	lm	ll	ll	lm	lm	lm	lm	ll
Chr09K_6816379	<nnxnp>	{-0}	np	nn	nn	np	np	nn	np	np	nn	nn	np	np	nn	np	np	np	nn	nn	nn	nn	nn	nn	np	nn	nn	nn	nn	nn	np	nn	nn	nn	np	nn	np	nn	np	np	np	nn	np	nn	np	np	np	nn	np
Chr09K_8066502	<nnxnp>	{-0}	np	nn	nn	np	np	nn	np	np	nn	nn	np	np	nn	np	np	np	nn	nn	nn	nn	nn	nn	np	nn	nn	nn	nn	nn	np	nn	nn	nn	np	nn	np	nn	np	np	np	nn	np	nn	np	np	np	nn	np
Chr09K_13282781	<lmxll>	{0-}	ll	lm	lm	lm	ll	lm	ll	lm	ll	lm	ll	ll	lm	ll	ll	ll	lm	lm	lm	lm	lm	ll	lm	ll	lm	lm	lm	ll	lm	ll	ll	lm	lm	lm	ll	lm	lm	lm	lm	lm	ll	ll	lm	lm	lm	lm	ll
Chr09K_7575300	<hkxhk>	{11}	hk	hk	hk	hk	hk	hk	hk	kk	kk	hk	hk	hk	hk	hk	hk	hk	kk	hk	kk	hk	hk	kk	hk	kk	hk	hk	hk	kk	hh	kk	kk	kk	hh	hh	hk	hk	hh	hh	hh	hk	hk	kk	hh	hh	hh	hk	hk
Chr09K_7575023	<lmxll>	{0-}	ll	lm	lm	ll	ll	lm	ll	ll	ll	lm	ll	ll	lm	ll	ll	ll	ll	lm	ll	--	lm	ll	ll	ll	lm	lm	lm	ll	lm	ll	ll	lm	lm	lm	ll	lm	lm	lm	lm	lm	ll	ll	lm	lm	lm	lm	ll
Chr09K_10563749	<nnxnp>	{-0}	--	nn	nn	np	np	nn	np	nn	nn	nn	nn	np	nn	np	np	np	nn	nn	nn	np	nn	nn	np	nn	nn	nn	nn	np	np	nn	np	np	np	np	np	nn	nn	np	np	nn	np	nn	np	np	np	nn	np
Chr09K_14488007	<lmxll>	{0-}	ll	lm	--	ll	ll	lm	ll	lm	ll	lm	lm	ll	lm	ll	ll	ll	ll	lm	lm	--	lm	ll	lm	lm	ll	lm	lm	lm	lm	ll	ll	lm	lm	lm	ll	ll	lm	lm	lm	lm	ll	ll	lm	lm	lm	lm	ll
Chr09K_22221988	<nnxnp>	{-0}	np	nn	np	np	np	nn	np	nn	nn	np	nn	np	nn	nn	np	np	nn	nn	nn	nn	nn	np	np	nn	nn	nn	nn	nn	np	nn	nn	nn	np	np	np	nn	nn	np	--	nn	np	np	np	np	np	nn	np
Chr09K_15171196	<lmxll>	{0-}	lm	lm	lm	ll	ll	lm	ll	lm	ll	lm	lm	lm	lm	ll	ll	ll	ll	lm	lm	--	lm	ll	lm	lm	ll	lm	lm	ll	lm	ll	lm	lm	lm	lm	ll	ll	lm	lm	lm	lm	ll	ll	lm	lm	lm	lm	ll
Chr09K_13512475	<nnxnp>	{-0}	np	np	nn	np	np	np	np	np	nn	--	nn	np	nn	nn	np	np	nn	nn	np	nn	np	nn	np	nn	nn	nn	np	np	np	nn	nn	nn	np	np	np	nn	nn	np	np	nn	np	nn	np	np	np	nn	np
Chr09K_27670359	<lmxll>	{0-}	lm	lm	lm	ll	ll	lm	ll	lm	lm	lm	lm	ll	lm	ll	ll	lm	ll	lm	ll	--	lm	ll	ll	ll	ll	lm	lm	ll	lm	ll	lm	ll	lm	lm	ll	lm	lm	lm	lm	lm	ll	ll	lm	lm	lm	lm	lm
Chr09K_20073414	<lmxll>	{0-}	lm	lm	--	lm	ll	lm	ll	lm	lm	lm	lm	ll	lm	ll	ll	lm	ll	lm	ll	--	lm	lm	lm	ll	ll	lm	lm	ll	lm	ll	ll	ll	lm	lm	ll	ll	lm	lm	lm	lm	ll	ll	lm	lm	lm	lm	lm
Chr09K_22616150	<nnxnp>	{-0}	np	np	nn	np	np	np	np	nn	nn	--	nn	np	nn	nn	np	np	nn	nn	np	nn	nn	nn	np	nn	nn	nn	nn	nn	np	np	nn	np	np	np	np	nn	nn	np	np	nn	np	nn	np	np	np	nn	np
Chr09K_28664391	<lmxll>	{0-}	lm	lm	lm	ll	ll	lm	ll	lm	ll	lm	lm	ll	lm	ll	lm	ll	ll	lm	ll	--	lm	lm	ll	lm	ll	lm	lm	ll	lm	lm	ll	ll	lm	lm	lm	ll	lm	lm	lm	lm	ll	ll	lm	lm	lm	lm	lm
Chr09K_37753443	<hkxhk>	{00}	--	hk	hk	hk	kk	hk	hk	hk	hh	hk	hk	hk	hk	hh	hk	hk	hk	hk	hk	kk	hk	hh	hh	hh	hh	kk	hk	hh	hk	hh	hk	hh	kk	kk	hk	hh	hk	kk	kk	hk	hh	hh	kk	kk	kk	hh	kk
Chr09K_27109687	<nnxnp>	{-0}	np	nn	nn	np	np	np	np	np	nn	np	nn	np	nn	nn	np	np	nn	nn	nn	nn	nn	nn	np	nn	nn	np	nn	np	np	nn	nn	nn	np	np	np	nn	nn	np	np	nn	np	np	np	np	np	np	np
Chr09K_27420802	<lmxll>	{0-}	ll	lm	lm	lm	ll	lm	ll	lm	ll	lm	lm	ll	lm	ll	ll	ll	ll	lm	ll	--	lm	ll	ll	ll	ll	lm	lm	ll	lm	ll	ll	ll	lm	lm	ll	ll	lm	lm	lm	lm	ll	lm	lm	lm	lm	lm	lm
Chr09K_35348294	<nnxnp>	{-0}	np	nn	nn	np	np	nn	np	nn	nn	np	nn	np	nn	nn	np	np	nn	np	nn	nn	nn	nn	np	nn	np	np	np	nn	np	nn	nn	np	np	np	np	nn	nn	np	np	nn	nn	nn	np	np	np	np	np
Chr09K_36892211	<hkxhk>	{11}	hh	hk	hk	kk	hk	kk	hk	hk	hk	hh	hk	hk	hk	kk	hk	hk	hk	hk	hk	hh	hk	kk	hk	kk	kk	hh	hk	kk	hh	kk	kk	kk	hk	hh	hk	kk	hk	hh	hh	hk	hk	kk	hh	hh	hh	hh	hh
Chr09K_37483105	<hkxhk>	{00}	hk	hk	hk	hh	hk	hh	hk	hk	hh	kk	hk	hk	hk	hk	hk	hk	kk	hk	kk	kk	hk	hk	hk	hh	hk	kk	hk	hh	kk	hh	hk	hh	kk	kk	hk	hk	hk	kk	kk	kk	hk	hh	kk	kk	kk	kk	kk
Chr09K_35728602	<nnxnp>	{-0}	np	nn	nn	nn	np	np	np	nn	nn	np	nn	np	nn	nn	np	np	nn	nn	nn	nn	np	np	np	np	nn	np	nn	np	np	nn	nn	nn	np	np	np	np	nn	np	np	nn	np	nn	np	np	np	np	np
Chr09K_28292700	<lmxll>	{0-}	ll	lm	lm	ll	ll	lm	ll	lm	ll	lm	lm	ll	lm	ll	ll	ll	ll	lm	ll	lm	lm	ll	ll	ll	ll	lm	lm	ll	lm	ll	ll	ll	lm	lm	ll	ll	lm	lm	lm	lm	ll	ll	lm	lm	lm	lm	lm
Chr09K_32847312	<nnxnp>	{-0}	np	nn	nn	nn	np	nn	np	nn	nn	np	nn	np	nn	nn	np	np	nn	nn	nn	nn	nn	np	np	nn	nn	np	nn	nn	np	nn	nn	nn	np	np	np	nn	np	np	np	nn	nn	nn	np	np	np	np	np
Chr09K_29726060	<lmxll>	{0-}	lm	lm	lm	ll	ll	lm	lm	lm	lm	lm	lm	ll	lm	ll	ll	ll	lm	ll	lm	--	lm	ll	ll	lm	lm	lm	lm	ll	lm	lm	ll	ll	lm	lm	ll	ll	lm	lm	lm	lm	ll	ll	lm	lm	lm	lm	lm
Chr09K_41676875	<hkxhk>	{00}	hk	hk	hk	hh	hk	hk	hk	hk	hh	kk	hk	hk	hk	hh	hk	hk	kk	hk	hk	kk	hk	hh	hk	hh	hh	kk	hk	hk	kk	hh	hh	hh	kk	kk	hk	hh	hk	kk	kk	hk	hk	hh	kk	kk	kk	kk	kk
Chr09K_34834911	<nnxnp>	{-0}	np	nn	nn	nn	np	nn	np	nn	nn	np	nn	np	nn	nn	np	np	nn	nn	nn	nn	nn	nn	np	nn	nn	nn	nn	nn	np	nn	nn	nn	np	np	np	nn	nn	np	np	nn	np	nn	np	np	np	np	np
Chr09K_35925759	<lmxll>	{1-}	lm	ll	ll	lm	lm	lm	ll	ll	lm	ll	ll	lm	ll	lm	lm	lm	ll	ll	ll	ll	lm	lm	lm	lm	lm	ll	ll	lm	ll	lm	lm	lm	ll	ll	lm	lm	ll	ll	ll	ll	lm	lm	ll	ll	ll	ll	ll
Chr09K_34470703	<hkxhk>	{00}	hk	hk	hk	hh	hk	hh	hk	hk	hk	kk	hk	hk	hk	hh	hk	hk	hk	hk	hk	kk	hk	hh	hk	hh	hh	kk	hk	hh	kk	hh	hh	hh	kk	kk	hk	hh	hk	kk	kk	kk	hk	hh	kk	kk	kk	kk	kk
Chr09K_44289649	<lmxll>	{1-}	lm	ll	ll	lm	lm	lm	lm	ll	lm	ll	ll	lm	ll	lm	lm	lm	ll	ll	ll	ll	lm	lm	lm	lm	lm	ll	ll	lm	ll	lm	lm	lm	ll	ll	lm	lm	ll	ll	ll	ll	lm	lm	ll	ll	ll	ll	ll
Chr09K_32634405	<nnxnp>	{-0}	np	nn	nn	nn	np	nn	np	nn	nn	np	nn	np	nn	nn	np	np	nn	nn	np	nn	np	nn	np	nn	np	np	nn	np	--	nn	nn	nn	np	np	np	nn	np	np	np	nn	np	nn	np	np	np	np	np
Chr09K_35928150	<hkxhk>	{11}	kk	hk	hk	kk	hh	hk	kk	hk	kk	hh	hk	hk	hh	kk	hk	hk	hk	hk	hk	hh	hk	kk	hk	kk	kk	hh	hk	kk	hh	kk	hk	kk	hh	hh	hk	kk	hk	hh	hh	hk	hk	kk	hh	hh	hh	hh	hh
Chr09K_43094473	<nnxnp>	{-0}	np	nn	nn	nn	np	nn	np	nn	nn	np	nn	np	nn	nn	np	np	nn	nn	nn	nn	nn	nn	np	nn	nn	np	nn	nn	np	nn	nn	nn	np	np	np	nn	nn	np	np	nn	np	nn	np	np	np	np	np
Chr09K_38216529	<hkxhk>	{11}	hk	hk	hk	kk	hk	kk	hk	hk	kk	hk	hk	hk	hk	kk	hh	hk	hk	hk	hk	hh	hk	kk	hk	--	hk	hk	hk	kk	hh	hk	kk	kk	hh	hh	hk	kk	hk	hk	hh	hk	kk	kk	hh	hh	hh	hh	hh
Chr09K_43441327	<lmxll>	{0-}	lm	lm	lm	ll	ll	ll	ll	lm	ll	lm	lm	ll	lm	lm	ll	ll	ll	lm	lm	--	lm	ll	ll	lm	ll	lm	lm	ll	lm	ll	ll	ll	lm	lm	ll	lm	lm	lm	lm	lm	ll	ll	lm	lm	lm	lm	lm
Chr09K_42714451	<nnxnp>	{-0}	np	nn	np	nn	np	nn	np	nn	nn	np	nn	np	nn	np	np	np	nn	nn	np	nn	nn	nn	np	nn	nn	np	nn	np	np	nn	nn	nn	np	np	np	nn	nn	np	np	nn	np	nn	np	np	np	np	np
Chr09K_42093296	<hkxhk>	{00}	hk	hk	hk	hh	hk	hh	hk	hk	hh	kk	hk	hk	hk	hh	hk	hk	hk	hk	hk	kk	hk	hh	hk	hh	hh	kk	hk	hh	kk	hh	hh	hh	kk	kk	hk	hk	hk	kk	kk	hk	hk	hh	kk	kk	kk	kk	kk
Chr09K_50675728	<lmxll>	{0-}	ll	lm	lm	ll	ll	ll	lm	lm	ll	lm	lm	ll	lm	ll	ll	ll	lm	lm	lm	lm	lm	ll	ll	ll	ll	lm	lm	ll	lm	ll	ll	ll	lm	lm	ll	ll	lm	lm	lm	lm	ll	ll	lm	lm	lm	lm	lm
Chr09K_49609956	<nnxnp>	{-0}	np	nn	nn	nn	np	nn	np	nn	nn	np	nn	np	np	nn	nn	np	np	nn	np	nn	nn	nn	np	nn	nn	np	np	nn	np	nn	nn	nn	np	np	np	nn	nn	np	np	nn	--	nn	np	np	np	np	np
Chr09K_50916304	<hkxhk>	{11}	hk	hk	hk	kk	hk	kk	hk	hk	kk	hh	hk	hk	hh	kk	hk	kk	hh	hk	hk	hh	hk	kk	hk	kk	kk	hh	hk	hk	hk	kk	kk	kk	hk	hk	hk	hk	hk	hh	hk	hk	kk	kk	hh	hh	hh	hk	hh
Chr09K_50876868	<lmxll>	{0-}	ll	lm	lm	lm	ll	ll	lm	lm	ll	lm	lm	ll	lm	ll	ll	ll	lm	lm	lm	--	lm	ll	ll	ll	ll	lm	lm	ll	lm	ll	ll	ll	ll	lm	ll	ll	lm	lm	lm	ll	ll	ll	lm	lm	lm	lm	lm
Chr09K_32260962	<nnxnp>	{-0}	np	nn	np	nn	np	nn	np	nn	nn	np	nn	np	nn	nn	np	np	nn	nn	nn	nn	nn	nn	np	nn	nn	np	nn	nn	np	np	nn	nn	np	np	np	nn	nn	np	np	nn	--	nn	np	np	np	np	np
Chr09K_50295015	<nnxnp>	{-0}	np	nn	nn	nn	np	nn	np	nn	nn	np	nn	np	np	nn	np	np	nn	nn	nn	nn	nn	nn	np	nn	nn	np	nn	nn	np	nn	nn	nn	np	np	np	nn	nn	np	np	nn	np	nn	np	np	np	np	np
Chr09K_52485134	<hkxhk>	{11}	hk	hk	hk	kk	hk	kk	hh	hk	kk	hk	hk	hk	hk	kk	hk	hk	hh	kk	hk	hk	hk	kk	hk	kk	kk	hh	hk	kk	hh	kk	kk	kk	hh	hk	hk	kk	hh	hk	hh	hk	hk	kk	hk	hh	hh	hh	hk
Chr09K_51533608	<hkxhk>	{11}	hk	hk	hk	kk	kk	kk	hh	hk	kk	hk	hk	hk	hh	kk	hk	hk	hh	hk	hk	hh	hk	kk	hk	kk	kk	hh	hk	kk	hh	kk	kk	kk	hh	hk	hk	kk	hk	hk	hh	--	hk	kk	hh	hh	hh	hh	hh
Chr09K_58653279	<hkxhk>	{11}	hk	hk	hk	kk	hk	kk	hh	hk	kk	hk	hk	hk	hh	kk	hk	hk	hh	hk	hk	hh	hk	kk	kk	kk	kk	hh	hk	kk	hh	kk	kk	kk	hh	hk	hk	kk	hh	hk	hk	hk	hk	kk	hk	hh	hk	hh	hh
Chr09K_60864424	<hkxhk>	{11}	hk	hk	hk	hk	hk	kk	hh	hk	kk	hh	hk	hk	hh	kk	hk	hk	hk	hk	hk	hh	hk	kk	hk	kk	kk	hk	hk	kk	hh	kk	kk	kk	hk	hk	hk	kk	hk	hk	hh	hk	hh	kk	hh	hh	hh	hh	hk
Chr09K_63281411	<lmxll>	{0-}	ll	lm	lm	lm	ll	ll	lm	lm	ll	lm	lm	ll	lm	ll	lm	ll	lm	lm	lm	lm	lm	ll	ll	ll	ll	lm	lm	ll	lm	ll	ll	ll	lm	lm	ll	ll	ll	ll	lm	lm	lm	ll	lm	lm	lm	lm	lm
Chr09K_51329208	<nnxnp>	{-1}	nn	np	np	np	nn	np	nn	np	np	nn	np	nn	nn	np	nn	np	nn	np	np	nn	nn	np	nn	np	np	np	np	np	nn	np	np	np	nn	nn	nn	np	np	nn	nn	np	nn	np	nn	nn	nn	nn	nn
Chr09K_58669384	<hkxhk>	{11}	hk	kk	hh	hk	hk	kk	hh	hk	kk	hh	hk	kk	hk	kk	hk	hk	hh	hk	hk	hh	hk	kk	hk	kk	kk	hk	hk	kk	hh	kk	kk	kk	hk	hh	hk	kk	hk	hk	hk	hk	hk	kk	hk	hk	hh	hh	hh
Chr09K_58557985	<lmxll>	{1-}	lm	ll	ll	ll	lm	lm	ll	ll	lm	ll	ll	lm	ll	lm	lm	ll	ll	ll	ll	ll	lm	lm	lm	lm	lm	ll	ll	lm	ll	lm	lm	lm	ll	ll	lm	lm	ll	ll	lm	ll	lm	ll	ll	ll	ll	ll	ll
Chr09K_48138298	<hkxhk>	{11}	kk	hk	hk	hk	hk	kk	hh	hk	kk	hh	hk	hk	hh	kk	hk	hk	hh	hk	hk	hh	hk	kk	hk	kk	kk	hh	hk	kk	hh	kk	kk	kk	hh	hk	kk	kk	hh	hh	hh	kk	hh	kk	hh	hk	hh	hh	hh
Chr09K_63313981	<hkxhk>	{11}	hk	hk	hk	hk	kk	kk	hk	hk	kk	hh	hh	hk	hh	kk	hh	kk	hh	hk	hk	hk	hk	kk	hk	kk	kk	hh	hk	kk	hk	kk	kk	kk	hh	hk	kk	kk	hk	hk	hh	hk	hk	kk	hk	hh	hh	hh	hh
Chr09K_67569944	<nnxnp>	{-0}	np	nn	np	nn	nn	nn	nn	nn	nn	np	nn	np	np	nn	np	nn	np	nn	nn	nn	nn	nn	np	nn	nn	np	nn	nn	nn	nn	nn	nn	np	np	np	nn	np	np	np	np	np	nn	np	np	np	np	np
Chr09K_67767174	<hkxhk>	{11}	hk	hk	hh	hk	kk	kk	hk	hk	hk	hh	hk	hk	hh	kk	hh	kk	hh	kk	hk	hk	hk	kk	hk	hk	kk	hh	hk	kk	hk	kk	kk	kk	hh	hh	hk	kk	hk	hk	hh	hh	kk	kk	hk	hh	hk	hh	hh
Chr09K_67544918	<nnxnp>	{-0}	--	nn	np	nn	nn	nn	nn	nn	nn	np	nn	np	np	nn	np	nn	np	nn	nn	nn	nn	nn	np	nn	nn	np	nn	nn	nn	nn	nn	nn	np	np	np	nn	np	np	np	np	np	nn	np	np	np	np	np
Chr09K_68959798	<hkxhk>	{00}	hk	hk	kk	kk	hh	hh	hk	hk	hk	kk	hk	hk	kk	hh	kk	hk	kk	hh	kk	kk	hk	hk	hh	hh	hh	kk	hk	hh	hh	hh	hh	hk	kk	kk	hk	hh	hk	hk	kk	kk	hk	hk	kk	kk	kk	hk	kk
Chr09K_74874096	<lmxll>	{0-}	lm	lm	lm	lm	lm	ll	lm	lm	ll	lm	lm	ll	lm	ll	lm	ll	lm	ll	lm	--	lm	lm	ll	ll	ll	lm	ll	ll	lm	ll	ll	ll	lm	lm	ll	ll	ll	ll	lm	lm	lm	ll	lm	ll	lm	lm	lm
Chr09K_72319108	<nnxnp>	{-0}	np	np	np	nn	nn	nn	nn	nn	nn	np	nn	np	np	nn	np	nn	np	nn	nn	nn	nn	nn	nn	nn	nn	np	np	nn	nn	nn	nn	nn	np	np	np	nn	np	nn	np	np	np	nn	nn	np	nn	np	np
Chr09K_72322884	<hkxhk>	{11}	hh	hh	hh	hh	hk	kk	hk	hk	kk	hh	hk	hk	hh	kk	hh	kk	hh	kk	hh	hh	hk	hk	hk	kk	hk	hh	hk	kk	hk	kk	hk	kk	hh	hh	hk	kk	hk	kk	hh	hh	hk	kk	hk	hk	hk	hh	hh
Chr09K_72629593	<nnxnp>	{-0}	np	np	np	nn	nn	nn	nn	nn	nn	np	nn	np	np	nn	np	nn	np	nn	nn	nn	nn	nn	nn	nn	nn	np	nn	nn	nn	nn	nn	nn	np	np	np	nn	np	nn	nn	np	np	nn	nn	np	nn	np	np
Chr09K_72399196	<nnxnp>	{-0}	np	np	np	nn	nn	nn	nn	nn	nn	np	nn	np	np	nn	np	nn	nn	nn	nn	nn	nn	nn	nn	nn	nn	np	nn	nn	nn	nn	nn	nn	np	np	np	nn	np	nn	np	np	np	nn	nn	np	nn	np	np
Chr09K_77028229	<lmxll>	{0-}	ll	lm	lm	lm	lm	ll	lm	lm	ll	lm	lm	ll	lm	ll	lm	ll	lm	ll	lm	lm	lm	lm	ll	ll	ll	lm	ll	ll	lm	ll	ll	ll	lm	lm	ll	ll	ll	ll	lm	lm	lm	ll	lm	ll	lm	ll	lm
Chr09K_73074237	<nnxnp>	{-0}	np	np	np	nn	nn	nn	nn	nn	nn	np	nn	np	np	nn	np	nn	np	np	nn	nn	nn	nn	nn	nn	nn	np	nn	nn	nn	nn	nn	nn	np	np	np	nn	np	nn	np	np	np	nn	nn	np	nn	np	np
Chr09K_77243323	<lmxll>	{0-}	ll	lm	lm	ll	lm	ll	lm	lm	ll	lm	lm	ll	lm	ll	lm	ll	lm	ll	lm	lm	lm	lm	ll	ll	ll	lm	ll	ll	lm	ll	ll	ll	lm	lm	ll	ll	ll	ll	lm	lm	lm	ll	lm	ll	lm	ll	lm
Chr09K_77856251	<lmxll>	{0-}	ll	lm	ll	lm	ll	lm	lm	ll	ll	lm	lm	ll	lm	ll	lm	ll	ll	ll	lm	lm	lm	lm	ll	ll	ll	ll	ll	ll	lm	ll	ll	ll	lm	lm	ll	ll	ll	ll	lm	lm	lm	ll	ll	ll	lm	ll	lm
Chr09K_75178761	<nnxnp>	{-0}	np	np	np	nn	nn	nn	nn	nn	nn	np	nn	np	np	nn	np	nn	np	np	nn	nn	nn	nn	nn	nn	nn	np	nn	nn	nn	nn	nn	nn	np	np	np	nn	np	nn	np	np	np	nn	nn	np	nn	nn	np
Chr09K_73553900	<nnxnp>	{-0}	np	np	np	nn	nn	nn	nn	nn	nn	np	nn	np	np	nn	np	nn	np	np	nn	nn	nn	nn	nn	nn	nn	np	nn	nn	nn	nn	nn	nn	np	np	np	nn	np	np	np	np	np	nn	nn	np	nn	nn	np
Chr09K_79218947	<lmxll>	{0-}	ll	lm	lm	lm	lm	ll	lm	ll	ll	lm	lm	ll	ll	ll	lm	ll	lm	ll	ll	--	lm	lm	ll	lm	ll	ll	ll	ll	lm	ll	ll	ll	lm	lm	ll	ll	ll	ll	lm	lm	lm	ll	lm	ll	lm	ll	lm
Chr09K_76546240	<nnxnp>	{-0}	np	np	np	nn	nn	nn	nn	nn	nn	np	nn	np	np	nn	np	nn	np	np	nn	nn	nn	nn	nn	nn	nn	np	nn	nn	nn	nn	nn	nn	np	np	np	nn	np	nn	np	np	np	nn	nn	np	nn	nn	np
Chr09K_79770580	<lmxll>	{0-}	ll	lm	lm	lm	lm	ll	lm	ll	ll	lm	lm	ll	lm	ll	lm	ll	lm	ll	lm	--	lm	lm	ll	lm	ll	ll	ll	ll	lm	ll	ll	ll	lm	lm	ll	ll	ll	ll	lm	ll	lm	ll	lm	ll	lm	ll	lm
Chr09K_80016564	<lmxll>	{0-}	ll	lm	lm	lm	lm	ll	lm	ll	ll	lm	lm	ll	lm	ll	lm	lm	lm	ll	lm	lm	lm	lm	ll	lm	ll	ll	ll	ll	lm	ll	ll	ll	lm	lm	ll	ll	ll	ll	lm	ll	lm	ll	lm	ll	lm	ll	lm
Chr09K_80695376	<hkxhk>	{11}	hk	hh	hh	hk	hk	kk	hk	kk	kk	hk	hk	kk	hh	kk	hh	kk	hk	hk	hk	hk	hk	hk	kk	hk	kk	hk	kk	kk	hk	kk	kk	kk	hk	hh	hk	kk	hk	kk	hh	hk	hk	kk	hk	hk	hk	kk	hh
Chr09K_81123362	<nnxnp>	{-0}	np	np	np	nn	nn	nn	nn	nn	nn	nn	nn	nn	np	nn	np	nn	nn	np	nn	nn	nn	nn	nn	nn	nn	np	nn	nn	nn	nn	nn	nn	np	np	np	nn	np	nn	np	np	np	nn	nn	np	nn	nn	np
Chr09K_80723796	<lmxll>	{0-}	ll	lm	lm	lm	lm	ll	lm	ll	ll	lm	lm	ll	lm	ll	lm	ll	lm	ll	lm	lm	lm	lm	ll	lm	ll	lm	ll	ll	lm	ll	ll	ll	lm	lm	ll	ll	ll	ll	ll	ll	ll	ll	lm	ll	lm	ll	lm
Chr09K_81213571	<nnxnp>	{-0}	np	np	np	nn	nn	np	nn	nn	nn	nn	nn	nn	np	nn	np	nn	np	np	nn	nn	nn	nn	nn	nn	nn	np	nn	nn	nn	nn	nn	nn	np	np	np	nn	np	nn	np	np	np	nn	nn	np	nn	nn	np
Chr09K_81324602	<lmxll>	{0-}	ll	lm	lm	lm	lm	ll	lm	ll	ll	lm	lm	ll	ll	ll	lm	ll	lm	ll	lm	--	lm	lm	ll	lm	ll	ll	ll	ll	lm	ll	ll	ll	lm	lm	ll	ll	ll	ll	lm	ll	lm	ll	lm	ll	lm	ll	lm
Chr09K_81268929	<nnxnp>	{-0}	np	np	np	nn	nn	np	nn	nn	nn	nn	nn	nn	np	nn	np	nn	np	np	nn	nn	nn	nn	nn	nn	nn	nn	nn	nn	nn	nn	nn	nn	np	np	np	nn	np	nn	np	np	np	nn	nn	np	nn	nn	np
Chr09K_83208663	<lmxll>	{0-}	ll	lm	lm	lm	lm	ll	lm	ll	ll	lm	lm	ll	ll	ll	ll	ll	lm	ll	lm	lm	lm	lm	ll	lm	ll	ll	ll	ll	lm	ll	ll	ll	lm	lm	ll	ll	ll	ll	lm	ll	lm	ll	lm	ll	lm	ll	lm
Chr09K_82831455	<nnxnp>	{-0}	np	np	np	nn	nn	np	np	nn	nn	nn	nn	nn	np	nn	np	nn	np	np	nn	nn	nn	nn	nn	nn	nn	np	nn	nn	nn	nn	nn	nn	np	np	np	nn	nn	nn	np	np	np	nn	nn	np	nn	nn	np
Chr09K_83309422	<lmxll>	{0-}	ll	lm	lm	lm	lm	ll	lm	ll	ll	lm	lm	ll	ll	ll	ll	ll	ll	ll	lm	--	lm	ll	ll	lm	ll	ll	ll	ll	lm	ll	ll	ll	lm	lm	ll	ll	ll	ll	lm	ll	lm	ll	lm	ll	lm	ll	lm
Chr09K_83577659	<nnxnp>	{-0}	np	np	np	nn	nn	np	nn	nn	nn	nn	nn	nn	np	nn	np	nn	np	np	nn	nn	nn	nn	nn	nn	nn	nn	nn	nn	nn	nn	nn	nn	np	np	np	nn	np	nn	np	np	np	nn	nn	np	nn	nn	np
Chr09K_83376584	<lmxll>	{0-}	ll	lm	lm	lm	lm	ll	lm	ll	ll	lm	lm	ll	ll	ll	ll	ll	lm	ll	lm	lm	lm	lm	ll	lm	ll	ll	ll	ll	ll	ll	ll	ll	lm	lm	ll	ll	ll	ll	lm	ll	lm	ll	lm	ll	lm	ll	lm
Chr09K_81232786	<nnxnp>	{-0}	np	np	np	nn	nn	np	nn	nn	nn	nn	nn	nn	nn	nn	np	nn	np	np	nn	nn	nn	nn	nn	nn	nn	np	nn	nn	nn	nn	nn	nn	np	np	np	nn	np	nn	nn	np	np	nn	nn	np	nn	nn	np
Chr09K_83539657	<lmxll>	{0-}	ll	lm	lm	--	lm	ll	lm	ll	ll	lm	lm	ll	ll	ll	ll	ll	lm	ll	lm	--	lm	lm	ll	lm	ll	ll	ll	ll	lm	ll	ll	ll	lm	lm	ll	ll	ll	ll	--	ll	ll	ll	lm	ll	lm	ll	lm
Chr09K_83728986	<nnxnp>	{-0}	np	np	np	nn	nn	np	nn	nn	nn	nn	nn	nn	np	nn	np	nn	np	np	nn	nn	nn	nn	nn	nn	nn	np	nn	nn	np	nn	nn	nn	np	np	np	nn	np	nn	np	np	np	nn	nn	np	nn	nn	np
Chr09K_79019478	<lmxll>	{0-}	ll	lm	lm	--	lm	ll	lm	ll	ll	lm	lm	ll	lm	ll	lm	ll	ll	ll	lm	--	--	lm	ll	--	ll	ll	ll	ll	--	ll	ll	lm	lm	lm	lm	ll	ll	ll	lm	lm	lm	ll	lm	ll	lm	ll	lm
Chr09K_85758109	<nnxnp>	{-0}	np	np	np	nn	nn	np	nn	np	nn	nn	nn	nn	nn	nn	np	nn	np	nn	nn	nn	nn	nn	nn	nn	nn	nn	nn	nn	nn	nn	nn	nn	np	np	np	nn	np	nn	np	np	np	nn	nn	np	nn	nn	np
Chr09K_85823719	<nnxnp>	{-0}	np	np	np	nn	nn	--	nn	np	nn	nn	nn	nn	np	nn	np	nn	np	np	nn	nn	nn	nn	nn	nn	nn	nn	nn	nn	nn	nn	nn	nn	np	np	np	nn	np	nn	np	np	np	nn	nn	np	nn	nn	np
Chr09K_83900430	<lmxll>	{0-}	ll	lm	lm	lm	lm	ll	lm	ll	ll	lm	lm	ll	ll	ll	ll	ll	ll	ll	lm	--	--	lm	ll	lm	ll	ll	ll	ll	lm	ll	ll	ll	lm	lm	ll	ll	ll	ll	lm	lm	lm	ll	lm	lm	lm	ll	lm
Chr09K_86265718	<nnxnp>	{-0}	nn	np	np	nn	nn	np	nn	np	nn	nn	nn	nn	np	nn	np	nn	np	np	nn	nn	nn	nn	nn	nn	nn	nn	nn	nn	nn	nn	nn	nn	nn	np	np	np	np	nn	np	np	--	nn	nn	np	nn	nn	nn
Chr09K_85279683	<lmxll>	{0-}	ll	ll	lm	lm	lm	ll	lm	lm	--	lm	lm	ll	ll	ll	ll	ll	lm	lm	lm	--	lm	lm	ll	lm	ll	ll	ll	lm	lm	ll	ll	ll	lm	ll	ll	ll	ll	ll	lm	lm	lm	ll	lm	ll	lm	ll	lm
Chr09K_86562889	<nnxnp>	{-0}	np	np	np	nn	np	np	nn	np	nn	nn	nn	nn	np	nn	np	nn	np	np	nn	nn	nn	nn	nn	nn	nn	nn	nn	nn	nn	nn	nn	nn	np	np	np	np	np	nn	np	np	np	nn	nn	np	nn	nn	nn
Chr09N_123127	<nnxnp>	{-1}	nn	nn	np	nn	nn	nn	np	np	np	np	nn	nn	nn	nn	np	np	nn	np	nn	nn	nn	nn	np	nn	np	nn	np	np	nn	np	np	np	np	nn	nn	nn	nn	np	np	nn	nn	nn	nn	nn	np	nn	nn
Chr09N_1210477	<hkxhk>	{00}	kk	kk	hh	hk	kk	hk	hk	hh	hk	hh	kk	kk	kk	hk	hk	hk	hk	hk	kk	hk	hk	kk	hk	kk	hh	hk	hh	hk	kk	hk	hk	hk	kk	hk	kk	kk	hk	hk	hh	kk	hh	hk	kk	kk	hk	kk	kk
Chr09N_485312	<nnxnp>	{-1}	nn	nn	np	np	nn	nn	np	np	np	np	nn	nn	nn	nn	np	np	nn	np	nn	nn	nn	nn	np	nn	np	nn	np	np	nn	np	np	np	nn	nn	nn	nn	nn	np	np	nn	np	nn	nn	nn	np	nn	nn
Chr09N_292555	<nnxnp>	{-1}	nn	nn	np	np	nn	nn	np	np	np	np	nn	nn	nn	nn	np	np	nn	np	nn	nn	nn	nn	np	nn	np	nn	np	np	nn	np	np	np	nn	nn	nn	nn	nn	np	np	nn	np	nn	nn	nn	np	nn	nn
Chr09N_2922399	<lmxll>	{1-}	ll	ll	ll	ll	lm	lm	ll	lm	ll	lm	ll	ll	ll	lm	lm	ll	lm	ll	lm	lm	lm	lm	ll	lm	lm	ll	lm	lm	ll	ll	lm	ll	ll	ll	ll	ll	lm	ll	lm	ll	lm	lm	lm	ll	ll	ll	ll
Chr09N_3021715	<hkxhk>	{00}	kk	kk	kk	hk	kk	kk	hk	hk	hk	hh	kk	kk	kk	hk	hh	hk	kk	hk	kk	kk	hk	hk	kk	hk	hh	kk	hh	hh	kk	hk	hh	hk	kk	kk	kk	kk	hk	hk	hk	hk	hh	hk	kk	kk	hk	kk	kk
Chr09N_2583234	<nnxnp>	{-1}	nn	nn	np	np	nn	nn	np	np	np	np	nn	nn	nn	nn	np	np	nn	np	nn	nn	nn	nn	np	nn	np	nn	np	np	nn	np	np	np	nn	nn	nn	nn	nn	np	np	np	np	nn	nn	nn	np	nn	nn
Chr09N_3893676	<lmxll>	{1-}	ll	ll	--	ll	ll	lm	ll	lm	ll	lm	ll	ll	ll	lm	lm	ll	--	ll	ll	ll	lm	lm	ll	ll	lm	ll	lm	lm	ll	ll	lm	ll	ll	ll	ll	ll	lm	ll	lm	ll	ll	lm	ll	ll	ll	ll	ll
Chr09N_7209264	<hkxhk>	{11}	hk	hh	hh	kk	hh	hk	hk	kk	hk	hk	hh	hh	hh	hk	kk	hh	hk	hk	hh	hk	kk	kk	kk	kk	kk	hh	kk	kk	hk	hk	kk	hk	hh	hh	hk	hh	hk	hk	kk	kk	kk	hk	hk	hk	hk	hh	hh
Chr09N_10838699	<nnxnp>	{-1}	np	nn	nn	np	nn	nn	nn	np	np	nn	nn	nn	nn	nn	np	nn	nn	np	nn	nn	nn	np	np	np	np	nn	np	np	nn	np	np	np	nn	nn	nn	nn	nn	np	np	np	np	nn	nn	nn	np	nn	nn
Chr09N_15527941	<nnxnp>	{-1}	np	nn	nn	np	nn	nn	nn	np	np	nn	nn	nn	nn	nn	np	nn	nn	np	nn	nn	nn	np	np	np	np	nn	np	np	nn	np	np	np	nn	nn	nn	nn	nn	np	np	np	np	nn	nn	nn	np	nn	nn
Chr09N_14161097	<lmxll>	{1-}	ll	lm	ll	ll	ll	lm	lm	lm	ll	ll	ll	lm	lm	ll	lm	ll	lm	lm	lm	lm	lm	lm	ll	lm	lm	ll	lm	lm	lm	ll	lm	ll	ll	ll	lm	ll	lm	ll	lm	ll	ll	lm	ll	ll	ll	ll	ll
Chr09N_12236999	<nnxnp>	{-1}	np	nn	nn	np	nn	nn	np	np	np	nn	nn	nn	nn	nn	np	nn	nn	np	nn	nn	nn	np	np	np	np	nn	np	np	nn	np	np	np	nn	nn	nn	nn	nn	np	np	np	np	nn	nn	nn	np	nn	nn
Chr09N_5554427	<hkxhk>	{00}	hk	kk	kk	hk	kk	hk	hh	hk	hk	kk	kk	kk	kk	kk	hh	hk	hk	hk	kk	hk	hk	hk	hk	hk	hh	kk	hh	hk	hk	hk	hh	hk	kk	hk	hk	kk	hk	hk	hk	hk	hh	hk	kk	kk	kk	kk	kk
Chr09N_5353489	<nnxnp>	{-1}	np	nn	nn	np	nn	nn	np	np	np	nn	nn	nn	nn	nn	np	np	nn	np	nn	nn	nn	nn	np	nn	np	nn	np	np	nn	np	np	np	nn	nn	nn	nn	nn	np	np	np	np	nn	nn	nn	np	nn	nn
Chr09N_13649669	<lmxll>	{1-}	ll	ll	ll	ll	ll	lm	ll	lm	ll	ll	ll	ll	ll	ll	lm	ll	lm	ll	ll	lm	lm	lm	ll	lm	lm	ll	lm	lm	lm	ll	lm	ll	ll	ll	lm	ll	lm	ll	lm	ll	lm	lm	ll	ll	ll	ll	ll
Chr09N_5613056	<nnxnp>	{-1}	np	nn	nn	np	nn	nn	np	np	np	nn	nn	nn	nn	nn	np	np	nn	np	nn	nn	nn	nn	np	nn	np	nn	np	np	nn	np	np	np	nn	nn	nn	nn	nn	np	np	np	np	nn	nn	nn	np	nn	nn
Chr09N_4905055	<hkxhk>	{11}	hk	hh	hh	hk	hh	hk	hk	kk	kk	hh	hh	hk	hh	hk	hk	hk	hk	hk	hk	hk	hk	hk	hk	kk	kk	hh	kk	kk	hk	hk	kk	hk	hh	hk	hk	hh	hk	hk	hk	hk	kk	hk	hk	hh	hk	hh	hh
Chr09N_10502747	<lmxll>	{1-}	ll	ll	ll	ll	ll	lm	ll	lm	ll	ll	ll	ll	ll	ll	ll	ll	lm	ll	ll	lm	lm	lm	ll	lm	lm	ll	lm	lm	lm	ll	lm	ll	ll	ll	lm	ll	lm	ll	lm	ll	lm	lm	ll	ll	ll	ll	ll
Chr09N_11752148	<lmxll>	{1-}	ll	ll	ll	ll	ll	lm	lm	lm	ll	ll	ll	ll	ll	ll	lm	ll	lm	ll	ll	lm	lm	lm	ll	lm	lm	ll	lm	lm	lm	ll	lm	ll	ll	ll	lm	ll	lm	ll	lm	ll	lm	lm	ll	ll	ll	ll	ll
Chr09N_11188949	<nnxnp>	{-1}	np	nn	nn	nn	nn	nn	np	np	np	nn	nn	nn	nn	nn	np	nn	nn	np	nn	nn	nn	np	nn	np	np	nn	np	np	nn	np	np	np	nn	nn	nn	nn	nn	np	np	np	nn	nn	nn	nn	np	nn	nn
Chr09N_11722204	<lmxll>	{1-}	ll	ll	ll	ll	ll	lm	ll	lm	ll	ll	ll	ll	ll	ll	lm	ll	lm	ll	ll	lm	lm	lm	ll	--	lm	ll	lm	lm	lm	ll	lm	ll	ll	ll	lm	ll	lm	ll	lm	ll	lm	lm	ll	ll	ll	ll	ll
Chr09N_5383734	<nnxnp>	{-1}	np	np	nn	np	nn	np	np	np	--	nn	nn	nn	nn	nn	np	np	nn	np	nn	nn	nn	nn	np	nn	np	nn	np	np	nn	np	np	np	nn	np	nn	nn	nn	np	np	np	np	nn	nn	nn	np	nn	nn
Chr09N_18308806	<lmxll>	{1-}	ll	ll	ll	ll	ll	--	ll	lm	ll	ll	ll	ll	ll	ll	ll	lm	lm	ll	ll	lm	lm	lm	ll	lm	lm	ll	ll	lm	lm	ll	lm	ll	ll	ll	lm	ll	lm	ll	lm	ll	--	lm	ll	ll	ll	ll	ll
Chr09N_21534260	<lmxll>	{1-}	ll	ll	lm	ll	ll	lm	ll	lm	lm	ll	lm	ll	ll	ll	ll	lm	lm	ll	ll	lm	lm	lm	ll	lm	lm	ll	ll	lm	lm	lm	lm	ll	ll	ll	lm	ll	lm	ll	lm	ll	ll	ll	ll	ll	ll	ll	ll
Chr09N_33217811	<hkxhk>	{11}	hk	hh	hh	hk	hh	kk	hk	kk	kk	hh	hk	hk	hh	hh	hk	hk	kk	hk	kk	hk	hh	kk	hh	kk	hk	hh	hh	hh	kk	kk	kk	hk	hh	hk	kk	hk	hk	hk	hk	hk	hh	hh	hk	hh	hk	hk	kk
Chr09N_25143204	<lmxll>	{1-}	ll	ll	ll	ll	ll	lm	ll	lm	lm	ll	lm	ll	ll	ll	ll	lm	lm	ll	ll	lm	lm	lm	ll	lm	lm	ll	ll	lm	lm	lm	lm	ll	ll	ll	lm	ll	ll	ll	lm	ll	ll	ll	lm	ll	ll	ll	ll
Chr09N_25729267	<lmxll>	{1-}	ll	ll	ll	ll	ll	lm	ll	lm	lm	ll	lm	ll	ll	ll	ll	lm	lm	ll	ll	lm	lm	lm	ll	lm	lm	ll	ll	lm	lm	lm	lm	ll	ll	ll	lm	ll	ll	ll	lm	ll	ll	ll	lm	ll	ll	lm	ll
Chr09N_73253410	<hkxhk>	{00}	hk	kk	kk	kk	hk	hh	hk	hh	hh	kk	hk	hk	kk	kk	hk	hk	hh	hh	hk	hk	kk	hh	kk	hh	hk	hk	kk	kk	hh	hk	hk	hk	hk	kk	hh	kk	hh	kk	hh	hk	kk	kk	hk	kk	kk	hk	hh
Chr09N_36527636	<nnxnp>	{-1}	np	nn	nn	np	nn	np	np	np	np	nn	nn	np	nn	nn	np	nn	nn	np	nn	nn	nn	np	nn	np	nn	np	np	nn	np	np	np	np	nn	nn	np	np	np	np	np	np	nn	nn	nn	nn	np	nn	np
Chr09N_56704372	<lmxll>	{0-}	ll	lm	ll	lm	lm	ll	lm	ll	ll	lm	ll	lm	lm	lm	lm	ll	ll	lm	ll	lm	--	ll	lm	ll	ll	ll	lm	ll	ll	ll	ll	lm	ll	lm	ll	lm	lm	lm	ll	--	lm	lm	ll	lm	lm	ll	ll
Chr09N_29852424	<nnxnp>	{-1}	np	np	nn	nn	nn	np	np	np	np	nn	np	np	nn	nn	np	nn	nn	np	nn	nn	nn	np	nn	np	nn	np	nn	nn	np	np	np	np	nn	nn	np	np	np	np	np	np	nn	np	nn	np	np	nn	np
Chr09N_74591524	<lmxll>	{1-}	ll	lm	ll	ll	ll	lm	lm	lm	lm	ll	lm	lm	ll	ll	lm	lm	lm	lm	lm	lm	ll	lm	ll	lm	lm	ll	ll	lm	lm	lm	lm	ll	lm	ll	lm	ll	ll	ll	lm	ll	lm	ll	lm	ll	ll	lm	lm
Chr09N_63567443	<hkxhk>	{11}	hk	hk	hk	hh	hh	kk	hk	kk	kk	hh	hk	hk	hh	hh	hk	hk	kk	kk	hk	kk	hk	kk	hh	kk	hk	hk	hk	hk	kk	kk	kk	hk	hk	hh	kk	hk	hk	hk	hk	hk	hh	hh	hk	hh	hh	hk	kk
Chr09N_51682240	<nnxnp>	{-1}	nn	nn	nn	nn	nn	np	np	np	np	nn	nn	np	nn	nn	np	nn	--	np	np	nn	nn	np	nn	np	nn	np	nn	nn	np	np	np	np	nn	np	np	np	np	nn	np	nn	nn	nn	nn	nn	np	np	np
Chr09N_34133925	<hkxhk>	{11}	hk	hh	hk	hk	hh	kk	hk	kk	kk	hh	hk	hk	hh	hh	hk	hk	kk	kk	hk	hk	hk	kk	hk	kk	hk	hh	hh	hk	kk	kk	kk	hk	hk	hk	kk	hk	hk	hk	hk	hk	hk	hh	hk	hk	hh	hk	kk
Chr09N_55067840	<hkxhk>	{11}	hk	hh	hk	hk	hh	kk	hk	hk	kk	hk	hk	hk	hh	hh	hk	hk	kk	kk	hk	kk	hh	kk	hh	kk	hk	hk	hh	hk	kk	kk	kk	hk	hk	hk	kk	hk	hk	hh	hh	kk	--	hh	hk	hh	hh	hk	kk
Chr09N_33579946	<nnxnp>	{-0}	nn	np	nn	np	np	nn	nn	nn	nn	np	np	nn	np	np	nn	np	nn	nn	np	nn	nn	nn	np	nn	np	nn	np	np	nn	nn	nn	nn	np	np	nn	nn	nn	np	nn	nn	--	np	np	np	np	np	nn
Chr09N_64783914	<lmxll>	{1-}	ll	ll	ll	ll	ll	lm	ll	lm	lm	ll	lm	ll	ll	ll	ll	lm	lm	lm	lm	lm	ll	lm	ll	lm	lm	ll	ll	lm	lm	lm	lm	ll	lm	ll	lm	ll	ll	ll	ll	ll	ll	ll	lm	ll	ll	lm	lm
Chr09N_45153730	<hkxhk>	{11}	hk	hk	hh	hk	hk	kk	hk	kk	kk	hh	hk	hk	hh	hh	hk	hk	kk	kk	hk	hk	hk	kk	hk	kk	hk	hk	hk	hk	kk	kk	kk	hk	hk	hk	kk	kk	hk	hh	hk	hk	hh	hh	hk	hk	hh	hk	kk
Chr09N_56444760	<lmxll>	{1-}	ll	ll	lm	ll	ll	lm	ll	lm	lm	ll	lm	ll	ll	ll	ll	lm	lm	lm	lm	lm	ll	lm	ll	lm	lm	ll	ll	lm	lm	lm	lm	ll	lm	ll	lm	ll	ll	ll	ll	ll	ll	ll	lm	ll	ll	lm	lm
Chr09N_51744395	<lmxll>	{1-}	ll	ll	ll	ll	ll	lm	ll	lm	lm	ll	lm	ll	ll	ll	ll	lm	lm	lm	lm	lm	ll	lm	ll	lm	lm	ll	ll	lm	lm	lm	lm	ll	lm	ll	lm	ll	ll	ll	ll	ll	ll	ll	lm	ll	ll	lm	lm
Chr09N_63913985	<nnxnp>	{-1}	np	nn	nn	nn	--	np	np	np	np	nn	nn	np	nn	nn	np	nn	np	np	nn	np	nn	np	nn	np	nn	np	nn	nn	np	np	np	np	nn	nn	np	np	np	nn	np	np	nn	nn	nn	nn	nn	nn	np
Chr09N_50345946	<hkxhk>	{11}	hk	hk	hh	hh	hh	kk	hk	kk	kk	hk	hk	hk	hh	hh	hk	hk	hk	kk	hk	kk	hk	kk	hh	kk	hk	hk	hk	hk	kk	kk	kk	hk	hk	hk	kk	kk	hk	hh	kk	hk	hk	hh	hk	hk	hk	hk	kk
Chr09N_78731224	<lmxll>	{1-}	ll	ll	ll	ll	ll	lm	ll	lm	lm	ll	lm	ll	ll	ll	ll	lm	lm	lm	lm	lm	ll	lm	ll	lm	lm	ll	ll	lm	lm	lm	lm	ll	lm	ll	lm	ll	ll	ll	ll	ll	ll	ll	lm	ll	ll	lm	lm
Chr09N_35731708	<nnxnp>	{-1}	np	nn	nn	nn	nn	np	np	np	np	nn	nn	np	nn	nn	np	nn	np	np	nn	nn	nn	np	nn	np	nn	np	nn	nn	np	np	np	np	nn	nn	np	np	np	nn	np	np	nn	nn	nn	nn	nn	nn	np
Chr09N_49994233	<hkxhk>	{11}	hk	hh	hh	hh	hh	kk	hk	kk	kk	hk	hk	hk	hk	hh	hk	hk	kk	kk	hk	kk	hh	kk	hh	kk	hk	hk	hk	hk	kk	kk	kk	hk	hk	hk	kk	hk	hk	hh	hk	hk	hh	hh	kk	hh	hh	hk	kk
Chr09N_64844256	<nnxnp>	{-1}	np	nn	nn	nn	nn	np	np	np	np	nn	nn	np	nn	nn	np	nn	np	np	nn	np	nn	np	nn	np	nn	np	nn	nn	np	np	np	np	nn	nn	np	np	np	nn	np	nn	nn	nn	nn	nn	nn	nn	np
Chr09N_53178963	<lmxll>	{1-}	ll	ll	ll	ll	ll	lm	ll	lm	lm	ll	lm	ll	ll	ll	ll	ll	lm	lm	lm	lm	ll	lm	ll	lm	lm	ll	ll	lm	lm	lm	lm	ll	lm	ll	lm	ll	ll	ll	ll	ll	ll	ll	lm	ll	ll	lm	lm
Chr09N_61738424	<nnxnp>	{-1}	np	nn	nn	nn	nn	np	np	np	np	nn	nn	np	nn	nn	np	nn	np	np	nn	nn	nn	np	nn	np	nn	np	nn	nn	np	np	np	np	nn	nn	np	np	np	nn	nn	np	nn	nn	nn	nn	nn	nn	np
Chr09N_57854910	<lmxll>	{1-}	ll	ll	ll	ll	ll	lm	ll	lm	lm	ll	lm	ll	ll	ll	ll	lm	lm	lm	lm	lm	ll	lm	ll	lm	lm	ll	ll	lm	lm	lm	lm	ll	lm	ll	lm	ll	ll	ll	ll	ll	ll	ll	lm	ll	ll	lm	lm
Chr09N_34060418	<nnxnp>	{-1}	np	nn	nn	nn	nn	np	np	np	np	nn	nn	np	nn	nn	np	nn	np	np	nn	nn	nn	np	nn	np	nn	np	nn	nn	np	np	np	np	nn	nn	np	np	np	nn	np	np	nn	nn	nn	nn	nn	nn	np
Chr09N_50513837	<nnxnp>	{-1}	np	nn	nn	nn	nn	np	np	np	np	nn	nn	np	nn	nn	np	nn	np	np	nn	nn	nn	nn	nn	np	nn	np	nn	nn	np	np	np	np	nn	nn	np	np	np	nn	np	np	nn	nn	nn	nn	nn	nn	np
Chr09N_77276413	<lmxll>	{1-}	ll	ll	ll	ll	ll	lm	ll	lm	lm	ll	lm	ll	ll	ll	ll	lm	lm	lm	lm	lm	ll	lm	ll	lm	lm	ll	ll	lm	lm	lm	lm	ll	lm	ll	lm	ll	ll	ll	ll	ll	ll	ll	lm	ll	ll	lm	lm
Chr09N_52622697	<nnxnp>	{-1}	np	nn	nn	nn	nn	np	np	np	np	nn	nn	np	nn	nn	np	nn	np	np	nn	nn	nn	nn	nn	np	nn	np	nn	nn	np	np	np	np	nn	nn	np	np	np	nn	np	np	nn	nn	nn	nn	nn	nn	np
Chr09N_74310978	<hkxhk>	{00}	hk	kk	kk	kk	kk	hh	hk	hk	hh	kk	hk	hk	kk	kk	hk	hk	hh	hh	hk	hk	kk	hh	kk	hh	hk	hk	kk	hk	hk	hk	hk	hk	hk	kk	hh	hk	hk	kk	hk	hk	kk	kk	hk	kk	kk	hk	hh
Chr09N_38334136	<nnxnp>	{-1}	np	nn	nn	nn	nn	np	np	np	np	nn	nn	np	nn	nn	np	nn	nn	np	nn	nn	nn	np	nn	np	nn	nn	nn	nn	np	np	nn	np	nn	nn	np	np	np	nn	np	nn	nn	nn	nn	nn	nn	nn	np
Chr09N_65645634	<lmxll>	{1-}	ll	ll	ll	lm	ll	lm	lm	lm	lm	ll	lm	lm	ll	ll	ll	lm	ll	ll	lm	lm	lm	lm	lm	lm	lm	ll	ll	lm	lm	lm	lm	ll	lm	ll	lm	ll	ll	lm	ll	ll	ll	ll	lm	ll	ll	lm	lm
Chr09N_83671481	<hkxhk>	{11}	hk	hh	hh	hk	hh	kk	kk	kk	kk	hh	hk	hk	hk	hk	hh	hk	kk	hk	hk	kk	hk	hk	hk	kk	hk	hk	hh	hk	hk	kk	kk	hk	hk	hk	kk	hk	kk	hh	kk	hk	hk	hk	hk	hh	hh	hk	kk
Chr09N_88145146	<nnxnp>	{-1}	np	nn	nn	nn	nn	np	np	np	np	nn	nn	np	np	np	nn	nn	np	np	nn	nn	nn	nn	nn	np	nn	np	nn	nn	np	np	nn	np	nn	nn	np	np	np	nn	np	np	np	nn	nn	nn	nn	nn	np
Chr09N_88087657	<lmxll>	{1-}	ll	ll	ll	ll	ll	lm	lm	lm	lm	ll	lm	ll	ll	ll	ll	lm	lm	lm	lm	lm	ll	ll	ll	lm	lm	ll	ll	lm	ll	ll	lm	ll	lm	ll	lm	ll	ll	ll	lm	ll	ll	ll	lm	ll	ll	lm	lm
Chr09N_89132127	<hkxhk>	{00}	kk	kk	hk	kk	kk	hh	hh	hh	hh	kk	hk	hk	kk	hk	kk	hk	hh	hh	hk	hk	kk	kk	kk	hh	hk	hh	kk	hh	hk	hk	hh	hk	hk	kk	hh	kk	hk	kk	hk	hk	hh	kk	kk	kk	hk	hk	hh
Chr09N_91602170	<nnxnp>	{-1}	nn	nn	nn	np	nn	np	np	np	np	nn	nn	np	np	np	nn	nn	np	np	nn	nn	nn	nn	nn	np	np	np	nn	nn	np	np	np	np	np	nn	nn	np	np	nn	np	np	np	np	nn	nn	nn	nn	np
Chr09N_92775296	<nnxnp>	{-1}	nn	nn	nn	nn	nn	np	np	np	np	nn	nn	np	np	np	nn	nn	np	np	nn	nn	nn	nn	nn	np	nn	np	nn	np	np	np	np	np	nn	nn	nn	np	np	nn	np	np	np	nn	nn	nn	nn	nn	np
Chr09N_93457508	<lmxll>	{1-}	ll	ll	lm	ll	ll	lm	lm	lm	lm	ll	lm	ll	ll	ll	ll	lm	lm	lm	lm	lm	ll	ll	ll	lm	lm	ll	ll	ll	ll	ll	lm	ll	lm	ll	lm	ll	ll	ll	ll	ll	ll	ll	lm	ll	lm	lm	lm
Chr09N_92967093	<nnxnp>	{-1}	nn	nn	nn	nn	nn	np	np	np	np	nn	nn	np	np	np	nn	nn	np	np	nn	nn	nn	nn	nn	np	nn	nn	nn	np	np	np	np	np	nn	nn	nn	np	np	nn	np	np	np	nn	nn	nn	nn	nn	np
Chr09N_94515623	<lmxll>	{1-}	ll	ll	lm	ll	ll	ll	lm	lm	lm	ll	lm	lm	ll	ll	ll	lm	lm	lm	lm	lm	ll	ll	ll	lm	lm	lm	ll	ll	ll	ll	lm	ll	lm	lm	lm	ll	ll	ll	ll	ll	ll	ll	lm	ll	lm	lm	lm
Chr09N_92897038	<nnxnp>	{-1}	nn	nn	nn	nn	nn	np	np	nn	np	nn	nn	np	np	np	nn	nn	np	np	nn	nn	nn	nn	nn	np	nn	nn	nn	np	np	np	np	np	nn	nn	nn	np	nn	nn	np	np	np	nn	nn	nn	nn	nn	np
Chr09N_93747497	<nnxnp>	{-1}	nn	nn	nn	nn	nn	np	np	np	nn	nn	nn	np	np	np	nn	nn	np	np	nn	nn	nn	nn	nn	np	nn	nn	nn	np	np	np	np	np	nn	nn	nn	np	np	nn	np	np	np	nn	nn	nn	nn	nn	np
Chr09N_95571027	<lmxll>	{1-}	ll	ll	lm	ll	ll	lm	lm	ll	lm	ll	lm	lm	ll	lm	ll	lm	lm	lm	lm	ll	ll	ll	ll	lm	lm	ll	ll	ll	ll	ll	lm	ll	lm	lm	lm	ll	ll	ll	ll	ll	ll	ll	lm	ll	lm	lm	lm
Chr09N_95728936	<lmxll>	{1-}	ll	ll	lm	ll	ll	lm	lm	lm	lm	ll	lm	lm	ll	lm	ll	lm	lm	lm	lm	ll	ll	ll	ll	lm	lm	ll	ll	ll	ll	ll	lm	ll	lm	lm	lm	lm	ll	ll	ll	ll	ll	ll	lm	ll	lm	lm	lm
Chr09N_98362747	<nnxnp>	{-1}	nn	nn	np	nn	nn	np	np	np	np	nn	nn	np	np	np	nn	nn	nn	np	nn	nn	nn	nn	nn	nn	nn	nn	nn	np	np	np	np	np	nn	nn	nn	np	np	nn	nn	np	np	nn	nn	nn	nn	nn	np
Chr09N_95945765	<nnxnp>	{-1}	nn	nn	np	nn	nn	np	np	np	np	nn	nn	np	np	np	np	nn	--	np	nn	nn	nn	nn	nn	np	nn	nn	nn	np	np	np	np	np	np	nn	np	np	np	nn	nn	np	np	nn	nn	nn	nn	nn	np
Chr09N_99691409	<lmxll>	{1-}	ll	ll	lm	ll	ll	lm	lm	lm	lm	ll	lm	lm	ll	lm	ll	lm	lm	lm	lm	ll	ll	ll	ll	lm	lm	ll	ll	ll	ll	ll	lm	ll	lm	lm	lm	lm	ll	ll	lm	ll	ll	ll	lm	ll	lm	lm	lm
Chr09N_99805032	<nnxnp>	{-1}	nn	nn	nn	nn	nn	nn	--	np	np	nn	nn	np	np	np	nn	nn	nn	np	nn	nn	nn	nn	nn	nn	nn	nn	nn	np	np	np	np	np	nn	nn	nn	np	np	nn	nn	np	np	nn	nn	nn	nn	nn	np
Chr09N_101819554	<lmxll>	{1-}	ll	ll	lm	ll	ll	lm	lm	lm	lm	ll	lm	lm	ll	lm	ll	lm	lm	lm	lm	ll	ll	ll	ll	lm	lm	ll	ll	ll	ll	ll	lm	ll	lm	lm	lm	lm	ll	ll	lm	ll	ll	ll	lm	ll	lm	lm	lm
Chr09N_107325035	<hkxhk>	{11}	hh	hk	kk	hh	hh	kk	kk	kk	kk	hk	hk	kk	hk	kk	hk	hk	hk	kk	hk	hk	hh	hh	hh	hk	kk	hh	hh	hk	hk	hk	kk	hk	kk	hk	hk	kk	hk	hh	hk	hk	hk	hk	kk	hk	hk	hk	hk
Chr09N_101849245	<nnxnp>	{-1}	nn	nn	np	nn	nn	np	np	np	np	nn	nn	np	np	np	nn	nn	nn	np	nn	nn	nn	nn	nn	nn	nn	nn	nn	np	np	np	np	np	np	nn	nn	np	np	nn	nn	np	np	nn	np	nn	nn	nn	np
Chr09N_100411077	<lmxll>	{1-}	ll	ll	lm	ll	ll	lm	lm	lm	lm	ll	lm	lm	lm	lm	ll	lm	ll	lm	lm	ll	ll	lm	ll	lm	lm	ll	ll	ll	ll	ll	lm	lm	lm	lm	lm	lm	ll	ll	lm	ll	ll	ll	lm	lm	lm	lm	lm
Chr09N_107091556	<nnxnp>	{-1}	nn	nn	np	nn	nn	np	np	np	np	np	nn	np	np	np	nn	nn	nn	np	nn	nn	nn	nn	nn	nn	nn	nn	nn	np	np	np	np	np	np	nn	nn	np	np	nn	nn	np	np	nn	np	nn	nn	nn	nn
Chr09N_102895618	<hkxhk>	{11}	hk	hk	hk	hh	hh	kk	kk	kk	kk	hk	hk	kk	hk	kk	hh	hk	kk	kk	hk	hh	hh	hk	hh	hk	hk	hh	hh	hk	hh	hk	kk	hk	kk	hk	hk	kk	hk	hh	hk	hk	kk	hk	kk	hh	hk	hh	hh
Chr09N_107274996	<nnxnp>	{-1}	nn	nn	np	nn	nn	np	np	np	np	np	nn	np	np	np	nn	nn	nn	np	nn	nn	nn	nn	nn	nn	nn	nn	nn	np	np	np	np	np	np	nn	nn	np	np	nn	nn	np	np	nn	np	nn	nn	nn	nn
Chr09N_107843288	<nnxnp>	{-1}	nn	nn	np	nn	nn	np	np	np	np	np	nn	np	np	np	nn	nn	nn	np	nn	nn	nn	nn	nn	nn	nn	nn	nn	np	np	np	np	np	np	nn	nn	np	np	nn	nn	np	np	nn	np	nn	nn	nn	nn
Chr09N_107879053	<lmxll>	{1-}	ll	ll	lm	ll	ll	lm	lm	lm	lm	ll	lm	lm	ll	lm	ll	lm	lm	lm	lm	ll	ll	ll	ll	lm	lm	ll	ll	ll	ll	lm	lm	ll	lm	lm	lm	lm	ll	ll	lm	ll	lm	ll	lm	ll	lm	ll	lm
Chr09N_106428348	<nnxnp>	{-1}	nn	nn	np	nn	nn	np	np	nn	np	np	nn	np	np	np	nn	nn	nn	np	nn	nn	nn	nn	nn	nn	nn	nn	nn	np	nn	np	np	np	np	nn	nn	np	np	nn	nn	np	np	nn	np	nn	nn	nn	nn
Chr09N_100945427	<lmxll>	{1-}	ll	ll	lm	ll	ll	lm	lm	lm	--	ll	lm	lm	ll	lm	ll	lm	lm	lm	lm	lm	ll	ll	ll	lm	lm	ll	ll	lm	ll	ll	lm	ll	lm	lm	lm	lm	ll	ll	lm	ll	ll	ll	lm	ll	lm	lm	lm
Chr09N_106833293	<nnxnp>	{-1}	nn	nn	np	nn	nn	np	np	np	np	np	nn	np	np	np	nn	nn	nn	np	nn	nn	np	nn	nn	nn	nn	nn	nn	np	np	np	np	np	np	nn	nn	np	np	nn	nn	np	np	nn	np	np	nn	np	nn
Chr09N_78238808	<hkxhk>	{11}	hh	hh	kk	hk	hh	kk	kk	hk	kk	hk	hk	hk	kk	kk	hh	hk	hk	kk	hk	hk	hh	hh	hh	hk	hk	hh	hk	hk	hk	hk	kk	hk	kk	kk	hh	kk	hk	hh	hk	hk	hk	hh	hk	hh	hk	hk	hk
Chr09N_116022568	<nnxnp>	{-1}	nn	nn	np	nn	nn	np	nn	np	np	np	nn	np	np	np	nn	nn	nn	np	nn	nn	nn	nn	nn	nn	nn	nn	np	np	np	np	np	np	np	np	nn	np	np	nn	nn	np	np	nn	np	nn	nn	np	nn
Chr09N_112826051	<lmxll>	{1-}	ll	lm	lm	ll	ll	lm	lm	lm	lm	ll	lm	ll	lm	lm	ll	--	lm	lm	lm	lm	ll	ll	ll	lm	lm	ll	ll	ll	ll	ll	lm	lm	lm	lm	ll	lm	ll	ll	lm	lm	ll	lm	ll	ll	lm	ll	lm
Chr09N_119376625	<nnxnp>	{-1}	nn	nn	np	nn	nn	np	np	np	np	np	nn	np	np	np	nn	nn	nn	np	nn	nn	nn	nn	nn	nn	nn	nn	np	np	nn	np	np	np	np	np	nn	np	np	nn	nn	np	np	nn	np	np	nn	np	nn
Chr09N_119243899	<nnxnp>	{-1}	nn	nn	np	nn	nn	np	np	np	np	np	nn	np	np	np	nn	nn	nn	np	nn	nn	nn	nn	nn	nn	nn	nn	np	np	nn	np	np	np	np	np	nn	np	np	nn	nn	np	np	nn	np	np	nn	np	nn
Chr09N_118558657	<lmxll>	{1-}	ll	ll	lm	lm	ll	lm	ll	ll	lm	lm	lm	ll	lm	lm	ll	lm	lm	lm	lm	lm	ll	ll	lm	lm	lm	ll	ll	ll	ll	ll	ll	lm	lm	lm	ll	lm	ll	ll	lm	ll	ll	lm	lm	lm	lm	ll	lm
Chr09N_105780989	<nnxnp>	{-1}	nn	nn	np	nn	nn	np	np	np	np	np	nn	np	nn	np	nn	np	nn	np	nn	nn	nn	nn	np	nn	nn	nn	np	np	nn	np	np	np	np	np	nn	np	np	nn	nn	np	nn	nn	np	np	np	np	nn
Chr09N_105805176	<nnxnp>	{-1}	nn	nn	np	nn	nn	np	np	np	np	np	nn	np	nn	np	nn	np	nn	np	nn	nn	nn	np	np	nn	nn	nn	np	np	nn	np	np	np	np	np	nn	np	np	nn	nn	--	nn	nn	np	np	np	np	nn
Chr09N_105853470	<nnxnp>	{-1}	nn	nn	np	nn	nn	np	np	np	np	np	nn	np	nn	np	nn	np	nn	np	nn	nn	nn	nn	np	nn	nn	nn	np	np	nn	np	np	np	np	np	nn	np	np	nn	nn	np	nn	nn	np	np	np	np	nn
Chr09N_105821680	<nnxnp>	{-1}	np	nn	nn	nn	nn	np	np	nn	np	np	nn	np	nn	np	nn	np	nn	np	nn	nn	nn	nn	--	nn	nn	nn	np	np	nn	np	np	np	np	np	nn	np	np	nn	nn	nn	nn	nn	np	np	np	np	nn
Chr09N_121988706	<lmxll>	{1-}	ll	ll	lm	ll	ll	lm	ll	lm	lm	--	lm	lm	lm	lm	ll	lm	--	lm	lm	lm	lm	ll	ll	lm	lm	ll	ll	ll	lm	lm	lm	ll	lm	lm	ll	lm	ll	ll	lm	ll	lm	lm	ll	ll	lm	ll	lm
[truncated: 294 more columns]
