# Supplementary material for: Quantitative Trait Loci for Freezing Tolerance in a Lowland x Upland Switchgrass Population
Source: Front Plant Sci. 2019 Mar 29;10:372. doi: 10.3389/fpls.2019.00372 (PMC6450214; doi:10.3389/fpls.2019.00372)
Supplement: TABLE S2 — The genetic map of 1618 markers in 18 linkage groups. The physical distance is in base pairs (bp) and map distance are in Kosambi map units (cM). The markers are grouped by chromosomes. [file Table_2.XLSX]

## Sheet: Supplemental Table 2
Chromosome/group	Physical position (bp)	Genetic position (cM)
group 1K
Chr01K	1989544	0
Chr01K	731672	3.103
Chr01K	907961	6.975
Chr01K	1810592	10.384
Chr01K	3081465	12.999
Chr01K	2933387	16.379
Chr01K	3557684	19.769
Chr01K	3572036	22.855
Chr01K	3592354	25.48
Chr01K	4082188	28.328
Chr01K	4493384	31.538
Chr01K	6506280	33.116
Chr01K	6583381	37.273
Chr01K	9116738	40.667
Chr01K	8626785	44.757
Chr01K	8438874	50.622
Chr01K	64953406	54.21
Chr01K	68527463	56.856
Chr01K	9629343	59.357
Chr01K	71061433	61.99
Chr01K	65581786	64.398
Chr01K	70299102	65.908
Chr01K	71471827	68.816
Chr01K	70134445	71.989
Chr01K	72735210	76.587
Chr01K	72491227	78.996
Chr01K	74829362	80.899
Chr01K	69124605	82.077
Chr01K	72928703	82.879
Chr01K	71981226	86.262
Chr01K	74524705	87.331
Chr01K	75114366	89.161
Chr01K	69432678	91.756
Chr01K	68944520	93.125
Chr01K	75426757	93.234
Chr01K	74698832	95.152
Chr01K	72219248	96.787
Chr01K	70646180	98.062
Chr01K	75775891	101.358
Chr01K	76985947	102.599
Chr01K	73352905	102.782
Chr01K	77112522	107.243
Chr01K	77981042	110.584
Chr01K	77573151	118.932
Chr01K	78264223	119.404
Chr01K	78478634	121.013
Chr01K	77417414	125.187
Chr01K	79852909	133.436
group 1N
Chr01N	348077	0
Chr01N	1323740	5.455
Chr01N	1364734	9.426
Chr01N	2068236	12.299
Chr01N	1307586	14.144
Chr01N	1240032	16.146
Chr01N	3130650	17.878
Chr01N	2442880	21.376
Chr01N	2641210	23.011
Chr01N	2258742	23.641
Chr01N	3389268	27.358
Chr01N	5073789	29.189
Chr01N	2104636	29.717
Chr01N	4438312	30.974
Chr01N	4012914	32.444
Chr01N	4470759	34.008
Chr01N	4937352	35.813
Chr01N	4529057	37.691
Chr01N	5206929	38.174
Chr01N	5991259	39.203
Chr01N	4998939	39.479
Chr01N	6610660	40.518
Chr01N	6012028	41.478
Chr01N	6698948	42.685
Chr01N	7045194	43.753
Chr01N	7673097	44.867
Chr01N	4613045	45.024
Chr01N	7741242	46.694
Chr01N	8348462	47.818
Chr01N	8509526	48.803
Chr01N	8380348	50.188
Chr01N	9059821	51.989
Chr01N	14757024	53.498
Chr01N	11384858	54.439
Chr01N	4511191	54.672
Chr01N	16688147	55.95
Chr01N	15721904	56.893
Chr01N	27003317	57.657
Chr01N	31905166	58.719
Chr01N	28616298	59.856
Chr01N	31732499	60.795
Chr01N	35850913	61.531
Chr01N	34871733	61.884
Chr01N	34846892	62.484
Chr01N	28717689	62.941
Chr01N	31308579	63.867
Chr01N	56626850	65.253
Chr01N	32773213	66.316
Chr01N	5746410	66.494
Chr01N	34681075	67.744
Chr01N	19428507	68.589
Chr01N	15705750	70.184
Chr01N	25447514	72.292
Chr01N	15385440	72.879
Chr01N	68877208	74.101
Chr01N	44181806	75.388
Chr01N	71234762	76.614
Chr01N	30233921	78.191
Chr01N	70305484	79.11
Chr01N	72588745	81.032
Chr01N	72603074	82.683
Chr01N	75777686	85.721
Chr01N	75818714	87.059
Chr01N	76270398	89.092
Chr01N	77150229	93.358
Chr01N	77553568	94.383
Chr01N	80368241	96.258
Chr01N	77862136	97.589
Chr01N	80843747	99.343
Chr01N	80968131	100.28
Chr01N	80984917	101.04
Chr01N	81281959	103.274
Chr01N	81855184	104.535
Chr01N	82485764	105.503
Chr01N	77723136	107.163
Chr01N	83539620	108.731
Chr01N	84134913	112.062
Chr01N	84251979	113.451
Chr01N	84264967	114.763
Chr01N	84424865	117.17
Chr01N	85193234	118.661
Chr01N	87011790	121.432
Chr01N	87000856	123.341
Chr01N	87404859	125.272
Chr01N	94097738	128.961
Chr01N	92735336	132.138
Chr01N	92753519	134.609
Chr01N	93087916	136.735
Chr01N	92086924	138.96
Chr01N	92676863	141.952
Chr01N	96269799	145.593
Chr01N	96771260	149.713
Chr01N	97496476	151.996
Chr01N	96853979	157.616
Chr01N	97283493	164.268
group 2K
Chr02K	1852449	0
Chr02K	904983	10.293
Chr02K	6179342	14.421
Chr02K	890369	16.316
Chr02K	5431031	20.427
Chr02K	6768959	20.968
Chr02K	8489162	23.021
Chr02K	6506825	24.911
Chr02K	4945491	25.695
Chr02K	6485193	25.771
Chr02K	6194657	28.065
Chr02K	11767068	31.888
Chr02K	10520459	33.461
Chr02K	10540617	35.803
Chr02K	11783417	35.888
Chr02K	11885151	37.322
Chr02K	13434298	38.729
Chr02K	12671019	40.606
Chr02K	11989086	41.7
Chr02K	11816022	41.787
Chr02K	11852448	44.139
Chr02K	14118544	45.752
Chr02K	14737135	48.034
Chr02K	19643747	50.051
Chr02K	15808617	50.643
Chr02K	18470228	52.22
Chr02K	26895987	55.848
Chr02K	23377756	56.307
Chr02K	23785923	58.384
Chr02K	23798895	59.156
Chr02K	29135590	59.19
Chr02K	40647096	60.821
Chr02K	24082067	60.906
Chr02K	58885334	63.392
Chr02K	42654890	64.001
Chr02K	65333042	64.518
Chr02K	27676511	65.224
Chr02K	46816933	66.717
Chr02K	28746444	67.904
Chr02K	28061765	69.079
Chr02K	28565116	69.305
Chr02K	30447345	69.759
Chr02K	51221591	70.988
Chr02K	49356340	71.867
Chr02K	33374165	72.109
Chr02K	49609905	73.103
Chr02K	39398568	73.617
Chr02K	28031385	73.858
Chr02K	52997683	74.904
Chr02K	31446583	75.241
Chr02K	55098890	75.819
Chr02K	55817492	76.792
Chr02K	33536960	76.961
Chr02K	31474517	78.186
Chr02K	31132009	78.831
Chr02K	58212688	79.635
Chr02K	63582741	80.565
Chr02K	64946675	80.652
Chr02K	63734518	81.12
Chr02K	59919344	81.684
Chr02K	58178490	82.459
Chr02K	60155576	84.011
Chr02K	65271585	84.313
Chr02K	64162158	85.217
Chr02K	67369302	85.896
Chr02K	64384901	87.431
Chr02K	24245353	88.519
Chr02K	68244744	89.38
Chr02K	68226068	90.245
Chr02K	71801012	91.615
Chr02K	70565865	92.026
Chr02K	72192626	93.067
Chr02K	68494564	94.053
Chr02K	61282209	94.664
Chr02K	68655416	95.522
Chr02K	68357719	97.026
Chr02K	65231827	97.119
Chr02K	72565851	98.406
Chr02K	72604519	99.035
Chr02K	75904994	100.444
Chr02K	76599925	103.6
Chr02K	77217217	106.383
Chr02K	72351167	107.214
Chr02K	77262983	109.626
Chr02K	74829500	110.789
Chr02K	74968169	111.013
Chr02K	79376212	112.56
Chr02K	82795519	115.743
Chr02K	73687615	118.401
Chr02K	84098596	122.331
Chr02K	85084362	125.944
Chr02K	84902878	128.796
Chr02K	87597314	132.982
Chr02K	87941558	137.154
Chr02K	88797094	140.671
Chr02K	90045539	144.047
Chr02K	89394000	148.083
Chr02K	91477464	153.686
Chr02K	92427230	160.404
group 2N
Chr02N	145434	0
Chr02N	4984144	11.972
Chr02N	5171513	18.144
Chr02N	5397421	23.182
Chr02N	5976195	26.775
Chr02N	6998257	30.433
Chr02N	8411128	34.64
Chr02N	11640966	38.884
Chr02N	8662993	43.834
Chr02N	16004046	47.526
Chr02N	15674917	50.006
Chr02N	19923699	51.748
Chr02N	15789232	53.265
Chr02N	36676533	54.062
Chr02N	19270706	55.817
Chr02N	34244694	56.032
Chr02N	51798908	57.1
Chr02N	58942739	57.965
Chr02N	62873999	59.033
Chr02N	35153273	60.165
Chr02N	37505534	61.075
Chr02N	40063739	62.106
Chr02N	43655448	63.137
Chr02N	42937182	64.504
Chr02N	61411318	65.519
Chr02N	43267135	66.659
Chr02N	44325621	67.721
Chr02N	37688245	68.7
Chr02N	37363724	69.655
Chr02N	40225643	70.876
Chr02N	40002494	72.202
Chr02N	26417268	73.139
Chr02N	55647175	74.058
Chr02N	56983275	75.277
Chr02N	32912178	76.879
Chr02N	57999997	77.775
Chr02N	17400233	78.996
Chr02N	59066058	80.389
Chr02N	66914652	80.811
Chr02N	59707769	82.687
Chr02N	60362557	83.72
Chr02N	59507126	85.529
Chr02N	57395651	86.65
Chr02N	60329149	89.099
Chr02N	71944364	91.579
Chr02N	79079361	94.031
Chr02N	75808436	94.938
Chr02N	75714676	96.17
Chr02N	77550859	97.381
Chr02N	77433266	99.077
Chr02N	80527925	99.93
Chr02N	81363322	102.932
Chr02N	81006527	103.41
Chr02N	79848965	105.344
Chr02N	83025372	107.954
Chr02N	81771791	108.903
Chr02N	26830964	108.98
Chr02N	82625562	111.062
Chr02N	88046923	113.255
Chr02N	85807396	113.363
Chr02N	86139173	115.078
Chr02N	87612755	116.192
Chr02N	88758827	118.83
Chr02N	89499338	119.837
Chr02N	89243172	120.797
Chr02N	87489554	120.848
Chr02N	88459366	122.733
Chr02N	89286467	123.53
Chr02N	89014601	124.826
Chr02N	89641114	127.734
Chr02N	91855543	128.229
Chr02N	91796898	129.615
Chr02N	90947488	130.848
Chr02N	91585125	131.784
Chr02N	93119798	133.507
Chr02N	93207595	134.361
Chr02N	93252630	135.284
Chr02N	92814852	135.663
Chr02N	94823985	138.157
Chr02N	96867674	140.967
Chr02N	96675703	140.983
Chr02N	96743593	141.649
Chr02N	97101448	142.889
Chr02N	96970045	143.756
Chr02N	97597193	145.563
Chr02N	98190635	147.202
Chr02N	101407484	149.182
Chr02N	98525116	149.34
Chr02N	98234002	150.309
Chr02N	101852463	153.072
Chr02N	101317177	154.893
Chr02N	101687649	156.114
Chr02N	102263691	159.589
Chr02N	101802414	160.591
Chr02N	103713033	163.539
Chr02N	103668726	164.413
Chr02N	102449568	166.874
group 3K
Chr03K	1921548	0
Chr03K	878535	6.44
Chr03K	5035176	11.212
Chr03K	4873570	14.567
Chr03K	1765377	15.751
Chr03K	4945057	19.347
Chr03K	3427262	20.563
Chr03K	1453135	21.94
Chr03K	5470320	24.506
Chr03K	2340850	25.16
Chr03K	5951769	29.146
Chr03K	5392120	30.144
Chr03K	2936075	31.422
Chr03K	5817878	34.006
Chr03K	6042674	36.06
Chr03K	6809009	37.224
Chr03K	8373504	41.843
Chr03K	9645146	42.919
Chr03K	9242608	44.487
Chr03K	10856305	45.191
Chr03K	10162141	46.526
Chr03K	13522277	48.077
Chr03K	9525087	48.172
Chr03K	10660401	50.219
Chr03K	19669588	51.632
Chr03K	11534443	51.76
Chr03K	11365104	53.504
Chr03K	11330065	56.674
Chr03K	13425663	57.757
Chr03K	11232040	58.98
Chr03K	14725839	62.476
Chr03K	13950809	62.762
Chr03K	15942059	66.289
Chr03K	15710171	67.212
Chr03K	16640609	70.243
Chr03K	18315510	70.611
Chr03K	18786997	73.999
Chr03K	23434280	75.038
Chr03K	23684082	77.562
Chr03K	24301972	78.848
Chr03K	22605491	81.607
Chr03K	23946753	82.432
Chr03K	24615158	85.738
Chr03K	23874299	86.785
Chr03K	24904628	89.913
Chr03K	26639729	91.126
Chr03K	23776585	92.963
Chr03K	29696119	95.428
Chr03K	28468946	96.185
Chr03K	28836807	99.697
Chr03K	30137216	99.73
Chr03K	30032523	104.626
Chr03K	29859453	105.177
Chr03K	45830807	110.082
Chr03K	31092748	113.437
Chr03K	29799835	113.842
Chr03K	38257152	114.496
Chr03K	36318492	116.885
Chr03K	31076510	120.916
Chr03K	37974284	121.077
Chr03K	51621566	124.652
Chr03K	53714090	126.975
Chr03K	55200182	129.576
Chr03K	54972387	133.204
Chr03K	42120161	133.426
Chr03K	30469595	136.026
Chr03K	55010112	137.859
Chr03K	63395486	139.436
Chr03K	55963688	142.461
Chr03K	60696964	143.676
Chr03K	58088432	145.719
Chr03K	63179584	149.538
Chr03K	63648322	153.988
Chr03K	64715552	155.186
Chr03K	67246308	159.357
Chr03K	66837046	164.939
Chr03K	67443757	169.678
Chr03K	68906624	170.382
Chr03K	71488946	174.225
Chr03K	68252743	178.708
Chr03K	70798424	180.672
Chr03K	69034752	181.564
Chr03K	71236246	188.575
Chr03K	71331292	189.266
Chr03K	70525548	192.694
Chr03K	70597156	194.321
Chr03K	72426160	195.851
Chr03K	71178420	197.038
Chr03K	70648586	204.884
Chr03K	70768475	210.019
group 3N
Chr03N	7806048	0
Chr03N	7828957	13.69
Chr03N	8576532	17.943
Chr03N	10065890	21.913
Chr03N	17319312	22.387
Chr03N	6918417	24.392
Chr03N	8675168	25.224
Chr03N	24917803	26.45
Chr03N	7218893	28.59
Chr03N	47137777	28.673
Chr03N	14609478	28.967
Chr03N	24376604	30.507
Chr03N	16438969	31.611
Chr03N	9506455	31.642
Chr03N	16939670	32.711
Chr03N	19049889	33.8
Chr03N	25355800	35.313
Chr03N	9228612	35.671
Chr03N	21172943	35.779
Chr03N	12288631	36.215
Chr03N	30749785	37.515
Chr03N	39639310	38.174
Chr03N	22214231	38.3
Chr03N	14080677	38.448
Chr03N	17820934	39.602
Chr03N	19608468	40.072
Chr03N	27175055	40.57
Chr03N	12098197	40.662
Chr03N	11736444	41.985
Chr03N	42197658	42.583
Chr03N	37561777	43.475
Chr03N	40701283	43.859
Chr03N	39291374	44.364
Chr03N	13268440	45.133
Chr03N	38485635	46.177
Chr03N	43784659	46.474
Chr03N	15353910	47.721
Chr03N	41148849	49.589
Chr03N	43774306	50.025
Chr03N	49771322	51.696
Chr03N	45549815	51.915
Chr03N	49272036	52.541
Chr03N	44621283	53.306
Chr03N	34973464	54.174
Chr03N	44502645	56.182
Chr03N	35370196	56.921
Chr03N	50506881	58.214
Chr03N	43106361	59.03
Chr03N	45445488	59.834
Chr03N	56750354	61.343
Chr03N	44905672	62.195
Chr03N	50076855	64.557
Chr03N	51566212	66.77
Chr03N	44332139	67.711
Chr03N	50800307	67.928
Chr03N	55178561	70.565
Chr03N	51923543	74.069
Chr03N	52326276	74.62
Chr03N	52395792	77.926
Chr03N	52582336	78.477
Chr03N	53116677	81.774
Chr03N	52824606	84.697
Chr03N	52955290	85.877
Chr03N	53190981	87.241
Chr03N	53754001	89.218
Chr03N	54136775	92.579
Chr03N	54221474	98.15
Chr03N	54096099	104.142
Chr03N	53365587	108.598
group 4K
Chr04K	216843	0
Chr04K	31425	2.402
Chr04K	1913759	4.369
Chr04K	5912776	7.529
Chr04K	1482001	8.95
Chr04K	1399773	11.797
Chr04K	5872709	13.401
Chr04K	2569550	14.517
Chr04K	1815315	16.495
Chr04K	2995851	18.903
Chr04K	2209176	21.042
Chr04K	3226585	22.281
Chr04K	3401016	24.466
Chr04K	3270247	26.354
Chr04K	3413908	28.666
Chr04K	3613246	29.843
Chr04K	6362462	31.041
Chr04K	6386512	32.735
Chr04K	4658133	34.366
Chr04K	4771084	35.733
Chr04K	4809462	37.372
Chr04K	6183003	38.867
Chr04K	8823181	40.036
Chr04K	8248494	41.44
Chr04K	8847991	42.796
Chr04K	8806141	43.778
Chr04K	9086351	46.18
Chr04K	12293376	47.793
Chr04K	12327633	48.699
Chr04K	12672815	49.897
Chr04K	19479409	50.54
Chr04K	12795228	51.924
Chr04K	11688196	52.843
Chr04K	11314416	53.799
Chr04K	11694229	54.307
Chr04K	14252532	55.077
Chr04K	12585594	57.415
Chr04K	18068138	58.23
Chr04K	13996421	59.709
Chr04K	19907899	60.515
Chr04K	19893875	61.707
Chr04K	10888342	63.042
Chr04K	17652795	63.77
Chr04K	19839513	65.14
Chr04K	18778929	65.608
Chr04K	31447031	67.012
Chr04K	31617109	67.606
Chr04K	31022212	68.346
Chr04K	30976361	69.251
Chr04K	33318302	70.291
Chr04K	31481093	71.133
Chr04K	34024374	71.971
Chr04K	36836908	73.262
Chr04K	44384249	74.289
Chr04K	33946963	75.415
Chr04K	22319662	76.244
Chr04K	43866516	77.116
Chr04K	44162507	78.45
Chr04K	46778965	79.327
Chr04K	46726344	80.348
Chr04K	47180734	81.111
Chr04K	46502764	82.323
Chr04K	47564779	83.225
Chr04K	36741536	84.418
Chr04K	52399891	85.048
Chr04K	51011893	86.581
Chr04K	52655349	88.364
Chr04K	53018921	89.057
Chr04K	52609800	90.487
Chr04K	52536233	92.076
Chr04K	51439946	92.904
Chr04K	51771868	93.522
Chr04K	54892542	94.44
Chr04K	55220893	95.846
Chr04K	55534786	97.619
Chr04K	55442446	98.912
Chr04K	55705980	99.822
Chr04K	55911795	100.982
Chr04K	51965287	102.537
Chr04K	55960291	103.516
Chr04K	56639038	105.075
Chr04K	52086157	107.283
Chr04K	56800473	109.591
Chr04K	57354695	110.89
Chr04K	57491944	112.105
Chr04K	57660591	114.748
Chr04K	59239538	117.022
Chr04K	59784517	119.586
Chr04K	60402613	121.62
Chr04K	61352695	124.233
Chr04K	61673843	126.781
Chr04K	61791109	128.945
Chr04K	61425127	130.734
Chr04K	62136638	133.755
Chr04K	61867186	137.481
Chr04K	63161240	140.624
group 4N
Chr04N	913929	0
Chr04N	870286	4.668
Chr04N	2246159	7.221
Chr04N	1142490	10.715
Chr04N	639029	13.803
Chr04N	1318700	16.897
Chr04N	2501849	19.526
Chr04N	2768642	22.056
Chr04N	7858641	25.004
Chr04N	6005901	25.864
Chr04N	5597418	29.25
Chr04N	4632208	30.944
Chr04N	5258002	32.901
Chr04N	6080973	33.862
Chr04N	4605748	34.244
Chr04N	6661639	36.253
Chr04N	5618480	40.622
Chr04N	6850609	41.282
Chr04N	10450396	43.26
Chr04N	10097666	45.079
Chr04N	10679118	46.999
Chr04N	11038374	49.735
Chr04N	8987949	50.688
Chr04N	11920015	52.499
Chr04N	13146778	53.741
Chr04N	13572417	55.852
Chr04N	12416232	56.519
Chr04N	16543821	57.47
Chr04N	16339173	58.334
Chr04N	26280277	59.805
Chr04N	14465328	61.201
Chr04N	27735304	62.616
Chr04N	15667341	63.793
Chr04N	17156882	64.623
Chr04N	22679760	65.939
Chr04N	38002307	66.384
Chr04N	17224663	67.367
Chr04N	33544787	68.618
Chr04N	26260497	69.869
Chr04N	34074573	70.836
Chr04N	41912590	71.706
Chr04N	29082263	72.618
Chr04N	29982573	73.605
Chr04N	30704533	74.641
Chr04N	36209744	75.963
Chr04N	22794324	76.524
Chr04N	38285664	77.817
Chr04N	42777140	79.87
Chr04N	41660736	80.742
Chr04N	43295037	81.553
Chr04N	43642038	82.039
Chr04N	43834964	82.819
Chr04N	42568364	84.828
Chr04N	45744172	85.625
Chr04N	44028635	86.497
Chr04N	45935391	88.184
Chr04N	44200427	88.933
Chr04N	46171933	90.634
Chr04N	44525898	92.044
Chr04N	49961479	93.551
Chr04N	47662714	93.878
Chr04N	45307730	96.104
Chr04N	46998947	97.171
Chr04N	48447705	99.17
Chr04N	48017383	99.864
Chr04N	47825905	101.469
Chr04N	48495059	101.942
Chr04N	49101418	103.83
Chr04N	51046033	104.81
Chr04N	51172769	106.296
Chr04N	50099000	106.817
Chr04N	51223848	107.293
Chr04N	48204466	108.199
Chr04N	51185566	109.614
Chr04N	50641480	109.986
Chr04N	53465050	111.752
Chr04N	52701378	113.137
Chr04N	50846464	113.769
Chr04N	51160308	114.534
Chr04N	54137397	116.318
Chr04N	51641383	117.514
Chr04N	48601438	118.853
Chr04N	51553404	120.921
Chr04N	53877705	121.457
Chr04N	54823894	123.683
Chr04N	54080727	125.28
Chr04N	50178863	125.76
Chr04N	55458603	128.42
Chr04N	55428061	131.599
Chr04N	54998365	133.106
Chr04N	55408374	137.156
Chr04N	54509219	139.935
group 5K
Chr05K	255566	0
Chr05K	5553352	2.641
Chr05K	1409039	5.908
Chr05K	5447232	9.834
Chr05K	6112309	13.972
Chr05K	6387015	17.616
Chr05K	6808951	19.715
Chr05K	8403310	25.563
Chr05K	9384266	29.067
Chr05K	9046550	34.261
Chr05K	9727009	37.899
Chr05K	9816919	41.841
Chr05K	10637308	45.288
Chr05K	10321153	49.428
Chr05K	20801398	55.697
Chr05K	19513946	58.165
Chr05K	20283333	60.867
Chr05K	22087253	63.964
Chr05K	20487338	65.927
Chr05K	21594504	67.958
Chr05K	21138338	70.013
Chr05K	32279092	71.632
Chr05K	22246347	72.507
Chr05K	21834836	74.502
Chr05K	27440918	76.745
Chr05K	28431716	78.906
Chr05K	25113175	81.002
Chr05K	38541633	82.471
Chr05K	28098645	82.862
Chr05K	33255236	84.161
Chr05K	37794695	86.128
Chr05K	56103951	87.814
Chr05K	68939701	88.585
Chr05K	64926415	90.504
Chr05K	65002720	91.594
Chr05K	68266627	92.981
Chr05K	75965619	95.519
Chr05K	72801603	96.857
Chr05K	75898570	97.671
Chr05K	76199971	100.325
Chr05K	31298673	101.693
Chr05K	78867944	104.14
Chr05K	82384134	106.254
Chr05K	81645305	108.695
Chr05K	81540214	111.537
Chr05K	90441923	113.601
Chr05K	91125482	115.928
Chr05K	91786648	118.572
Chr05K	91909088	118.612
Chr05K	94586441	120.801
Chr05K	93189447	122.466
Chr05K	94731850	125.67
Chr05K	94010675	128.279
Chr05K	93915878	130.185
Chr05K	94867141	130.52
Chr05K	95527175	132.344
Chr05K	96419149	134.744
Chr05K	97397163	137.648
Chr05K	97497272	139.318
Chr05K	97834939	142.96
Chr05K	104808822	144.796
Chr05K	99801577	145.607
Chr05K	107093768	147.387
Chr05K	100198988	148.929
Chr05K	109210344	151.209
Chr05K	100529199	152.312
Chr05K	105060292	153.476
Chr05K	106071226	154.239
Chr05K	100880397	154.929
Chr05K	106148564	156.571
Chr05K	104385712	157.601
Chr05K	105425975	158.58
Chr05K	105229727	159.787
Chr05K	106753708	160.615
Chr05K	106401863	162.285
Chr05K	106703334	163.433
Chr05K	105975816	164.299
Chr05K	105764996	164.451
Chr05K	108865942	166.483
Chr05K	110416444	167.172
Chr05K	106232516	168.276
Chr05K	110670448	169.048
Chr05K	113173399	170.76
Chr05K	109064678	171.182
Chr05K	113986974	172.488
Chr05K	114549948	173.957
Chr05K	109719654	174.168
Chr05K	114750075	176.211
Chr05K	110552359	179.07
Chr05K	109523201	179.239
Chr05K	115116664	181.676
Chr05K	115532060	182.242
Chr05K	113331432	185.769
Chr05K	115904787	186.073
Chr05K	115686285	188.453
Chr05K	115619109	190.777
Chr05K	115464807	193.236
Chr05K	113472305	200.747
group 5N
Chr05N	188017	-4.454
Chr05N	2593547	0
Chr05N	2059934	0.866
Chr05N	2433828	5.798
Chr05N	10690469	8.969
Chr05N	2382559	10.761
Chr05N	10777669	13.373
Chr05N	5051403	19.997
Chr05N	4484505	25.587
Chr05N	6308930	31.357
Chr05N	6521481	36.316
Chr05N	7544347	42.823
Chr05N	8432421	52.38
Chr05N	15968344	54.967
Chr05N	15868887	58.646
Chr05N	16144974	60.378
Chr05N	19373876	63.719
Chr05N	20064048	65.539
Chr05N	20376442	68.479
Chr05N	21696859	70.041
Chr05N	44755446	71.131
Chr05N	22790627	72.332
Chr05N	22052049	73.475
Chr05N	22145225	74.921
Chr05N	28462250	75.63
Chr05N	22455267	76.756
Chr05N	23083438	77.878
Chr05N	24372889	78.432
Chr05N	26592742	79.932
Chr05N	28553054	80.693
Chr05N	27038727	81.546
Chr05N	27765568	82.679
Chr05N	44308960	83.373
Chr05N	44673686	84.256
Chr05N	45916468	84.989
Chr05N	47379812	85.615
Chr05N	28319018	86.468
Chr05N	53208355	87.469
Chr05N	55142181	88.104
Chr05N	32935289	89.2
Chr05N	45074033	90.125
Chr05N	47121997	91.349
Chr05N	31715673	91.903
Chr05N	74676668	92.516
Chr05N	48666575	93.192
Chr05N	48347127	94.067
Chr05N	52810960	95.128
Chr05N	65048805	95.879
Chr05N	58994828	97.108
Chr05N	70982208	98.284
Chr05N	65008515	98.811
Chr05N	70627654	99.356
Chr05N	71958845	100.458
Chr05N	71534659	101.827
Chr05N	76536395	102.721
Chr05N	76579213	103.766
Chr05N	71489651	105.442
Chr05N	76270271	106.247
Chr05N	76945180	107.52
Chr05N	81006190	108.143
Chr05N	81203732	109.473
Chr05N	80908044	110.682
Chr05N	76773007	112.067
Chr05N	82334653	112.72
Chr05N	82618425	113.874
Chr05N	84483077	115.731
Chr05N	82554071	117.14
Chr05N	85350397	118.022
Chr05N	86935190	119.584
Chr05N	84696270	119.98
Chr05N	84237840	122.036
Chr05N	87100058	123.473
Chr05N	87333809	123.63
Chr05N	85960970	124.671
Chr05N	87748999	125.79
Chr05N	86300649	126.694
Chr05N	85841945	128.956
Chr05N	90855129	130.531
Chr05N	91489856	131.285
Chr05N	89707906	131.489
Chr05N	89048648	132.418
Chr05N	90419647	133.491
Chr05N	90467446	134.377
Chr05N	88923738	136.221
Chr05N	91362821	137.338
Chr05N	90036708	137.988
Chr05N	92513507	139.838
Chr05N	92984492	141.761
Chr05N	92884859	142.538
Chr05N	92458576	144.858
Chr05N	89913191	146.276
Chr05N	90760709	147.735
Chr05N	93616055	151.697
Chr05N	93951908	158.907
group 6K
Chr06K	300504	0
Chr06K	775281	3.828
Chr06K	152520	7.662
Chr06K	1676383	10.934
Chr06K	3995889	12.979
Chr06K	1462732	14.492
Chr06K	1496371	18.181
Chr06K	2164511	18.593
Chr06K	2256197	21.983
Chr06K	2227534	23.05
Chr06K	2723315	23.905
Chr06K	2586117	26.336
Chr06K	3162131	26.565
Chr06K	3015125	29.127
Chr06K	3643252	30.215
Chr06K	7829199	32.133
Chr06K	3395238	32.658
Chr06K	9273406	34.463
Chr06K	9520268	35.358
Chr06K	7926037	36.344
Chr06K	5725277	37.911
Chr06K	9804907	38.903
Chr06K	11624968	40.688
Chr06K	12068040	42.084
Chr06K	11051739	42.671
Chr06K	33099349	44.285
Chr06K	11315235	44.857
Chr06K	11586577	45.318
Chr06K	10991065	45.323
Chr06K	48613259	46.451
Chr06K	36301695	47.426
Chr06K	24425575	47.992
Chr06K	12833955	48.676
Chr06K	13169848	49.606
Chr06K	22234870	49.864
Chr06K	36178070	50.921
Chr06K	47941767	51.89
Chr06K	46582983	53.09
Chr06K	35724300	53.473
Chr06K	46968945	54.57
Chr06K	25759911	55.518
Chr06K	26394482	56.552
Chr06K	50092402	56.96
Chr06K	25441855	58.144
Chr06K	26284242	59.059
Chr06K	48381597	60.072
Chr06K	13264126	60.789
Chr06K	50498886	61.119
Chr06K	34844934	61.772
Chr06K	45680316	62.541
Chr06K	51361813	63.223
Chr06K	26844649	64.071
Chr06K	51050774	65.482
Chr06K	51372055	65.801
Chr06K	24705039	66.399
Chr06K	25114107	67.377
Chr06K	50560422	68.482
Chr06K	56011195	68.675
Chr06K	55987654	69.14
Chr06K	55919450	69.807
Chr06K	56078688	70.608
Chr06K	56150156	71.943
Chr06K	56633360	73.157
Chr06K	55613633	73.187
Chr06K	55367175	74.376
Chr06K	58829619	75.089
Chr06K	59446162	76.29
Chr06K	58386810	76.895
Chr06K	58978414	78.143
Chr06K	60441165	79.309
Chr06K	61721397	81.147
Chr06K	64456835	81.992
Chr06K	59525823	82.988
Chr06K	64287733	83.172
Chr06K	65077292	85.217
Chr06K	67287645	86.191
Chr06K	67760947	88.428
Chr06K	68300650	89.666
Chr06K	68689574	91.078
Chr06K	65020486	91.448
Chr06K	61633086	93.406
Chr06K	66806795	95.481
Chr06K	69020962	98.236
Chr06K	67325331	100.197
Chr06K	68440249	100.677
Chr06K	69223355	104.503
Chr06K	68933551	109.361
Chr06K	70857155	112.614
Chr06K	71784486	121.002
group 6N
Chr06N	838031	0
Chr06N	1608421	3.352
Chr06N	1982762	14.593
Chr06N	561550	15.837
Chr06N	12176573	16.754
Chr06N	3147700	20.377
Chr06N	2674522	23.226
Chr06N	11588811	24.367
Chr06N	2763119	26.557
Chr06N	13093374	27.735
Chr06N	2601639	29.074
Chr06N	52831140	29.314
Chr06N	3334686	31.524
Chr06N	13701280	32.085
Chr06N	13277134	33.277
Chr06N	12290102	34.141
Chr06N	32647491	34.591
Chr06N	13467477	35.939
Chr06N	15425077	36.933
Chr06N	28142870	37.073
Chr06N	23413020	37.951
Chr06N	13599904	38.69
Chr06N	16776882	39.366
Chr06N	15123534	40.011
Chr06N	16152338	40.143
Chr06N	16063125	41.342
Chr06N	12532252	42.056
Chr06N	16036855	42.542
Chr06N	17423151	43.178
Chr06N	28385408	43.451
Chr06N	47761258	44.955
Chr06N	14880673	45.92
Chr06N	34902563	46.013
Chr06N	35858523	46.923
Chr06N	36583394	48.056
Chr06N	36926432	48.492
Chr06N	22550956	49.428
Chr06N	39599129	50.198
Chr06N	33053995	51.193
Chr06N	38526588	51.474
Chr06N	51735649	52.437
Chr06N	51884586	53.44
Chr06N	38461797	53.449
Chr06N	51785917	54.572
Chr06N	58705975	55.236
Chr06N	53554049	56.172
Chr06N	58751426	56.208
Chr06N	63658973	58.509
Chr06N	58668276	58.643
Chr06N	64072308	59.307
Chr06N	63833986	59.904
Chr06N	63959674	60.467
Chr06N	14165619	62.531
Chr06N	70043032	63.295
Chr06N	70812667	64.451
Chr06N	70903591	65.964
Chr06N	68963503	66.281
Chr06N	70892773	67.374
Chr06N	64268891	68.371
Chr06N	71237778	70.177
Chr06N	73086877	70.736
Chr06N	64712829	71.795
Chr06N	65050639	73.112
Chr06N	69712441	73.462
Chr06N	69760400	75.66
Chr06N	69180783	76.421
Chr06N	73143930	77.738
Chr06N	78098662	78.495
Chr06N	73121189	80.205
Chr06N	73108822	80.448
Chr06N	74196691	83.164
Chr06N	73218965	83.965
Chr06N	73511529	85.774
Chr06N	76420331	86.58
Chr06N	76077389	88.897
Chr06N	75767020	89.85
Chr06N	77393780	91.718
Chr06N	76772413	92.076
Chr06N	78238480	96.756
Chr06N	77708405	97.44
Chr06N	78550956	99.685
Chr06N	78869597	101.783
Chr06N	77041942	102.777
Chr06N	79156016	104.732
Chr06N	75668584	107.862
Chr06N	77811240	110.47
Chr06N	79251357	112.054
Chr06N	78783234	115.793
group 7K
Chr07K	11585511	0
Chr07K	7037649	4.005
Chr07K	11487438	7.065
Chr07K	15589105	8.64
Chr07K	7788532	11.735
Chr07K	624964	15.178
Chr07K	28370571	18.31
Chr07K	28818804	20.545
Chr07K	47322838	22.169
Chr07K	29554591	24.129
Chr07K	31713164	26.734
Chr07K	25086526	27.939
Chr07K	46179984	30.71
Chr07K	46678422	33.19
Chr07K	47005005	35.318
Chr07K	46789793	35.992
Chr07K	49514210	37.77
Chr07K	47988608	40.112
Chr07K	49331878	42.376
Chr07K	48885018	44.614
Chr07K	51196632	45.861
Chr07K	50552254	46.88
Chr07K	50836883	48.398
Chr07K	49603718	49.836
Chr07K	51350917	51.382
Chr07K	51274538	52.048
Chr07K	51299322	52.95
Chr07K	51613945	54.249
Chr07K	51395559	55.545
Chr07K	52044106	56.227
Chr07K	52083124	57.327
Chr07K	52997988	58.771
Chr07K	51845551	59.811
Chr07K	52026836	60.432
Chr07K	52189403	61.653
Chr07K	52299943	62.068
Chr07K	54147893	63.017
Chr07K	55519284	64.261
Chr07K	53188771	65.406
Chr07K	53430265	66.428
Chr07K	54129189	67.012
Chr07K	54263172	68.114
Chr07K	54441233	69.506
Chr07K	55495013	70.542
Chr07K	54757342	71.42
Chr07K	54633000	72.713
Chr07K	54477150	73.518
Chr07K	54502484	75.234
Chr07K	58327528	75.953
Chr07K	58348591	76.639
Chr07K	58565016	77.25
Chr07K	58780318	77.985
Chr07K	59238392	79.389
Chr07K	58663705	80.147
Chr07K	59058837	81.671
Chr07K	58619054	82.562
Chr07K	60239677	83.784
Chr07K	60576839	84.996
Chr07K	62104950	85.937
Chr07K	61916485	87.217
Chr07K	62205587	88.445
Chr07K	63218041	89.767
Chr07K	63803153	90.265
Chr07K	63436467	91.212
Chr07K	63325606	91.481
Chr07K	62016287	92.821
Chr07K	63068457	93.63
Chr07K	63940594	94.825
Chr07K	61183547	96.188
Chr07K	65925689	97.247
Chr07K	66815896	98.126
Chr07K	69491011	99.298
Chr07K	67710734	100.128
Chr07K	59977222	100.709
Chr07K	67686182	102.122
Chr07K	68075961	102.859
Chr07K	68159534	103.72
Chr07K	69038916	104.778
Chr07K	69336010	106.125
Chr07K	70232484	106.991
Chr07K	69954934	107.659
Chr07K	69355730	108.969
Chr07K	70866251	109.888
Chr07K	71898693	110.252
Chr07K	70708355	112.137
Chr07K	71808679	113.401
Chr07K	71921425	114.415
Chr07K	72599302	115.656
Chr07K	73033393	116.814
Chr07K	71743380	118.168
Chr07K	70883170	119.568
Chr07K	73084107	120.772
Chr07K	72152334	122.484
Chr07K	73149963	124.087
Chr07K	73556375	125.321
Chr07K	73675424	129.167
Chr07K	73539453	132.153
Chr07K	72986883	133.673
group 7N
Chr07N	15577348	-1.445
Chr07N	4328599	0
Chr07N	9416329	3.813
Chr07N	20537777	5.758
Chr07N	36726927	7.574
Chr07N	1964622	10.275
Chr07N	15611634	10.915
Chr07N	18553885	11.917
Chr07N	38318906	14.149
Chr07N	14225396	15.168
Chr07N	37976954	17.344
Chr07N	29003858	18.97
Chr07N	33387399	19.982
Chr07N	43379352	22.354
Chr07N	44253961	24.051
Chr07N	39097392	25.734
Chr07N	44658484	27.417
Chr07N	44674709	29.147
Chr07N	42037429	30.918
Chr07N	44942693	32.4
Chr07N	45337403	34.167
Chr07N	45372378	35.488
Chr07N	45628983	37.655
Chr07N	46739495	39.429
Chr07N	46857973	40.211
Chr07N	48010323	42.656
Chr07N	47207941	44.526
Chr07N	48250418	45.584
Chr07N	48738692	47.283
Chr07N	49053218	48.628
Chr07N	49769093	50.056
Chr07N	49662105	51.868
Chr07N	50074494	53.316
Chr07N	51775577	54.171
Chr07N	51575013	55.669
Chr07N	50629293	57.676
Chr07N	54057093	58.738
Chr07N	54369909	59.867
Chr07N	55596112	61.615
Chr07N	56550462	63.358
Chr07N	56382392	64.703
Chr07N	55431322	65.738
Chr07N	55996474	66.906
Chr07N	56851999	68.25
Chr07N	56488954	69.789
Chr07N	56629137	71.339
Chr07N	55962485	73.094
Chr07N	57156723	74.189
Chr07N	57834105	75.4
Chr07N	59646331	77.429
Chr07N	56839792	78.116
Chr07N	58684068	79.704
Chr07N	60892197	80.61
Chr07N	60509910	81.67
Chr07N	58278881	82.355
Chr07N	60109370	84.049
Chr07N	62742198	85.797
Chr07N	61625497	87.112
Chr07N	62240614	88.37
Chr07N	62967944	89.609
Chr07N	63160124	90.423
Chr07N	63071288	91.141
Chr07N	60993809	92.032
Chr07N	63686009	92.736
Chr07N	63046290	93.706
Chr07N	63790966	95.079
Chr07N	65700248	96.102
Chr07N	65761860	97.242
Chr07N	66300517	98.321
Chr07N	64750075	99.491
Chr07N	69862118	101.725
Chr07N	67761061	102.258
Chr07N	69585064	103.009
Chr07N	69597538	104.583
Chr07N	69775692	105.493
Chr07N	66033727	106.363
Chr07N	66341323	107.813
Chr07N	69684206	109.083
Chr07N	67593305	110.544
Chr07N	65437808	112.62
Chr07N	67945626	114.203
Chr07N	69442628	115.58
Chr07N	68838032	118.335
Chr07N	69665991	120.17
Chr07N	69300169	121.231
group 8K
Chr08K	351105	0
Chr08K	1858680	10.684
Chr08K	1761934	12.23
Chr08K	3003029	18.927
Chr08K	3266048	21.091
Chr08K	1947220	23.104
Chr08K	6383504	25.685
Chr08K	8571951	27.953
Chr08K	2780820	28.4
Chr08K	5748337	29.924
Chr08K	8154274	31.334
Chr08K	8517532	33.599
Chr08K	6633415	34.917
Chr08K	2789564	35.515
Chr08K	3026239	37.112
Chr08K	8505291	38.083
Chr08K	2713399	39.726
Chr08K	6640057	40.088
Chr08K	8134084	42.321
Chr08K	6991776	43.969
Chr08K	3143192	45.103
Chr08K	6947048	46.288
Chr08K	8859960	48.124
Chr08K	11131268	49.941
Chr08K	9759405	51.321
Chr08K	22132470	52.12
Chr08K	57482226	53.262
Chr08K	10533835	54.906
Chr08K	16201321	55.85
Chr08K	21685372	57.036
Chr08K	25077229	58.15
Chr08K	21875719	59.58
Chr08K	26558024	60.92
Chr08K	22243816	61.956
Chr08K	8045795	63.2
Chr08K	21938560	63.997
Chr08K	25130252	65.091
Chr08K	37720012	65.88
Chr08K	27130915	66.97
Chr08K	27696897	67.843
Chr08K	27150777	69.08
Chr08K	29249746	70.269
Chr08K	39123701	71.134
Chr08K	24557455	71.919
Chr08K	52521974	72.315
Chr08K	26240403	73.186
Chr08K	38864525	74.494
Chr08K	47382103	75.475
Chr08K	17880136	76.334
Chr08K	57940561	77.499
Chr08K	36784371	78.736
Chr08K	67928509	79.595
Chr08K	54894125	80.553
Chr08K	54343845	82.021
Chr08K	59445495	83.261
Chr08K	59288232	84.886
Chr08K	17929065	86.128
Chr08K	59381841	87.145
Chr08K	56918766	89.169
Chr08K	59308064	90.771
Chr08K	59362848	92.024
Chr08K	51378243	93.702
Chr08K	77597891	95.236
Chr08K	60088405	97.007
Chr08K	60489939	97.649
Chr08K	65015520	97.951
Chr08K	73664109	99.827
Chr08K	59880309	101.744
Chr08K	73639283	103.376
Chr08K	63796165	104.242
Chr08K	72113452	105.929
Chr08K	72571248	107.115
Chr08K	72554215	107.691
Chr08K	74248397	109.316
Chr08K	74568323	110.856
Chr08K	73318832	111.965
Chr08K	74858763	113.285
Chr08K	74600235	114.456
Chr08K	74302531	114.937
Chr08K	74562579	116.607
Chr08K	73335155	117.801
Chr08K	71924274	120.194
Chr08K	68265719	120.429
Chr08K	76038978	123.722
Chr08K	74769466	124.47
Chr08K	52062298	126.424
Chr08K	52124556	127.669
Chr08K	72089066	128.806
Chr08K	76673036	129.344
Chr08K	74587464	132.171
Chr08K	76666147	132.435
Chr08K	76210299	134.838
Chr08K	76638316	138.557
group 8N
Chr08N	562621	0
Chr08N	2770749	0.751
Chr08N	2809943	4.15
Chr08N	2669966	7.339
Chr08N	4531834	8.162
Chr08N	4354136	10.336
Chr08N	4935653	13.188
Chr08N	3760143	16.229
Chr08N	8278856	17.935
Chr08N	3766850	18.541
Chr08N	7226065	19.417
Chr08N	7258213	20.521
Chr08N	6897650	21.744
Chr08N	7305950	22.766
Chr08N	6917629	22.934
Chr08N	4333629	24.405
Chr08N	6296675	24.538
Chr08N	7554109	25.497
Chr08N	4725378	25.558
Chr08N	9754394	26.814
Chr08N	6317373	28.019
Chr08N	9564492	28.084
Chr08N	9037293	29.122
Chr08N	10200494	29.937
Chr08N	32369843	30.26
Chr08N	11190965	31.09
Chr08N	10146526	31.964
Chr08N	9464848	32.382
Chr08N	9505836	33.134
Chr08N	9578714	33.569
Chr08N	34446476	34.626
Chr08N	35958038	35.741
Chr08N	34987153	35.974
Chr08N	34290451	36.455
Chr08N	29328078	37.168
Chr08N	20396470	37.899
Chr08N	20230989	38.444
Chr08N	33977570	39.091
Chr08N	20920555	39.511
Chr08N	29362338	40.246
Chr08N	20474655	40.273
Chr08N	21584368	41.336
Chr08N	20442328	42.206
Chr08N	48806019	42.31
Chr08N	31229028	43.513
Chr08N	30709126	43.875
Chr08N	52007456	44.17
Chr08N	22840483	44.846
Chr08N	56253614	45.252
Chr08N	43189448	45.803
Chr08N	43840987	46.636
Chr08N	45941182	47.042
Chr08N	47600781	47.59
Chr08N	43423319	47.954
Chr08N	43803747	48.214
Chr08N	38568923	48.876
Chr08N	49835685	48.958
Chr08N	45086162	49.923
Chr08N	43410519	50.639
Chr08N	43340848	51.141
Chr08N	44580624	51.637
Chr08N	45981194	52.221
Chr08N	44784026	53.272
Chr08N	54722191	54.464
Chr08N	55071145	55.108
Chr08N	44045969	56.361
Chr08N	27952727	56.375
Chr08N	58551175	57.258
Chr08N	58585153	57.992
Chr08N	58456761	59.553
Chr08N	60012984	61.073
Chr08N	44729612	62.361
Chr08N	57888521	63.965
Chr08N	55469712	65.371
Chr08N	61046904	67.342
Chr08N	61206227	69.371
Chr08N	55790603	71.499
Chr08N	61689582	73.184
Chr08N	62815477	75.254
Chr08N	65914491	78.423
Chr08N	66441179	80.533
Chr08N	65693875	83.167
Chr08N	66093479	86.034
Chr08N	67730404	91.105
Chr08N	67426956	98.752
Chr08N	70023798	103.833
Chr08N	69504933	109.213
Chr08N	71578869	113.054
Chr08N	69469379	116.97
Chr08N	66826517	117.578
group 9K
Chr09K	4025085	0
Chr09K	4082573	6.35
Chr09K	2546140	9.396
Chr09K	3706831	12.23
Chr09K	3571299	12.893
Chr09K	6599807	16.822
Chr09K	7893617	17.852
Chr09K	6816379	21.144
Chr09K	8066502	23.526
Chr09K	13282781	26.566
Chr09K	7575300	28.462
Chr09K	7575023	30.496
Chr09K	10563749	33.158
Chr09K	14488007	34.871
Chr09K	22221988	36.871
Chr09K	15171196	36.985
Chr09K	13512475	39.406
Chr09K	27670359	40.053
Chr09K	20073414	43.199
Chr09K	22616150	44.047
Chr09K	28664391	44.682
Chr09K	37753443	46.001
Chr09K	27109687	46.952
Chr09K	27420802	48.225
Chr09K	35348294	48.867
Chr09K	36892211	50.008
Chr09K	37483105	51.764
Chr09K	35728602	52.33
Chr09K	28292700	52.812
Chr09K	32847312	53.82
Chr09K	29726060	54.694
Chr09K	41676875	56.006
Chr09K	34834911	57.524
Chr09K	35925759	57.918
Chr09K	34470703	58.81
Chr09K	44289649	59.659
Chr09K	32634405	59.671
Chr09K	35928150	60.741
Chr09K	43094473	61.892
Chr09K	38216529	63.239
Chr09K	43441327	64.022
Chr09K	42714451	64.641
Chr09K	42093296	65.176
Chr09K	50675728	66.474
Chr09K	49609956	67.021
Chr09K	50916304	68.034
Chr09K	50876868	68.991
Chr09K	32260962	69.116
Chr09K	50295015	70.263
Chr09K	52485134	71.096
Chr09K	51533608	73.401
Chr09K	58653279	74.547
Chr09K	60864424	76.451
Chr09K	63281411	77.789
Chr09K	51329208	78.316
Chr09K	58669384	79.953
Chr09K	58557985	81.957
Chr09K	48138298	84.015
Chr09K	63313981	87.047
Chr09K	67569944	89.691
Chr09K	67767174	90.355
Chr09K	67544918	91.827
Chr09K	68959798	94.75
Chr09K	74874096	97.969
Chr09K	72319108	98.555
Chr09K	72322884	99.898
Chr09K	72629593	101.457
Chr09K	72399196	102.638
Chr09K	77028229	103.45
Chr09K	73074237	104.44
Chr09K	77243323	105.641
Chr09K	77856251	106.167
Chr09K	75178761	106.304
Chr09K	73553900	107.742
Chr09K	79218947	110.777
Chr09K	76546240	111.253
Chr09K	79770580	112.787
Chr09K	80016564	114.304
Chr09K	80695376	115.223
Chr09K	81123362	116.594
Chr09K	80723796	116.688
Chr09K	81213571	118.067
Chr09K	81324602	119.003
Chr09K	81268929	119.3
Chr09K	83208663	121.312
Chr09K	82831455	121.44
Chr09K	83309422	123.061
Chr09K	83577659	123.175
Chr09K	83376584	125.185
Chr09K	81232786	125.513
Chr09K	83539657	127.568
Chr09K	83728986	127.82
Chr09K	79019478	129.57
Chr09K	85758109	132.334
Chr09K	85823719	135.928
Chr09K	83900430	136.256
Chr09K	86265718	143.13
Chr09K	85279683	145.868
Chr09K	86562889	148.225
group 9N
Chr09N	123127	0
Chr09N	1210477	2.642
Chr09N	485312	5.436
Chr09N	292555	8.849
Chr09N	2922399	11.52
Chr09N	3021715	14.145
Chr09N	2583234	16.067
Chr09N	3893676	19.055
Chr09N	7209264	21.142
Chr09N	10838699	24.402
Chr09N	15527941	25.501
Chr09N	14161097	25.645
Chr09N	12236999	27.677
Chr09N	5554427	28.628
Chr09N	5353489	29.753
Chr09N	13649669	31.313
Chr09N	5613056	31.84
Chr09N	4905055	33.594
Chr09N	10502747	34.441
Chr09N	11752148	35.608
Chr09N	11188949	36.159
Chr09N	11722204	37.763
Chr09N	5383734	40.611
Chr09N	18308806	42.211
Chr09N	21534260	48.239
Chr09N	33217811	53.456
Chr09N	25143204	54.737
Chr09N	25729267	58.513
Chr09N	73253410	60.374
Chr09N	36527636	62.171
Chr09N	56704372	62.2
Chr09N	29852424	64.34
Chr09N	74591524	65.011
Chr09N	63567443	66.087
Chr09N	51682240	68.027
Chr09N	34133925	68.704
Chr09N	55067840	70.303
Chr09N	33579946	71.552
Chr09N	64783914	71.76
Chr09N	45153730	73.469
Chr09N	56444760	74.402
Chr09N	51744395	75.024
Chr09N	63913985	75.266
Chr09N	50345946	76.267
Chr09N	78731224	77.553
Chr09N	35731708	77.697
Chr09N	49994233	78.516
Chr09N	64844256	78.945
Chr09N	53178963	79.511
Chr09N	61738424	80.489
Chr09N	57854910	81.214
Chr09N	34060418	81.61
Chr09N	50513837	82.96
Chr09N	77276413	83.834
Chr09N	52622697	84.258
Chr09N	74310978	85.473
Chr09N	38334136	87.145
Chr09N	65645634	87.812
Chr09N	83671481	92.322
Chr09N	88145146	93.85
Chr09N	88087657	94.385
Chr09N	89132127	98.164
Chr09N	91602170	103.07
Chr09N	92775296	104.666
Chr09N	93457508	104.697
Chr09N	92967093	106.953
Chr09N	94515623	107.776
Chr09N	92897038	108.858
Chr09N	93747497	110.566
Chr09N	95571027	110.689
Chr09N	95728936	113.205
Chr09N	98362747	114.583
Chr09N	95945765	118.492
Chr09N	99691409	118.693
Chr09N	99805032	120.588
Chr09N	101819554	121.864
Chr09N	107325035	123.265
Chr09N	101849245	125.036
Chr09N	100411077	125.164
Chr09N	107091556	127.705
Chr09N	102895618	128.786
Chr09N	107274996	129.473
Chr09N	107843288	131.759
Chr09N	107879053	132.01
Chr09N	106428348	133.604
Chr09N	100945427	136.251
Chr09N	106833293	137.962
Chr09N	78238808	141.548
Chr09N	116022568	142.516
Chr09N	112826051	145.61
Chr09N	119376625	147.755
Chr09N	119243899	151.554
Chr09N	118558657	156.882
Chr09N	105780989	158.669
Chr09N	105805176	161.227
Chr09N	105853470	165.158
Chr09N	105821680	169.698
Chr09N	121988706	171.39
