# Supplementary material for: Quantitative Trait Loci for Freezing Tolerance in a Lowland x Upland Switchgrass Population
Source: Front Plant Sci. 2019 Mar 29;10:372. doi: 10.3389/fpls.2019.00372 (PMC6450214; doi:10.3389/fpls.2019.00372)
Supplement: TABLE S3 — Best linear unbiased predictor (BLUP) of phenotypic data for all traits used in QTL analysis. LT-50 are in °C while all other traits are measured as the number (n). NA, Not available because the genotype was dead in field, [.] = The BLUP was not estimable. [file Table_3.XLSX]

## Sheet: Sheet1
Genotype	LT-50	Tiller emergence (days)	Tiller number (-5°C)	Tiller number (-7°C)	Tiller number (-9°C)	Tiller number (-11°C)	Tiller number (-13°C)
ELLSU_1001	NA	NA	NA	NA	NA	NA	NA
ELLSU_1002	-8.23816	4.46697	1.06145	0.942067	0.745162	2.30194	0.156682
ELLSU_1003	.	4.48443	1.06145	0.942067	0.884479	0.364746	0.156682
ELLSU_1004	-10.896	6.53302	1.4364	1.22702	1.30243	1.10982	0.604214
ELLSU_1005	-9.8005	4.17345	1.53013	1.22702	1.0238	1.10982	0.604214
ELLSU_1006	-10.1199	5.59642	1.71761	1.41698	0.884479	1.10982	0.455037
ELLSU_1007	-12.1914	7.80944	1.4364	1.322	1.58106	0.960805	0.604214
ELLSU_1008	-11.2034	5.46551	1.62387	1.70193	1.30243	1.25883	0.604214
ELLSU_1009	NA	NA	NA	NA	NA	NA	NA
ELLSU_1010	-8.98339	4.26842	1.53013	1.41698	0.745162	0.811791	0.156682
ELLSU_1011	-8.51895	4.40475	1.24892	1.22702	0.745162	0.466448	0.156682
ELLSU_1012	-11.3429	5.8961	1.24892	1.13203	1.0238	0.960805	0.753392
ELLSU_1013	-7.73913	5.25453	1.24892	1.03705	1.0238	0.364746	0.30586
ELLSU_1014	NA	NA	NA	NA	NA	NA	NA
ELLSU_1015	-10.1023	5.77113	1.71761	1.41698	0.884479	0.811791	0.156682
ELLSU_1018	NA	NA	NA	NA	NA	NA	NA
ELLSU_1019	-8.35367	7.29669	1.06145	1.51196	0.782354	1.10982	0.156682
ELLSU_1020	-12.6584	6.57831	1.71761	1.41698	1.16311	1.40785	0.604214
ELLSU_1021	-12.8508	4.29901	1.71761	1.322	0.906751	1.25883	0.604214
ELLSU_1022	-8.13846	4.96533	1.15519	1.22702	1.0238	0.513761	0.156682
ELLSU_1023	NA	NA	NA	NA	NA	NA	NA
ELLSU_1024	-10.1508	4.47794	1.34266	1.41698	1.16311	0.811791	0.455037
ELLSU_1025	-10.4142	5.65323	1.71761	1.22702	1.44175	0.811791	0.30586
ELLSU_1026	-11.0498	4.74912	1.62387	1.22702	1.44175	1.10982	0.357392
ELLSU_1027	NA	NA	NA	NA	NA	NA	NA
ELLSU_1028	-11.3037	4.36464	1.34266	1.22702	1.0238	1.40785	1.05175
ELLSU_1029	-11.1535	6.41794	1.4364	1.322	1.44175	0.960805	0.455037
ELLSU_1030	-10.6728	5.36646	1.34266	1.41698	0.884479	1.25883	0.30586
ELLSU_1031	-10.3712	4.77586	1.71761	1.51196	1.58106	0.662776	0.455037
ELLSU_1032	-12.3865	3.71305	1.34266	1.22702	1.16311	0.811791	0.902569
ELLSU_1033	-10.9744	6.88776	1.81134	1.41698	1.0238	1.70588	0.902569
ELLSU_1034	NA	NA	NA	NA	NA	NA	NA
ELLSU_1035	NA	NA	NA	NA	NA	NA	NA
ELLSU_1036	-9.55248	6.11586	1.53013	1.41698	0.884479	0.811791	0.156682
ELLSU_1037	-8.82944	5.81438	1.4364	1.22702	0.745162	0.811791	0.30586
ELLSU_1038	-9.67096	5.46141	1.24892	1.03705	1.0238	0.960805	0.604214
ELLSU_1039	-9.18629	5.52463	1.34266	0.942067	0.884479	0.662776	0.156682
ELLSU_1041	.	6.00939	1.31967	1.27608	1.03782	0.973767	0.857788
ELLSU_1042	NA	NA	NA	NA	NA	NA	NA
ELLSU_1043	-8.39098	6.80441	1.06145	1.03705	0.884479	0.960805	0.156682
ELLSU_1044	-7.87519	7.23167	1.15519	1.13203	0.605845	0.364746	0.156682
ELLSU_1045	-13.3296	5.12133	1.4364	1.22702	1.16311	0.960805	0.753392
ELLSU_1046	-10.0997	5.52639	1.24892	1.322	1.16311	0.960805	0.156682
ELLSU_1047	.	4.86925	1.34266	1.13203	0.605845	0.364746	0.156682
ELLSU_1048	-7.57906	6.74296	1.06145	0.847084	0.605845	0.513761	0.156682
ELLSU_1049	-7.79766	4.54017	1.2617	0.942067	1.68011	0.960805	0.156682
ELLSU_1051	.	5.9627	1.34266	1.03705	1.30243	0.811791	0.753392
ELLSU_1052	-11.1174	5.87909	1.71761	1.51196	1.44175	0.960805	0.604214
ELLSU_1053	NA	NA	NA	NA	NA	NA	NA
ELLSU_1054	-10.1037	4.92906	1.62387	1.41698	1.30243	0.960805	0.156682
ELLSU_1055	-12.0609	7.89973	1.71761	1.51196	1.30243	1.10982	0.753392
ELLSU_1056	-8.50286	4.50083	1.24892	1.41698	0.884479	1.10982	0.455037
ELLSU_1057	-9.83621	6.83469	1.06145	1.13203	1.0238	0.811791	0.156682
ELLSU_1058	.	4.47879	1.31967	1.04156	0.844693	0.761487	0.219956
ELLSU_1059	-10.8889	6.00443	1.4364	1.322	1.16311	0.960805	1.05175
ELLSU_1060	NA	NA	NA	NA	NA	NA	NA
ELLSU_1061	-9.57275	6.18798	1.34266	1.41698	1.0238	0.811791	0.30586
ELLSU_1062	-9.47002	5.57624	1.4364	1.22702	1.30243	0.960805	0.30586
ELLSU_1063	-8.70576	5.72145	1.15519	0.942067	1.0238	0.960805	0.156682
ELLSU_1065	-8.7824	5.51479	1.4364	1.22702	0.884479	0.513761	0.156682
ELLSU_1067	-9.83621	5.9834	1.62387	1.22702	0.884479	0.811791	0.30586
ELLSU_1068	NA	NA	NA	NA	NA	NA	NA
ELLSU_1069	-8.3685	5.36013	1.4364	1.03705	0.745162	0.513761	0.30586
ELLSU_1070	-10.394	6.29723	1.34266	1.03705	0.605845	0.960805	0.455037
ELLSU_1071	NA	NA	NA	NA	NA	NA	NA
ELLSU_1072	-11.716	6.05659	1.53013	1.22702	1.58106	1.25883	0.902569
ELLSU_1073	NA	NA	NA	NA	NA	NA	NA
ELLSU_1074	NA	NA	NA	NA	NA	NA	NA
ELLSU_1075	NA	NA	NA	NA	NA	NA	NA
ELLSU_1076	NA	NA	NA	NA	NA	NA	NA
ELLSU_1077	-11.5081	7.76688	1.24892	1.22702	1.30243	1.10982	0.902569
ELLSU_1078	-8.288	4.98772	1.24892	1.03705	1.0238	0.662776	0.30586
ELLSU_1079	-8.73372	4.2781	1.53013	1.22702	1.0238	0.662776	0.455037
ELLSU_1080	-10.7761	4.19565	1.34266	1.03705	0.605845	0.960805	0.455037
ELLSU_1081	-10.6771	6.61633	1.24892	1.03705	1.16311	1.10982	0.902569
ELLSU_1082	-8.06487	6.47951	1.15519	0.942067	0.605845	0.811791	0.183503
ELLSU_1083	NA	NA	NA	NA	NA	NA	NA
ELLSU_1084	-7.72859	5.3901	1.24892	1.03705	0.605845	0.364746	0.156682
ELLSU_1085	.	4.84979	1.52377	1.28443	1.02815	0.490001	0.226658
ELLSU_1086	NA	NA	NA	NA	NA	NA	NA
ELLSU_1087	NA	NA	NA	NA	NA	NA	NA
ELLSU_1088	NA	NA	NA	NA	NA	NA	NA
ELLSU_1089	-10.0575	5.97124	1.62387	1.13203	0.884479	0.811791	0.30586
ELLSU_1090	NA	NA	NA	NA	NA	NA	NA
ELLSU_1091	NA	NA	NA	NA	NA	NA	NA
ELLSU_1092	-11.3428	8.83029	1.53013	1.322	1.0238	1.55686	0.604214
ELLSU_1093	-8.24482	5.2791	1.15519	1.13203	0.745162	0.513761	0.30586
ELLSU_1094	-10.0997	4.67118	1.34266	1.60695	1.44175	0.662776	0.156682
ELLSU_1095	-6.93045	5.08829	0.873979	0.847084	0.745162	0.364746	0.156682
ELLSU_1096	-4.75695	4.29205	0.967715	0.942067	0.745162	0.513761	0.156682
ELLSU_1097	-6.68642	7.26101	1.15519	1.13203	0.745162	0.811791	0.156682
ELLSU_1098	-9.52166	6.7992	1.06145	1.22702	0.884479	2.15292	0.156682
ELLSU_1099	-9.57275	5.30975	1.34266	1.322	1.16311	0.960805	0.604214
ELLSU_1100	-10.3696	5.47719	1.71761	1.41698	1.16311	0.811791	0.604214
ELLSU_1101	-10.6841	5.31733	1.53013	1.322	1.30243	1.25883	0.455037
ELLSU_1102	NA	NA	NA	NA	NA	NA	NA
ELLSU_1103	-10.3712	4.99311	1.53013	1.51196	1.16311	0.960805	0.455037
ELLSU_1104	-12.2061	6.39868	1.4364	1.22702	1.44175	1.10982	0.902569
ELLSU_1105	NA	NA	NA	NA	NA	NA	NA
ELLSU_1106	-10.1199	4.01127	1.34266	1.322	1.16311	0.960805	0.604214
ELLSU_1107	-8.74166	5.02423	1.34266	1.13203	1.0238	1.10982	0.455037
ELLSU_1109	-7.63765	5.92354	1.06145	0.942067	0.884479	0.960805	0.156682
ELLSU_1110	-10.333	6.02036	1.4364	1.322	1.58106	0.811791	0.30586
ELLSU_1111	NA	NA	NA	NA	NA	NA	NA
ELLSU_1112	-9.43875	3.80306	1.57795	1.16715	0.842205	0.53994	0.195956
ELLSU_1113	NA	NA	NA	NA	NA	NA	NA
ELLSU_1114	NA	NA	NA	NA	NA	NA	NA
ELLSU_1115	-8.51895	7.22865	1.15519	1.13203	0.884479	0.513761	0.156682
ELLSU_1116	-9.72201	5.62365	1.34266	1.22702	1.0238	1.10982	0.156682
ELLSU_1118	-9.52166	6.00728	1.4364	1.13203	1.0238	0.662776	0.604214
ELLSU_1119	-9.08889	6.31107	1.4364	1.13203	0.884479	1.10982	0.455037
ELLSU_1120	NA	NA	NA	NA	NA	NA	NA
ELLSU_1121	-12.8446	5.24007	1.53013	1.13203	0.884479	1.10982	0.753392
ELLSU_1122	NA	NA	NA	NA	NA	NA	NA
ELLSU_1123	-10.3626	6.00508	1.37678	1.322	0.884479	0.811791	0.156682
ELLSU_1124	.	5.96069	1.24892	0.942067	1.16311	0.811791	0.30586
ELLSU_1125	-10.0997	5.18108	1.4364	1.13203	1.16311	0.811791	0.30586
ELLSU_1126	-7.91904	6.40626	1.24892	1.13203	0.884479	0.662776	0.156682
ELLSU_1127	-11.9806	4.07972	1.90508	1.41698	1.72038	1.25883	0.902569
ELLSU_1128	NA	NA	NA	NA	NA	NA	NA
ELLSU_1129	-8.02479	7.17317	1.15519	1.03705	0.884479	0.513761	0.604214
ELLSU_1130	-6.30483	5.689	1.06145	1.22702	0.605845	0.513761	0.156682
ELLSU_1131	-8.28373	6.86767	1.15519	1.03705	1.02154	0.662776	0.30586
ELLSU_1132	-8.3685	4.57261	1.62387	1.41698	0.884479	0.513761	0.156682
ELLSU_1133	-6.68645	4.41196	1.24892	0.847084	0.605845	0.364746	0.156682
ELLSU_1134	NA	NA	NA	NA	NA	NA	NA
ELLSU_1135	-7.61156	5.22059	1.4364	1.03705	0.884479	0.662776	0.156682
ELLSU_1136	NA	NA	NA	NA	NA	NA	NA
ELLSU_1138	-10.4791	5.06046	1.06145	1.22702	0.884479	0.811791	0.455037
ELLSU_1139	-9.55248	5.17197	1.4364	1.22702	0.745162	0.960805	0.30586
ELLSU_1140	-10.9103	5.28224	1.4364	1.22702	1.16311	1.25883	0.30586
ELLSU_1141	-11.0906	6.35306	1.34266	1.22702	1.0238	1.25883	0.753392
ELLSU_1142	NA	NA	NA	NA	NA	NA	NA
ELLSU_1143	NA	NA	NA	NA	NA	NA	NA
ELLSU_1144	NA	NA	NA	NA	NA	NA	NA
ELLSU_1145	.	5.37238	0.873979	0.847084	0.605845	0.364746	0.156682
ELLSU_1146	NA	NA	NA	NA	NA	NA	NA
ELLSU_1147	-9.31717	5.59797	1.48667	1.34703	1.02707	0.973767	0.432567
ELLSU_1148	-11.6792	4.33103	1.62387	1.22702	1.0238	1.10982	0.604214
ELLSU_1149	-8.39957	7.75619	1.15519	1.03705	1.0238	0.513761	0.156682
ELLSU_1150	-10.3696	5.77761	1.53013	1.322	1.30243	0.960805	0.604214
ELLSU_1151	.	5.62708	1.29305	1.28443	1.02815	0.702282	0.226658
ELLSU_1152	NA	NA	NA	NA	NA	NA	NA
ELLSU_1153	-12.3064	4.48721	1.4364	1.322	1.44175	1.40785	1.3501
ELLSU_1154	-10.7288	5.62132	1.62387	1.322	1.16311	0.662776	0.455037
ELLSU_1155	NA	NA	NA	NA	NA	NA	NA
ELLSU_1156	NA	NA	NA	NA	NA	NA	NA
ELLSU_1157	-10.3631	6.73571	1.62387	1.322	1.16311	0.811791	0.156682
ELLSU_1158	NA	NA	NA	NA	NA	NA	NA
ELLSU_1159	-9.82234	5.53482	0.902612	0.847084	0.466528	0.364746	0.156682
ELLSU_1160	-8.72536	4.39162	1.53013	0.942067	1.0238	0.960805	0.156682
ELLSU_1161	NA	NA	NA	NA	NA	NA	NA
ELLSU_1162	-10.0997	6.9347	1.34266	1.22702	1.0238	0.811791	0.455037
ELLSU_1163	-9.83621	6.41811	1.71761	1.13203	1.16311	0.960805	0.30586
ELLSU_1164	-9.04585	5.23328	1.62387	1.41698	1.16311	0.960805	0.156682
ELLSU_1165	NA	NA	NA	NA	NA	NA	NA
ELLSU_1166	NA	NA	NA	NA	NA	NA	NA
ELLSU_1167	-10.3428	7.85298	1.34266	1.22702	1.16311	0.662776	0.30586
ELLSU_1168	-11.0852	5.00771	1.53013	1.322	1.58106	1.10982	0.455037
ELLSU_1169	NA	NA	NA	NA	NA	NA	NA
ELLSU_1170	-9.30282	6.1668	1.15519	1.13203	0.884479	0.811791	0.156682
ELLSU_1171	-8.32723	7.33719	1.15519	1.322	1.0238	0.662776	0.30586
ELLSU_1173	-9.07195	7.70316	1.34266	1.322	1.16311	0.662776	0.455037
ELLSU_1174	NA	NA	NA	NA	NA	NA	NA
ELLSU_1175	NA	NA	NA	NA	NA	NA	NA
ELLSU_1176	NA	NA	NA	NA	NA	NA	NA
ELLSU_1177	NA	NA	NA	NA	NA	NA	NA
ELLSU_1178	-10.6463	5.56018	1.62387	1.22702	1.16311	0.960805	0.30586
ELLSU_1179	NA	NA	NA	NA	NA	NA	NA
ELLSU_1180	-11.9274	4.65509	1.4364	1.322	1.0238	1.25883	0.455037
ELLSU_1181	NA	NA	NA	NA	NA	NA	NA
ELLSU_1182	-10.8941	5.39673	1.62387	1.322	1.30243	0.811791	0.30586
ELLSU_1183	NA	NA	NA	NA	NA	NA	NA
ELLSU_1184	-8.55511	5.87577	1.4364	1.22702	0.745162	0.960805	0.156682
ELLSU_1185	-10.1199	5.67896	1.44055	1.25025	1.13503	1.0408	0.352885
ELLSU_1186	.	4.57369	1.43503	1.04156	1.61721	1.18605	0.219956
ELLSU_1187	NA	NA	NA	NA	NA	NA	NA
ELLSU_1188	-8.5832	6.77977	1.4364	0.847084	1.16311	0.513761	0.156682
ELLSU_1189	NA	NA	NA	NA	NA	NA	NA
ELLSU_1190	-7.79803	4.19713	1.4364	1.13203	1.0238	0.960805	0.30586
ELLSU_1191	-9.25415	5.63772	1.15519	1.03705	1.0238	0.662776	0.156682
ELLSU_1192	NA	NA	NA	NA	NA	NA	NA
ELLSU_1193	-11.4055	8.22275	1.06145	0.942067	0.466528	0.513761	0.30586
ELLSU_1194	NA	NA	NA	NA	NA	NA	NA
ELLSU_1195	-10.889	5.81949	1.62387	1.22702	1.16311	1.25883	0.156682
ELLSU_1196	-9.83621	7.5673	1.34266	1.03705	1.16311	0.811791	0.30586
ELLSU_1197	NA	NA	NA	NA	NA	NA	NA
ELLSU_1198	-9.3093	4.87648	1.53013	1.51196	1.30243	0.364746	0.156682
ELLSU_1199	-7.42458	5.06169	1.06145	1.03705	1.0238	0.513761	0.156682
ELLSU_1200	-10.4923	4.32453	1.53013	1.41698	1.44175	1.25883	0.604214
ELLSU_1201	-8.85586	5.38641	1.53013	1.51196	0.884479	0.662776	0.604214
ELLSU_1202	-6.42187	4.74275	1.24892	1.13203	0.745162	0.662776	0.156682
ELLSU_1203	-11.1957	6.27272	1.4364	1.41698	1.0238	1.40785	0.455037
ELLSU_1204	-10.0314	4.74919	1.4364	1.22702	0.884479	1.25883	0.604214
ELLSU_1205	-6.69964	4.98252	1.34266	1.22702	2.27765	0.811791	0.30586
ELLSU_1206	NA	NA	NA	NA	NA	NA	NA
ELLSU_1207	-9.88326	6.40308	1.62387	1.22702	1.30243	0.960805	0.455037
ELLSU_1208	-10.843	4.31447	1.62387	1.22702	1.16311	1.10982	0.455037
ELLSU_1209	NA	NA	NA	NA	NA	NA	NA
ELLSU_1210	-11.4537	6.64993	1.53013	1.322	1.30243	0.811791	0.604214
ELLSU_1211	-12.8557	4.2155	1.24892	1.13203	0.884479	0.960805	0.753392
ELLSU_1212	-11.1529	4.40284	1.71761	1.70193	1.58106	1.55686	0.30586
ELLSU_1213	-7.20483	5.34397	1.24892	1.13203	0.605845	1.85489	0.393116
ELLSU_1214	-11.8288	6.8099	1.4364	1.322	1.0238	1.10982	0.753392
ELLSU_1216	NA	NA	NA	NA	NA	NA	NA
ELLSU_1217	-9.47002	4.09827	1.34266	1.22702	0.884479	1.10982	0.604214
ELLSU_1218	-10.312	5.62904	1.4364	1.322	1.16311	1.10982	0.30586
ELLSU_1219	-10.3696	5.27093	1.62387	1.22702	1.16311	0.960805	0.604214
ELLSU_1220	NA	NA	NA	NA	NA	NA	NA
ELLSU_1221	-11.8288	5.6542	1.34266	1.41698	0.884479	0.960805	0.902569
ELLSU_1223	-8.15276	6.43602	1.34266	0.847084	0.745162	0.662776	0.156682
ELLSU_1224	NA	NA	NA	NA	NA	NA	NA
ELLSU_1225	-8.50286	5.73947	1.34266	0.942067	0.745162	0.811791	0.156682
ELLSU_1226	-10.4037	5.89277	1.4364	1.13203	1.44175	1.10982	0.156682
ELLSU_1227	-9.91054	5.9028	1.4364	1.20858	1.0238	0.960805	0.30586
ELLSU_1228	-11.4204	4.27788	1.53013	1.22702	1.30243	1.10982	0.536073
ELLSU_1229	-10.0789	6.4478	1.34266	1.13203	1.0238	0.960805	0.455037
ELLSU_1230	NA	NA	NA	NA	NA	NA	NA
ELLSU_1231	NA	NA	NA	NA	NA	NA	NA
ELLSU_1232	NA	NA	NA	NA	NA	NA	NA
ELLSU_1233	-11.4223	5.22866	1.71761	1.51196	1.30243	1.10982	0.604214
ELLSU_1234	NA	NA	NA	NA	NA	NA	NA
ELLSU_1235	NA	NA	NA	NA	NA	NA	NA
ELLSU_1236	-9.83621	3.83829	1.53013	1.13203	1.16311	1.10982	0.753392
ELLSU_1237	NA	NA	NA	NA	NA	NA	NA
ELLSU_1238	-11.16	6.05718	1.62387	1.51196	1.58106	0.960805	0.604214
ELLSU_1239	NA	NA	NA	NA	NA	NA	NA
ELLSU_1240	-8.68329	4.19101	1.24892	1.22702	1.16311	0.811791	0.156682
ELLSU_1241	-6.60565	7.36884	1.15519	1.03705	0.605845	0.662776	0.156682
ELLSU_1242	-6.67634	4.55806	1.58043	1.11742	0.903688	1.05384	0.356025
ELLSU_1243	NA	NA	NA	NA	NA	NA	NA
ELLSU_1244	-11.0805	5.41865	1.53013	1.322	1.30243	1.70588	0.753392
ELLSU_1245	NA	NA	NA	NA	NA	NA	NA
ELLSU_1246	NA	NA	NA	NA	NA	NA	NA
ELLSU_1247	-7.73147	5.03482	1.34266	1.22702	0.884479	0.662776	0.604214
ELLSU_1248	-10.1199	4.52577	1.53013	1.13203	1.30243	0.811791	0.455037
ELLSU_1249	NA	NA	NA	NA	NA	NA	NA
ELLSU_1250	-10.8941	6.35943	1.71761	1.51196	0.745162	1.55686	0.753392
ELLSU_1251	-10.7911	5.2032	1.43712	1.49387	1.55357	1.37767	0.356025
ELLSU_1252	NA	NA	NA	NA	NA	NA	NA
ELLSU_1253	NA	NA	NA	NA	NA	NA	NA
ELLSU_1255	-7.86852	5.7259	1.53013	1.13203	0.884479	0.513761	0.156682
ELLSU_1256	-8.90093	3.53335	1.4364	1.13203	1.0238	0.811791	0.156682
ELLSU_1257	NA	NA	NA	NA	NA	NA	NA
ELLSU_1258	-9.52166	4.23155	1.34266	1.322	1.0238	1.10982	0.604214
ELLSU_1259	NA	NA	NA	NA	NA	NA	NA
ELLSU_1260	NA	NA	NA	NA	NA	NA	NA
ELLSU_1261	-9.52166	5.8616	1.24892	1.322	1.16311	0.960805	0.30586
ELLSU_1262	-8.50286	7.73259	1.53013	0.942067	0.745162	0.662776	0.30586
ELLSU_1263	NA	NA	NA	NA	NA	NA	NA
ELLSU_1264	-10.5018	5.68995	1.34266	1.322	1.0238	0.960805	0.604214
ELLSU_1265	NA	NA	NA	NA	NA	NA	NA
ELLSU_1266	-8.08645	5.96849	1.34266	1.03705	1.0238	0.960805	0.30586
ELLSU_1267	-9.88784	5.88283	1.34266	1.41698	0.884479	1.25883	0.30586
ELLSU_1268	NA	NA	NA	NA	NA	NA	NA
ELLSU_1269	NA	NA	NA	NA	NA	NA	NA
ELLSU_1270	NA	NA	NA	NA	NA	NA	NA
ELLSU_1271	NA	NA	NA	NA	NA	NA	NA
ELLSU_1273	NA	NA	NA	NA	NA	NA	NA
ELLSU_1274	NA	NA	NA	NA	NA	NA	NA
ELLSU_1275	-10.1353	5.70622	1.4364	1.13203	1.44175	0.811791	0.455037
ELLSU_1276	-11.6046	5.12184	1.24892	1.03705	0.745162	0.513761	0.156682
ELLSU_1277	-8.06174	3.94871	1.24892	1.13203	0.884479	0.662776	0.156682
ELLSU_1278	-10.2094	7.67967	1.24892	1.13203	1.0238	0.960805	0.30586
ELLSU_1279	-10.3834	4.90354	1.71761	1.22702	1.16311	0.662776	0.156682
ELLSU_1280	NA	NA	NA	NA	NA	NA	NA
ELLSU_1282	NA	NA	NA	NA	NA	NA	NA
ELLSU_1283	NA	NA	NA	NA	NA	NA	NA
ELLSU_1284	NA	NA	NA	NA	NA	NA	NA
ELLSU_1285	-7.38506	4.97189	1.4364	0.942067	0.466528	0.364746	0.30586
ELLSU_1286	NA	NA	NA	NA	NA	NA	NA
ELLSU_1287	NA	NA	NA	NA	NA	NA	NA
ELLSU_1288	NA	NA	NA	NA	NA	NA	NA
ELLSU_1290	NA	NA	NA	NA	NA	NA	NA
ELLSU_1291	-9.30282	6.01791	1.24892	1.22702	0.884479	1.10982	0.30586
ELLSU_1296	-7.13748	6.27734	1.24892	0.942067	2.27765	0.513761	0.156682
ELLSU_1297	-11.2324	5.1213	1.4364	1.51196	1.30243	1.25883	0.604214
ELLSU_1298	-9.58318	5.74392	1.4364	1.03705	0.884479	1.10982	0.455037
ELLSU_1299	-10.0997	5.07123	1.62387	1.41698	1.30243	1.10982	0.30586
ELLSU_1301	NA	NA	NA	NA	NA	NA	NA
ELLSU_1303	NA	NA	NA	NA	NA	NA	NA
ELLSU_1305	-10.889	9.07023	1.4364	1.22702	1.16311	0.960805	0.156682
ELLSU_1306	-8.36874	6.09454	1.24892	1.13203	1.0238	0.811791	0.30586
ELLSU_1307	NA	NA	NA	NA	NA	NA	NA
ELLSU_1308	NA	NA	NA	NA	NA	NA	NA
ELLSU_1309	NA	NA	NA	NA	NA	NA	NA
ELLSU_1310	-7.99318	4.5861	1.4364	1.13203	0.605845	0.662776	0.30586
ELLSU_1311	-9.55248	7.36372	1.53013	1.13203	0.605845	0.662776	0.30586
ELLSU_1312	-5.05626	6.00603	1.06145	1.22702	0.605845	0.811791	0.156682
ELLSU_1313	-8.25716	6.56198	1.53013	0.942067	0.605845	0.513761	0.156682
ELLSU_1316	NA	NA	NA	NA	NA	NA	NA
ELLSU_1319	-9.41444	4.99768	1.34266	0.942067	1.0238	0.513761	0.156682
ELLSU_1321	NA	NA	NA	NA	NA	NA	NA
ELLSU_1322	-8.2655	7.16036	1.15519	1.322	1.0238	0.662776	0.156682
ELLSU_1323	NA	NA	NA	NA	NA	NA	NA
ELLSU_1324	NA	NA	NA	NA	NA	NA	NA
ELLSU_1325	NA	NA	NA	NA	NA	NA	NA
ELLSU_1326	NA	NA	NA	NA	NA	NA	NA
ELLSU_1327	-7.2775	4.1777	1.53013	1.03705	1.0238	0.811791	0.156682
ELLSU_1328	NA	NA	NA	NA	NA	NA	NA
ELLSU_1329	NA	NA	NA	NA	NA	NA	NA
ELLSU_1330	NA	NA	NA	NA	NA	NA	NA
ELLSU_1331	NA	NA	NA	NA	NA	NA	NA
ELLSU_1332	NA	NA	NA	NA	NA	NA	NA
ELLSU_1334	NA	NA	NA	NA	NA	NA	NA
ELLSU_1335	-9.47002	5.29075	1.4364	1.22702	1.58106	0.960805	0.30586
ELLSU_1336	NA	NA	NA	NA	NA	NA	NA
ELLSU_1337	-8.91191	6.53533	1.24892	1.22702	0.745162	0.960805	0.455037
ELLSU_1338	NA	NA	NA	NA	NA	NA	NA
ELLSU_1339	-7.72859	4.27824	1.24892	0.942067	0.884479	0.811791	0.156682
ELLSU_1340	-10.3874	4.24913	1.53013	1.41698	1.16311	0.811791	0.455037
ELLSU_1341	-8.39098	4.20315	1.4364	1.13203	1.0238	0.960805	0.604214
ELLSU_1342	NA	NA	NA	NA	NA	NA	NA
ELLSU_1343	NA	NA	NA	NA	NA	NA	NA
ELLSU_1344	NA	NA	NA	NA	NA	NA	NA
ELLSU_1345	NA	NA	NA	NA	NA	NA	NA
ELLSU_1346	-6.68642	6.84726	1.06145	0.942067	0.605845	0.364746	0.156682
ELLSU_1347	NA	NA	NA	NA	NA	NA	NA
ELLSU_1348	NA	NA	NA	NA	NA	NA	NA
ELLSU_1350	-10.6266	5.10834	1.81134	1.41698	1.58106	1.10982	0.30586
ELLSU_1351	NA	NA	NA	NA	NA	NA	NA
ELLSU_1352	-11.9416	7.37487	1.34266	1.41698	1.58106	1.10982	1.05175
ELLSU_1354	NA	NA	NA	NA	NA	NA	NA
ELLSU_1356	NA	NA	NA	NA	NA	NA	NA
ELLSU_1357	NA	NA	NA	NA	NA	NA	NA
ELLSU_1358	NA	NA	NA	NA	NA	NA	NA
ELLSU_1359	NA	NA	NA	NA	NA	NA	NA
ELLSU_1360	NA	NA	NA	NA	NA	NA	NA
ELLSU_1361	NA	NA	NA	NA	NA	NA	NA
ELLSU_1362	-9.26876	4.78409	1.4364	1.22702	0.745162	0.811791	0.156682
ELLSU_1363	-11.4169	6.0858	1.71761	1.60695	1.72038	1.40785	0.604214
ELLSU_1364	NA	NA	NA	NA	NA	NA	NA
ELLSU_1365	-10.0997	3.90499	1.62387	1.22702	1.58106	1.10982	0.30586
ELLSU_1366	-10.3626	6.14588	1.53013	1.322	1.0238	0.811791	0.455037
ELLSU_1367	NA	NA	NA	NA	NA	NA	NA
ELLSU_1368	NA	NA	NA	NA	NA	NA	NA
ELLSU_1369	NA	NA	NA	NA	NA	NA	NA
ELLSU_1370	NA	NA	NA	NA	NA	NA	NA
ELLSU_1371	-11.6792	4.29888	1.53013	1.51196	1.16311	1.10982	1.05175
ELLSU_1372	NA	NA	NA	NA	NA	NA	NA
ELLSU_1373	-10.0997	6.30076	1.62387	1.41698	0.884479	0.960805	0.156682
